# Supplementary material for: Mg44.29Ru7
Source: IUCrdata. 2025 Aug 19;10(Pt 8):x250729. doi: 10.1107/S2414314625007291 (PMC12412686; doi:10.1107/S2414314625007291)
Supplement: Supplementary file 1 [file x-10-x250729-sup1.cif]

##############################################################################
#                                                                            #
# This CIF contains the data for a data article accepted for                 #
# publication in IUCrData. It conforms to the requirements of                #
# Notes for Authors for IUCrData, and has been                               #
# peer reviewed under the auspices of IUCrData.                              #
#                                                                            #
# Full details of the Crystallographic Information File format               #
# are given in the paper "The Crystallographic Information File (CIF):       #
# a New Standard Archive File for Crystallography" by S. R. Hall, F. H.      #
# Allen and I. D. Brown [Acta Cryst. (1991), A47, 655-685].                  #
#                                                                            #
# The current version of the core CIF dictionary is obtainable from          #
# ftp://ftp.iucr.org/pub/cif_core.dic.                                       #
#                                                                            #
# Software is freely available for graphical display of the structure(s)     #
# in this CIF. For information consult the CIF software page                 #
# http://www.iucr.org/resources/cif/software.                                #
#                                                                            #
# This file may be used for bona fide research purposes within the           #
# scientific community so long as proper attribution is given to the data    # 
# article from which it was obtained.                                        #
#                                                                            #
##############################################################################
data_I
_audit_creation_method     'SHELXL-2018/3'
_journal_date_recd_electronic     2025-07-01
_journal_date_accepted     2025-08-14
_journal_name_full     'IUCrData'
_journal_year     2025
_journal_volume     10
_journal_issue      1
_journal_page_first     0
_journal_page_last     0
_journal_paper_category     HI
_journal_paper_doi     10.1107/S2414314625007291
_journal_coeditor_code     WM4234
_publ_contact_author_name     'Fan Changzeng'
_publ_contact_author_address
;
State Key Laboratory of Metastable Materials Science and
Technology,Yanshan University, Qinhuangdao 066004, People\#8217;s Republic of
China
Hebei Key Lab for Optimizing Metal Product Technology and Performance, Yanshan
University, Qinhuangdao, Hebei 066004, People\#8217;s Republic of China.
;
_publ_contact_author_email     'chzfan@ysu.edu.cn'
_publ_contact_author_fax     ?
_publ_contact_author_phone     ?
_publ_section_title
;
Mg~44.29~Ru~7~
;
loop_
    _publ_author_name
    _publ_author_footnote
    _publ_author_address
    'Li, Junhui' .
;
State Key Laboratory of Metastable Materials Science and Technology
Yanshan University
Qinhuangdao 066004
People's Republic of China
;
    'Fan, Changzeng' .
;
State Key Laboratory of Metastable Materials Science and Technology
Yanshan University
Qinhuangdao 066004
People's Republic of China
Hebei Key Lab for Optimizing Metal Product Technology and Performance
Yanshan University
Qinhuangdao 066004
People's Republic of China
;
    'Wen, Bin' .
;
State Key Laboratory of Metastable Materials Science and Technology
Yanshan University
Qinhuangdao 066004
People's Republic of China
;
    'Zhang, Lifeng' .
;
State Key Laboratory of Metastable Materials Science and Technology
Yanshan University
Qinhuangdao 066004
People's Republic of China
School of Mechanical and Materials Engineering
North China University of Technology
Beijing 100144
People's Republic of China
;
_publ_section_synopsis
;
Cubic Mg~44.29~Ru~7~ is related to the previously reported Mg~43.83~Ru~7.17~ to
which it shows differences relative to some occupancies of the Ru and Mg sites,
;
_chemical_name_systematic
;
Tetratetracontamagnesium heptaruthenium
;
_chemical_name_common     ?
_chemical_formula_moiety     'Mg44.29 Ru7'
_chemical_formula_sum     'Mg44.29 Ru7'
_chemical_formula_iupac     'Mg44.29 Ru7'
_chemical_formula_weight     1784.30
_chemical_melting_point     ?
_chemical_absolute_configuration     ?
_space_group_crystal_system     cubic
_space_group_name_H-M_alt     'F -4 3 m'
_space_group_name_Hall     'F -4 2 3'
loop_
    _space_group_symop_operation_xyz
    'x, y, z'
    '-x, -y, z'
    '-x, y, -z'
    'x, -y, -z'
    'z, x, y'
    'z, -x, -y'
    '-z, -x, y'
    '-z, x, -y'
    'y, z, x'
    '-y, z, -x'
    'y, -z, -x'
    '-y, -z, x'
    'y, x, z'
    '-y, -x, z'
    'y, -x, -z'
    '-y, x, -z'
    'x, z, y'
    '-x, z, -y'
    '-x, -z, y'
    'x, -z, -y'
    'z, y, x'
    'z, -y, -x'
    '-z, y, -x'
    '-z, -y, x'
    'x, y+1/2, z+1/2'
    '-x, -y+1/2, z+1/2'
    '-x, y+1/2, -z+1/2'
    'x, -y+1/2, -z+1/2'
    'z, x+1/2, y+1/2'
    'z, -x+1/2, -y+1/2'
    '-z, -x+1/2, y+1/2'
    '-z, x+1/2, -y+1/2'
    'y, z+1/2, x+1/2'
    '-y, z+1/2, -x+1/2'
    'y, -z+1/2, -x+1/2'
    '-y, -z+1/2, x+1/2'
    'y, x+1/2, z+1/2'
    '-y, -x+1/2, z+1/2'
    'y, -x+1/2, -z+1/2'
    '-y, x+1/2, -z+1/2'
    'x, z+1/2, y+1/2'
    '-x, z+1/2, -y+1/2'
    '-x, -z+1/2, y+1/2'
    'x, -z+1/2, -y+1/2'
    'z, y+1/2, x+1/2'
    'z, -y+1/2, -x+1/2'
    '-z, y+1/2, -x+1/2'
    '-z, -y+1/2, x+1/2'
    'x+1/2, y, z+1/2'
    '-x+1/2, -y, z+1/2'
    '-x+1/2, y, -z+1/2'
    'x+1/2, -y, -z+1/2'
    'z+1/2, x, y+1/2'
    'z+1/2, -x, -y+1/2'
    '-z+1/2, -x, y+1/2'
    '-z+1/2, x, -y+1/2'
    'y+1/2, z, x+1/2'
    '-y+1/2, z, -x+1/2'
    'y+1/2, -z, -x+1/2'
    '-y+1/2, -z, x+1/2'
    'y+1/2, x, z+1/2'
    '-y+1/2, -x, z+1/2'
    'y+1/2, -x, -z+1/2'
    '-y+1/2, x, -z+1/2'
    'x+1/2, z, y+1/2'
    '-x+1/2, z, -y+1/2'
    '-x+1/2, -z, y+1/2'
    'x+1/2, -z, -y+1/2'
    'z+1/2, y, x+1/2'
    'z+1/2, -y, -x+1/2'
    '-z+1/2, y, -x+1/2'
    '-z+1/2, -y, x+1/2'
    'x+1/2, y+1/2, z'
    '-x+1/2, -y+1/2, z'
    '-x+1/2, y+1/2, -z'
    'x+1/2, -y+1/2, -z'
    'z+1/2, x+1/2, y'
    'z+1/2, -x+1/2, -y'
    '-z+1/2, -x+1/2, y'
    '-z+1/2, x+1/2, -y'
    'y+1/2, z+1/2, x'
    '-y+1/2, z+1/2, -x'
    'y+1/2, -z+1/2, -x'
    '-y+1/2, -z+1/2, x'
    'y+1/2, x+1/2, z'
    '-y+1/2, -x+1/2, z'
    'y+1/2, -x+1/2, -z'
    '-y+1/2, x+1/2, -z'
    'x+1/2, z+1/2, y'
    '-x+1/2, z+1/2, -y'
    '-x+1/2, -z+1/2, y'
    'x+1/2, -z+1/2, -y'
    'z+1/2, y+1/2, x'
    'z+1/2, -y+1/2, -x'
    '-z+1/2, y+1/2, -x'
    '-z+1/2, -y+1/2, x'
_cell_length_a     20.480(9)
_cell_length_b     20.480(9)
_cell_length_c     20.480(9)
_cell_angle_alpha     90
_cell_angle_beta     90
_cell_angle_gamma     90
_cell_volume     8591(11)
_cell_formula_units_Z     8
_cell_measurement_reflns_used     5950
_cell_measurement_theta_min     2.81
_cell_measurement_theta_max     26.21
_cell_measurement_temperature     296(2)
_exptl_crystal_description     lump
_exptl_crystal_colour     gray
_exptl_crystal_size_max     0.10
_exptl_crystal_size_mid     0.08
_exptl_crystal_size_min     0.08
_exptl_crystal_density_diffrn     2.759
_exptl_crystal_density_meas     ?
_exptl_crystal_density_method     ?
_exptl_crystal_F_000     6716
_exptl_absorpt_coefficient_mu     3.053
_exptl_absorpt_correction_type     multi-scan
_exptl_absorpt_process_details
;
(<i>SADABS</i>; Krause <i>et al.</i>,  2015)
;
_exptl_absorpt_correction_T_min     0.6225
_exptl_absorpt_correction_T_max     0.7456
_diffrn_ambient_temperature     296(2)
_diffrn_source     ?
_diffrn_radiation_type     MoK\a
_diffrn_radiation_wavelength     0.71073
_diffrn_measurement_device_type     'Bruker D8 Venture Photon 100 CMOS'
_diffrn_measurement_method     'phi and omega scans'
_diffrn_detector_area_resol_mean     ?
_diffrn_reflns_number     31409
_diffrn_reflns_av_R_equivalents     0.1571
_diffrn_reflns_av_unetI/netI     0.0425
_diffrn_reflns_theta_min     2.813
_diffrn_reflns_theta_max     27.306
_diffrn_reflns_theta_full     25.242
_diffrn_measured_fraction_theta_max     0.996
_diffrn_measured_fraction_theta_full     0.996
_diffrn_reflns_limit_h_min     -26
_diffrn_reflns_limit_h_max     26
_diffrn_reflns_limit_k_min     -26
_diffrn_reflns_limit_k_max     21
_diffrn_reflns_limit_l_min     -26
_diffrn_reflns_limit_l_max     26
_refine_special_details     ?
_reflns_number_total     1021
_reflns_number_gt     903
_reflns_threshold_expression     'I > 2\s(I)'
_refine_ls_structure_factor_coef     Fsqd
_refine_ls_matrix_type     full
_refine_ls_R_factor_all     0.0519
_refine_ls_R_factor_gt     0.0404
_refine_ls_wR_factor_gt     0.0603
_refine_ls_wR_factor_ref     0.0630
_refine_ls_goodness_of_fit_ref     1.060
_refine_ls_restrained_S_all     1.060
_refine_ls_number_reflns     1021
_refine_ls_number_parameters     65
_refine_ls_number_restraints     0
_refine_ls_hydrogen_treatment     undef
_refine_ls_weighting_scheme     calc
_refine_ls_weighting_details
            'w=1/[\s^2^(Fo^2^)+(0.0178P)^2^+174.1245P] where P=(Fo^2^+2Fc^2^)/3'
_atom_sites_solution_hydrogens     .
_atom_sites_solution_primary     ?
_atom_sites_solution_secondary     ?
_refine_ls_shift/su_max     0.000
_refine_ls_shift/su_mean     0.000
_refine_diff_density_max     0.715
_refine_diff_density_min     -0.810
_refine_ls_extinction_method     none
_refine_ls_extinction_coef     .
_refine_ls_abs_structure_details
;
Flack <i>x</i> determined using 359 quotients
[(<i>I</i>^+^)-(<i>I</i>^-^)]/[(<i>I</i>^+^)+(<i>I</i>^-^)]
(Parsons <i>et al.</i>,  2013)
;
_refine_ls_abs_structure_Flack     -0.05(5)
loop_
    _atom_type_symbol
    _atom_type_description
    _atom_type_scat_dispersion_real
    _atom_type_scat_dispersion_imag
    _atom_type_scat_source
    'Mg' 'Mg' 0.0486 0.0363
                         'International Tables Vol C Tables 4.2.6.8 and 6.1.1.4'
    'Ru' 'Ru' -1.2594 0.8363
                         'International Tables Vol C Tables 4.2.6.8 and 6.1.1.4'
_computing_data_collection
;
APEX3 (Bruker, 2023)
;
_computing_cell_refinement
;
SAINT (Bruker, 2023)
;
_computing_data_reduction
;
SAINT (Bruker, 2023)
;
_computing_structure_solution
;
<i>SHELXT</i> (Sheldrick, 2015a)
;
_computing_structure_refinement
;
SHELXL (Sheldrick, 2015b)
;
_computing_molecular_graphics
;
DIAMOND (Brandenburg & Putz, 2017)
;
_computing_publication_material
;
publCIF (Westrip, 2010)
;
loop_
    _atom_site_type_symbol
    _atom_site_label
    _atom_site_fract_x
    _atom_site_fract_y
    _atom_site_fract_z
    _atom_site_U_iso_or_equiv
    _atom_site_adp_type
    _atom_site_calc_flag
    _atom_site_occupancy
    _atom_site_disorder_assembly
    _atom_site_disorder_group
    Ru Ru1 0.250000 0.250000 0.58281(7) 0.0136(4) Uani d 1 . .
    Ru Ru2 0.08650(5) 0.08650(5) 0.08650(5) 0.0079(4) Uani d 1 . .
    Ru Ru3 0.34837(5) 0.34837(5) 0.34837(5) 0.0032(3) Uani d 1 . .
    Mg Mg1 0.500000 0.500000 0.500000 0.014(10) Uani d 0.59(6) . .
    Mg Mg2 0.05113(14) 0.05113(14) 0.3415(2) 0.0126(10) Uani d 1 . .
    Mg Mg3 0.10802(14) 0.10802(14) 0.2187(2) 0.0092(9) Uani d 1 . .
    Mg Mg4 0.19177(16) 0.19177(16) 0.4794(2) 0.0164(10) Uani d 1 . .
    Mg Mg5 0.09229(18) 0.09229(18) 0.7261(2) 0.0266(13) Uani d 1 . .
    Mg Mg6 0.15752(17) 0.15752(17) 0.9815(2) 0.0133(11) Uani d 1 . .
    Mg Mg7 0.250000 0.250000 0.3563(3) 0.0127(12) Uani d 1 . .
    Mg Mg8 0.000000 0.000000 0.1817(4) 0.0207(17) Uani d 1 . .
    Mg Mg9 0.6878(4) 0.6878(4) 0.6878(4) 0.034(3) Uani d 1 . .
    Mg Mg10 0.8320(2) 0.8320(2) 0.8320(2) 0.0103(18) Uani d 1 . .
    Mg Mg11 0.5809(4) 0.5809(4) 0.5809(4) 0.012(2) Uani d 0.671(19) . 1
    Mg Mg12 0.9447(2) 0.9447(2) 0.9447(2) 0.019(2) Uani d 1 . .
    Mg Mg13 0.5583(9) 0.5583(9) 0.5583(9) 0.012(2) Uani d 0.329(19) . 2
loop_
    _atom_site_aniso_label
    _atom_site_aniso_U_11
    _atom_site_aniso_U_22
    _atom_site_aniso_U_33
    _atom_site_aniso_U_12
    _atom_site_aniso_U_13
    _atom_site_aniso_U_23
    Mg1 0.014(10) 0.014(10) 0.014(10) 0.000 0.000 0.000
    Ru1 0.0160(5) 0.0160(5) 0.0088(8) 0.0014(8) 0.000 0.000
    Ru2 0.0079(4) 0.0079(4) 0.0079(4) -0.0011(5) -0.0011(5) -0.0011(5)
    Ru3 0.0032(3) 0.0032(3) 0.0032(3) -0.0002(4) -0.0002(4) -0.0002(4)
    Mg2 0.0112(14) 0.0112(14) 0.015(2) -0.0001(17) 0.0029(13) 0.0029(13)
    Mg3 0.0106(13) 0.0106(13) 0.006(2) -0.0004(16) -0.0009(12) -0.0009(12)
    Mg4 0.0166(15) 0.0166(15) 0.016(3) 0.005(2) -0.0056(15) -0.0056(15)
    Mg5 0.0249(18) 0.0249(18) 0.030(3) -0.003(2) -0.0044(16) -0.0044(16)
    Mg6 0.0153(16) 0.0153(16) 0.009(2) 0.002(2) -0.0010(13) -0.0010(13)
    Mg7 0.0106(17) 0.0106(17) 0.017(3) -0.002(3) 0.000 0.000
    Mg8 0.021(2) 0.021(2) 0.021(4) 0.003(3) 0.000 0.000
    Mg9 0.034(3) 0.034(3) 0.034(3) 0.021(3) 0.021(3) 0.021(3)
    Mg10 0.0103(18) 0.0103(18) 0.0103(18) 0.0023(15) 0.0023(15) 0.0023(15)
    Mg11 0.012(2) 0.012(2) 0.012(2) 0.000(3) 0.000(3) 0.000(3)
    Mg12 0.019(2) 0.019(2) 0.019(2) -0.002(2) -0.002(2) -0.002(2)
    Mg13 0.012(2) 0.012(2) 0.012(2) 0.000(3) 0.000(3) 0.000(3)
_geom_special_details
;
 All esds (except the esd in the dihedral angle between two l.s. planes)
 are estimated using the full covariance matrix.  The cell esds are taken
 into account individually in the estimation of esds in distances, angles
 and torsion angles; correlations between esds in cell parameters are only
 used when they are defined by crystal symmetry.  An approximate (isotropic)
 treatment of cell esds is used for estimating esds involving l.s. planes.
;
loop_
    _geom_bond_atom_site_label_1
    _geom_bond_atom_site_label_2
    _geom_bond_site_symmetry_2
    _geom_bond_distance
    _geom_bond_publ_flag
    Ru1 Mg4 . 2.707(5) ?
    Ru1 Mg4 74 2.707(5) ?
    Ru1 Mg9 2_665 2.8050(19) ?
    Ru1 Mg9 73_445 2.8050(19) ?
    Ru1 Mg10 27_646 2.947(3) ?
    Ru1 Mg10 52_466 2.947(3) ?
    Ru1 Mg6 28_556 2.985(5) ?
    Ru1 Mg6 51_556 2.985(5) ?
    Ru1 Mg5 60_565 3.273(4) ?
    Ru1 Mg5 31_655 3.273(4) ?
    Ru1 Mg5 33_545 3.273(4) ?
    Ru1 Mg5 53_455 3.273(4) ?
    Ru2 Mg3 9 2.778(4) ?
    Ru2 Mg3 5 2.778(4) ?
    Ru2 Mg3 . 2.778(4) ?
    Ru2 Mg6 9_545 2.976(5) ?
    Ru2 Mg6 5_455 2.976(5) ?
    Ru2 Mg6 1_554 2.976(5) ?
    Ru2 Mg12 4_466 3.042(3) ?
    Ru2 Mg12 3_646 3.042(3) ?
    Ru2 Mg12 2_664 3.042(3) ?
    Ru2 Mg8 . 3.175(5) ?
    Ru2 Mg8 9 3.175(5) ?
    Ru2 Mg8 5 3.175(5) ?
    Ru3 Mg7 9 2.8540(19) ?
    Ru3 Mg7 5 2.8540(19) ?
    Ru3 Mg7 . 2.8540(19) ?
    Ru3 Mg2 58 2.914(4) ?
    Ru3 Mg2 30 2.914(4) ?
    Ru3 Mg2 74 2.914(4) ?
    Ru3 Mg4 58 2.925(5) ?
    Ru3 Mg4 74 2.925(5) ?
    Ru3 Mg4 30 2.925(5) ?
    Ru3 Mg3 74 2.941(4) ?
    Ru3 Mg3 58 2.941(4) ?
    Ru3 Mg3 30 2.941(4) ?
    Mg1 Mg13 4_566 2.07(3) ?
    Mg1 Mg13 3_656 2.07(3) ?
    Mg1 Mg13 2_665 2.07(3) ?
    Mg1 Mg13 . 2.07(3) ?
    Mg1 Mg11 3_656 2.869(15) ?
    Mg1 Mg11 4_566 2.869(15) ?
    Mg1 Mg11 2_665 2.869(15) ?
    Mg1 Mg11 . 2.869(15) ?
    Mg1 Mg2 30 3.568(5) ?
    Mg1 Mg2 74 3.568(4) ?
    Mg1 Mg2 58 3.568(5) ?
    Mg1 Mg2 32_655 3.568(5) ?
    Mg2 Mg2 2 2.962(8) ?
    Mg2 Mg2 35 3.110(8) ?
    Mg2 Mg2 56 3.110(8) ?
    Mg2 Mg5 4_556 3.355(5) ?
    Mg3 Mg2 . 3.007(6) ?
    Mg3 Mg6 9_545 3.052(4) ?
    Mg3 Mg6 5_455 3.052(4) ?
    Mg3 Mg4 35 3.085(3) ?
    Mg3 Mg4 56 3.085(3) ?
    Mg3 Mg3 9 3.205(7) ?
    Mg3 Mg3 5 3.205(7) ?
    Mg3 Mg8 . 3.219(5) ?
    Mg4 Mg2 35 3.025(5) ?
    Mg4 Mg2 56 3.025(5) ?
    Mg4 Mg5 33_545 3.160(4) ?
    Mg4 Mg5 53_455 3.160(4) ?
    Mg4 Mg4 74 3.373(10) ?
    Mg13 Mg2 59_565 3.042(4) ?
    Mg13 Mg2 32_655 3.042(4) ?
    Mg13 Mg2 31_655 3.042(4) ?
    Mg13 Mg2 75_556 3.042(4) ?
    Mg13 Mg2 76_556 3.042(4) ?
    Mg13 Mg13 2_665 3.38(5) ?
    Mg13 Mg13 4_566 3.38(5) ?
    Mg13 Mg13 3_656 3.38(5) ?
    Mg13 Mg5 57 3.58(2) ?
    Mg13 Mg5 29 3.58(2) ?
    Mg5 Mg9 73_445 2.876(9) ?
    Mg6 Mg12 2_665 3.054(7) ?
    Mg6 Mg10 2_665 3.075(7) ?
    Mg6 Mg5 8_656 3.122(5) ?
    Mg6 Mg5 11_566 3.122(5) ?
    Mg6 Mg4 28_556 3.265(5) ?
    Mg6 Mg4 51_556 3.265(5) ?
    Mg6 Mg8 5_556 3.286(4) ?
    Mg6 Mg8 9_556 3.286(4) ?
    Mg7 Mg4 74 3.033(6) ?
    Mg7 Mg4 . 3.033(6) ?
    Mg7 Mg3 58 3.066(4) ?
    Mg7 Mg3 30 3.066(4) ?
    Mg7 Mg3 35 3.066(4) ?
    Mg7 Mg3 56 3.066(4) ?
    Mg7 Mg7 35 3.080(8) ?
    Mg7 Mg7 79 3.080(8) ?
    Mg7 Mg7 5 3.080(8) ?
    Mg7 Mg7 9 3.080(8) ?
    Mg8 Mg12 4_466 3.045(7) ?
    Mg8 Mg12 3_646 3.045(7) ?
    Mg8 Mg5 4_556 3.272(8) ?
    Mg8 Mg5 3_556 3.272(8) ?
    Mg9 Mg9 28_566 3.60(2) ?
    Mg9 Mg9 74_665 3.60(2) ?
    Mg9 Mg9 51_656 3.60(2) ?
    Mg10 Mg9 51_656 3.009(9) ?
    Mg10 Mg9 74_665 3.009(9) ?
    Mg10 Mg9 28_566 3.009(9) ?
    Mg10 Mg5 10_656 3.084(5) ?
    Mg10 Mg5 6_566 3.084(5) ?
    Mg10 Mg5 2_665 3.084(5) ?
    Mg11 Mg5 57 2.993(11) ?
    Mg11 Mg5 29 2.993(11) ?
    Mg11 Mg5 73 2.993(11) ?
    Mg11 Mg2 60_565 3.195(5) ?
    Mg11 Mg2 75_556 3.195(5) ?
    Mg11 Mg2 59_565 3.195(5) ?
    Mg11 Mg2 32_655 3.195(5) ?
    Mg11 Mg2 31_655 3.195(5) ?
    Mg11 Mg2 76_556 3.195(5) ?
    Mg12 Mg12 4_577 3.205(14) ?
    Mg12 Mg12 2_775 3.205(14) ?
    Mg12 Mg12 3_757 3.205(14) ?
    Mg13 Mg2 60_565 3.042(4) ?
loop_
    _geom_angle_atom_site_label_1
    _geom_angle_atom_site_label_2
    _geom_angle_atom_site_label_3
    _geom_angle_site_symmetry_1
    _geom_angle_site_symmetry_3
    _geom_angle
    _geom_angle_publ_flag
    Mg7 Ru3 Mg7 9 5 65.3(2) ?
    Mg7 Ru3 Mg7 9 . 65.3(2) ?
    Mg7 Ru3 Mg7 5 . 65.3(2) ?
    Mg7 Ru3 Mg2 9 58 179.49(17) ?
    Mg7 Ru3 Mg2 5 58 115.10(11) ?
    Mg7 Ru3 Mg2 . 58 115.09(11) ?
    Mg7 Ru3 Mg2 9 30 115.10(11) ?
    Mg7 Ru3 Mg2 5 30 179.49(17) ?
    Mg7 Ru3 Mg2 . 30 115.09(11) ?
    Mg2 Ru3 Mg2 58 30 64.50(14) ?
    Mg7 Ru3 Mg2 9 74 115.10(11) ?
    Mg7 Ru3 Mg2 5 74 115.10(11) ?
    Mg7 Ru3 Mg2 . 74 179.49(17) ?
    Mg2 Ru3 Mg2 58 74 64.50(14) ?
    Mg2 Ru3 Mg2 30 74 64.50(14) ?
    Mg7 Ru3 Mg4 9 58 63.31(14) ?
    Mg7 Ru3 Mg4 5 58 117.74(9) ?
    Mg7 Ru3 Mg4 . 58 117.74(9) ?
    Mg2 Ru3 Mg4 58 58 116.19(14) ?
    Mg2 Ru3 Mg4 30 58 62.41(8) ?
    Mg2 Ru3 Mg4 74 58 62.41(8) ?
    Mg7 Ru3 Mg4 9 74 117.74(9) ?
    Mg7 Ru3 Mg4 5 74 117.74(9) ?
    Mg7 Ru3 Mg4 . 74 63.31(14) ?
    Mg2 Ru3 Mg4 58 74 62.41(8) ?
    Mg2 Ru3 Mg4 30 74 62.41(8) ?
    Mg2 Ru3 Mg4 74 74 116.19(14) ?
    Mg4 Ru3 Mg4 58 74 115.90(7) ?
    Mg7 Ru3 Mg4 9 30 117.74(9) ?
    Mg7 Ru3 Mg4 5 30 63.31(14) ?
    Mg7 Ru3 Mg4 . 30 117.74(9) ?
    Mg2 Ru3 Mg4 58 30 62.41(8) ?
    Mg2 Ru3 Mg4 30 30 116.19(14) ?
    Mg2 Ru3 Mg4 74 30 62.41(8) ?
    Mg4 Ru3 Mg4 58 30 115.90(7) ?
    Mg4 Ru3 Mg4 74 30 115.90(7) ?
    Mg7 Ru3 Mg3 9 74 63.86(7) ?
    Mg7 Ru3 Mg3 5 74 63.86(7) ?
    Mg7 Ru3 Mg3 . 74 118.71(17) ?
    Mg2 Ru3 Mg3 58 74 115.98(8) ?
    Mg2 Ru3 Mg3 30 74 115.98(8) ?
    Mg2 Ru3 Mg3 74 74 61.80(12) ?
    Mg4 Ru3 Mg3 58 74 63.44(4) ?
    Mg4 Ru3 Mg3 74 74 177.99(15) ?
    Mg4 Ru3 Mg3 30 74 63.44(4) ?
    Mg7 Ru3 Mg3 9 58 118.71(17) ?
    Mg7 Ru3 Mg3 5 58 63.86(7) ?
    Mg7 Ru3 Mg3 . 58 63.86(7) ?
    Mg2 Ru3 Mg3 58 58 61.80(12) ?
    Mg2 Ru3 Mg3 30 58 115.98(8) ?
    Mg2 Ru3 Mg3 74 58 115.98(8) ?
    Mg4 Ru3 Mg3 58 58 177.99(15) ?
    Mg4 Ru3 Mg3 74 58 63.44(4) ?
    Mg4 Ru3 Mg3 30 58 63.44(4) ?
    Mg3 Ru3 Mg3 74 58 117.15(5) ?
    Mg7 Ru3 Mg3 9 30 63.86(7) ?
    Mg7 Ru3 Mg3 5 30 118.71(17) ?
    Mg7 Ru3 Mg3 . 30 63.86(7) ?
    Mg2 Ru3 Mg3 58 30 115.98(8) ?
    Mg2 Ru3 Mg3 30 30 61.80(12) ?
    Mg2 Ru3 Mg3 74 30 115.98(8) ?
    Mg4 Ru3 Mg3 58 30 63.44(4) ?
    Mg4 Ru3 Mg3 74 30 63.44(4) ?
    Mg4 Ru3 Mg3 30 30 177.99(15) ?
    Mg3 Ru3 Mg3 74 30 117.15(5) ?
    Mg3 Ru3 Mg3 58 30 117.15(5) ?
    Mg3 Ru2 Mg3 9 5 70.46(14) ?
    Mg3 Ru2 Mg3 9 . 70.46(14) ?
    Mg3 Ru2 Mg3 5 . 70.46(14) ?
    Mg3 Ru2 Mg6 9 9_545 123.31(13) ?
    Mg3 Ru2 Mg6 5 9_545 63.95(7) ?
    Mg3 Ru2 Mg6 . 9_545 63.95(7) ?
    Mg3 Ru2 Mg6 9 5_455 63.95(7) ?
    Mg3 Ru2 Mg6 5 5_455 123.31(13) ?
    Mg3 Ru2 Mg6 . 5_455 63.95(7) ?
    Mg6 Ru2 Mg6 9_545 5_455 117.88(4) ?
    Mg3 Ru2 Mg6 9 1_554 63.95(7) ?
    Mg3 Ru2 Mg6 5 1_554 63.95(7) ?
    Mg3 Ru2 Mg6 . 1_554 123.31(13) ?
    Mg6 Ru2 Mg6 9_545 1_554 117.88(4) ?
    Mg6 Ru2 Mg6 5_455 1_554 117.88(4) ?
    Mg3 Ru2 Mg12 9 4_466 112.91(14) ?
    Mg3 Ru2 Mg12 5 4_466 175.70(18) ?
    Mg3 Ru2 Mg12 . 4_466 112.91(14) ?
    Mg6 Ru2 Mg12 9_545 4_466 114.68(9) ?
    Mg6 Ru2 Mg12 5_455 4_466 60.99(17) ?
    Mg6 Ru2 Mg12 1_554 4_466 114.68(9) ?
    Mg3 Ru2 Mg12 9 3_646 175.70(18) ?
    Mg3 Ru2 Mg12 5 3_646 112.91(14) ?
    Mg3 Ru2 Mg12 . 3_646 112.91(14) ?
    Mg6 Ru2 Mg12 9_545 3_646 60.99(17) ?
    Mg6 Ru2 Mg12 5_455 3_646 114.68(9) ?
    Mg6 Ru2 Mg12 1_554 3_646 114.68(9) ?
    Mg12 Ru2 Mg12 4_466 3_646 63.6(2) ?
    Mg3 Ru2 Mg12 9 2_664 112.91(14) ?
    Mg3 Ru2 Mg12 5 2_664 112.91(14) ?
    Mg3 Ru2 Mg12 . 2_664 175.70(18) ?
    Mg6 Ru2 Mg12 9_545 2_664 114.68(9) ?
    Mg6 Ru2 Mg12 5_455 2_664 114.68(9) ?
    Mg6 Ru2 Mg12 1_554 2_664 60.99(17) ?
    Mg12 Ru2 Mg12 4_466 2_664 63.6(2) ?
    Mg12 Ru2 Mg12 3_646 2_664 63.6(2) ?
    Mg3 Ru2 Mg8 9 . 122.33(9) ?
    Mg3 Ru2 Mg8 5 . 122.33(9) ?
    Mg3 Ru2 Mg8 . . 65.07(14) ?
    Mg6 Ru2 Mg8 9_545 . 64.48(5) ?
    Mg6 Ru2 Mg8 5_455 . 64.48(5) ?
    Mg6 Ru2 Mg8 1_554 . 171.62(15) ?
    Mg12 Ru2 Mg8 4_466 . 58.60(10) ?
    Mg12 Ru2 Mg8 3_646 . 58.60(10) ?
    Mg12 Ru2 Mg8 2_664 . 110.63(19) ?
    Mg3 Ru2 Mg8 9 9 65.06(14) ?
    Mg3 Ru2 Mg8 5 9 122.33(9) ?
    Mg3 Ru2 Mg8 . 9 122.33(9) ?
    Mg6 Ru2 Mg8 9_545 9 171.62(15) ?
    Mg6 Ru2 Mg8 5_455 9 64.48(5) ?
    Mg6 Ru2 Mg8 1_554 9 64.48(5) ?
    Mg12 Ru2 Mg8 4_466 9 58.60(10) ?
    Mg12 Ru2 Mg8 3_646 9 110.63(19) ?
    Mg12 Ru2 Mg8 2_664 9 58.60(10) ?
    Mg8 Ru2 Mg8 . 9 111.97(10) ?
    Mg3 Ru2 Mg8 9 5 122.33(9) ?
    Mg3 Ru2 Mg8 5 5 65.06(14) ?
    Mg3 Ru2 Mg8 . 5 122.33(9) ?
    Mg6 Ru2 Mg8 9_545 5 64.48(5) ?
    Mg6 Ru2 Mg8 5_455 5 171.62(15) ?
    Mg6 Ru2 Mg8 1_554 5 64.48(5) ?
    Mg12 Ru2 Mg8 4_466 5 110.63(19) ?
    Mg12 Ru2 Mg8 3_646 5 58.60(10) ?
    Mg12 Ru2 Mg8 2_664 5 58.60(10) ?
    Mg8 Ru2 Mg8 . 5 111.97(10) ?
    Mg8 Ru2 Mg8 9 5 111.97(10) ?
    Mg4 Ru1 Mg4 . 74 77.09(19) ?
    Mg4 Ru1 Mg9 . 2_665 178.6(3) ?
    Mg4 Ru1 Mg9 74 2_665 101.5(3) ?
    Mg4 Ru1 Mg9 . 73_445 101.5(3) ?
    Mg4 Ru1 Mg9 74 73_445 178.6(3) ?
    Mg9 Ru1 Mg9 2_665 73_445 79.9(5) ?
    Mg4 Ru1 Mg10 . 27_646 117.56(12) ?
    Mg4 Ru1 Mg10 74 27_646 117.56(12) ?
    Mg9 Ru1 Mg10 2_665 27_646 63.03(17) ?
    Mg9 Ru1 Mg10 73_445 27_646 63.03(17) ?
    Mg4 Ru1 Mg10 . 52_466 117.56(12) ?
    Mg4 Ru1 Mg10 74 52_466 117.56(12) ?
    Mg9 Ru1 Mg10 2_665 52_466 63.03(17) ?
    Mg9 Ru1 Mg10 73_445 52_466 63.03(17) ?
    Mg10 Ru1 Mg10 27_646 52_466 107.5(3) ?
    Mg4 Ru1 Mg6 . 28_556 69.82(7) ?
    Mg4 Ru1 Mg6 74 28_556 69.82(7) ?
    Mg9 Ru1 Mg6 2_665 28_556 109.77(10) ?
    Mg9 Ru1 Mg6 73_445 28_556 109.77(10) ?
    Mg10 Ru1 Mg6 27_646 28_556 62.45(17) ?
    Mg10 Ru1 Mg6 52_466 28_556 169.91(18) ?
    Mg4 Ru1 Mg6 . 51_556 69.82(7) ?
    Mg4 Ru1 Mg6 74 51_556 69.82(7) ?
    Mg9 Ru1 Mg6 2_665 51_556 109.77(10) ?
    Mg9 Ru1 Mg6 73_445 51_556 109.77(10) ?
    Mg10 Ru1 Mg6 27_646 51_556 169.91(18) ?
    Mg10 Ru1 Mg6 52_466 51_556 62.45(17) ?
    Mg6 Ru1 Mg6 28_556 51_556 127.65(17) ?
    Mg4 Ru1 Mg5 . 60_565 123.17(11) ?
    Mg4 Ru1 Mg5 74 60_565 62.98(10) ?
    Mg9 Ru1 Mg5 2_665 60_565 55.85(19) ?
    Mg9 Ru1 Mg5 73_445 60_565 118.1(2) ?
    Mg10 Ru1 Mg5 27_646 60_565 116.25(12) ?
    Mg10 Ru1 Mg5 52_466 60_565 59.17(9) ?
    Mg6 Ru1 Mg5 28_556 60_565 123.89(8) ?
    Mg6 Ru1 Mg5 51_556 60_565 59.65(10) ?
    Mg4 Ru1 Mg5 . 31_655 123.17(11) ?
    Mg4 Ru1 Mg5 74 31_655 62.98(10) ?
    Mg9 Ru1 Mg5 2_665 31_655 55.85(19) ?
    Mg9 Ru1 Mg5 73_445 31_655 118.1(2) ?
    Mg10 Ru1 Mg5 27_646 31_655 59.17(9) ?
    Mg10 Ru1 Mg5 52_466 31_655 116.25(12) ?
    Mg6 Ru1 Mg5 28_556 31_655 59.65(10) ?
    Mg6 Ru1 Mg5 51_556 31_655 123.89(8) ?
    Mg5 Ru1 Mg5 60_565 31_655 72.62(18) ?
    Mg4 Ru1 Mg5 . 33_545 62.97(10) ?
    Mg4 Ru1 Mg5 74 33_545 123.17(11) ?
    Mg9 Ru1 Mg5 2_665 33_545 118.1(2) ?
    Mg9 Ru1 Mg5 73_445 33_545 55.85(19) ?
    Mg10 Ru1 Mg5 27_646 33_545 59.17(9) ?
    Mg10 Ru1 Mg5 52_466 33_545 116.25(12) ?
    Mg6 Ru1 Mg5 28_556 33_545 59.65(10) ?
    Mg6 Ru1 Mg5 51_556 33_545 123.89(8) ?
    Mg5 Ru1 Mg5 60_565 33_545 173.20(15) ?
    Mg5 Ru1 Mg5 31_655 33_545 106.96(17) ?
    Mg4 Ru1 Mg5 . 53_455 62.97(10) ?
    Mg4 Ru1 Mg5 74 53_455 123.17(11) ?
    Mg9 Ru1 Mg5 2_665 53_455 118.1(2) ?
    Mg9 Ru1 Mg5 73_445 53_455 55.85(19) ?
    Mg10 Ru1 Mg5 27_646 53_455 116.25(12) ?
    Mg10 Ru1 Mg5 52_466 53_455 59.17(9) ?
    Mg6 Ru1 Mg5 28_556 53_455 123.89(8) ?
    Mg6 Ru1 Mg5 51_556 53_455 59.65(10) ?
    Mg5 Ru1 Mg5 60_565 53_455 106.96(17) ?
    Mg5 Ru1 Mg5 31_655 53_455 173.20(15) ?
    Mg5 Ru1 Mg5 33_545 53_455 72.62(18) ?
    Mg13 Mg1 Mg13 4_566 . 109.471(6) ?
    Mg13 Mg1 Mg13 3_656 . 109.471(6) ?
    Mg13 Mg1 Mg13 2_665 . 109.471(3) ?
    Mg11 Mg1 Mg11 3_656 4_566 109.5 ?
    Mg11 Mg1 Mg11 3_656 2_665 109.4710(10)
                                         ?
    Mg11 Mg1 Mg11 4_566 2_665 109.5 ?
    Mg11 Mg1 Mg11 3_656 . 109.471(2) ?
    Mg11 Mg1 Mg11 4_566 . 109.471(2) ?
    Mg11 Mg1 Mg11 2_665 . 109.4710(10)
                                     ?
    Mg13 Mg1 Mg2 4_566 30 100.74(7) ?
    Mg13 Mg1 Mg2 3_656 30 58.314(19) ?
    Mg13 Mg1 Mg2 2_665 30 58.314(19) ?
    Mg13 Mg1 Mg2 . 30 149.79(7) ?
    Mg11 Mg1 Mg2 3_656 30 58.314(19) ?
    Mg11 Mg1 Mg2 4_566 30 100.74(7) ?
    Mg11 Mg1 Mg2 2_665 30 58.314(19) ?
    Mg11 Mg1 Mg2 . 30 149.79(7) ?
    Mg11 Mg1 Mg2 3_656 74 58.314(19) ?
    Mg11 Mg1 Mg2 4_566 74 58.314(19) ?
    Mg11 Mg1 Mg2 2_665 74 100.74(7) ?
    Mg11 Mg1 Mg2 . 74 149.79(7) ?
    Mg2 Mg1 Mg2 30 74 51.67(11) ?
    Mg13 Mg1 Mg2 4_566 58 58.314(19) ?
    Mg13 Mg1 Mg2 3_656 58 100.74(7) ?
    Mg13 Mg1 Mg2 2_665 58 58.314(19) ?
    Mg13 Mg1 Mg2 . 58 149.79(7) ?
    Mg11 Mg1 Mg2 3_656 58 100.74(7) ?
    Mg11 Mg1 Mg2 4_566 58 58.314(19) ?
    Mg11 Mg1 Mg2 2_665 58 58.314(19) ?
    Mg11 Mg1 Mg2 . 58 149.79(7) ?
    Mg2 Mg1 Mg2 30 58 51.67(11) ?
    Mg2 Mg1 Mg2 74 58 51.67(11) ?
    Mg13 Mg1 Mg2 4_566 32_655 58.314(19) ?
    Mg13 Mg1 Mg2 3_656 32_655 100.74(7) ?
    Mg13 Mg1 Mg2 2_665 32_655 149.79(7) ?
    Mg13 Mg1 Mg2 . 32_655 58.314(19) ?
    Mg11 Mg1 Mg2 3_656 32_655 100.74(7) ?
    Mg11 Mg1 Mg2 4_566 32_655 58.314(19) ?
    Mg11 Mg1 Mg2 2_665 32_655 149.79(7) ?
    Mg11 Mg1 Mg2 . 32_655 58.314(19) ?
    Mg2 Mg1 Mg2 30 32_655 145.86(9) ?
    Mg2 Mg1 Mg2 74 32_655 94.94(3) ?
    Mg2 Mg1 Mg2 58 32_655 116.61(4) ?
    Mg1 Mg11 Mg5 . 57 131.6(2) ?
    Mg1 Mg11 Mg5 . 29 131.6(2) ?
    Mg5 Mg11 Mg5 57 29 80.7(4) ?
    Mg1 Mg11 Mg5 . 73 131.6(2) ?
    Mg5 Mg11 Mg5 57 73 80.7(4) ?
    Mg5 Mg11 Mg5 29 73 80.7(4) ?
    Mg1 Mg11 Mg2 . 60_565 71.9(3) ?
    Mg5 Mg11 Mg2 57 60_565 65.57(12) ?
    Mg5 Mg11 Mg2 29 60_565 144.8(3) ?
    Mg5 Mg11 Mg2 73 60_565 102.52(13) ?
    Mg1 Mg11 Mg2 . 75_556 71.9(3) ?
    Mg5 Mg11 Mg2 57 75_556 102.52(13) ?
    Mg5 Mg11 Mg2 29 75_556 144.8(3) ?
    Mg5 Mg11 Mg2 73 75_556 65.57(12) ?
    Mg2 Mg11 Mg2 60_565 75_556 58.24(17) ?
    Mg1 Mg11 Mg2 . 59_565 71.9(3) ?
    Mg5 Mg11 Mg2 57 59_565 65.57(12) ?
    Mg5 Mg11 Mg2 29 59_565 102.52(13) ?
    Mg5 Mg11 Mg2 73 59_565 144.8(3) ?
    Mg2 Mg11 Mg2 60_565 59_565 55.23(17) ?
    Mg2 Mg11 Mg2 75_556 59_565 110.8(2) ?
    Mg1 Mg11 Mg2 . 32_655 71.9(3) ?
    Mg5 Mg11 Mg2 57 32_655 102.52(13) ?
    Mg5 Mg11 Mg2 29 32_655 65.57(12) ?
    Mg5 Mg11 Mg2 73 32_655 144.8(3) ?
    Mg2 Mg11 Mg2 60_565 32_655 110.8(2) ?
    Mg2 Mg11 Mg2 75_556 32_655 143.7(5) ?
    Mg2 Mg11 Mg2 59_565 32_655 58.24(17) ?
    Mg1 Mg11 Mg2 . 31_655 71.9(3) ?
    Mg5 Mg11 Mg2 57 31_655 144.8(3) ?
    Mg5 Mg11 Mg2 29 31_655 65.57(12) ?
    Mg5 Mg11 Mg2 73 31_655 102.52(13) ?
    Mg2 Mg11 Mg2 60_565 31_655 143.7(5) ?
    Mg2 Mg11 Mg2 75_556 31_655 110.8(2) ?
    Mg2 Mg11 Mg2 59_565 31_655 110.8(2) ?
    Mg2 Mg11 Mg2 32_655 31_655 55.23(17) ?
    Mg1 Mg11 Mg2 . 76_556 71.9(3) ?
    Mg5 Mg11 Mg2 57 76_556 144.8(3) ?
    Mg5 Mg11 Mg2 29 76_556 102.52(13) ?
    Mg5 Mg11 Mg2 73 76_556 65.57(12) ?
    Mg2 Mg11 Mg2 60_565 76_556 110.8(2) ?
    Mg2 Mg11 Mg2 75_556 76_556 55.23(17) ?
    Mg2 Mg11 Mg2 59_565 76_556 143.7(5) ?
    Mg2 Mg11 Mg2 32_655 76_556 110.8(2) ?
    Mg2 Mg11 Mg2 31_655 76_556 58.24(17) ?
    Mg1 Mg13 Mg2 . 60_565 86.3(6) ?
    Mg1 Mg13 Mg2 . 59_565 86.3(6) ?
    Mg2 Mg13 Mg2 60_565 59_565 58.26(16) ?
    Mg1 Mg13 Mg2 . 32_655 86.3(6) ?
    Mg2 Mg13 Mg2 60_565 32_655 119.60(13) ?
    Mg2 Mg13 Mg2 59_565 32_655 61.47(16) ?
    Mg1 Mg13 Mg2 . 31_655 86.3(6) ?
    Mg2 Mg13 Mg2 60_565 31_655 172.5(12) ?
    Mg2 Mg13 Mg2 59_565 31_655 119.60(13) ?
    Mg2 Mg13 Mg2 32_655 31_655 58.26(16) ?
    Mg1 Mg13 Mg2 . 75_556 86.3(6) ?
    Mg2 Mg13 Mg2 60_565 75_556 61.47(16) ?
    Mg2 Mg13 Mg2 59_565 75_556 119.60(13) ?
    Mg2 Mg13 Mg2 32_655 75_556 172.5(12) ?
    Mg2 Mg13 Mg2 31_655 75_556 119.60(13) ?
    Mg1 Mg13 Mg2 . 76_556 86.3(6) ?
    Mg2 Mg13 Mg2 60_565 76_556 119.60(13) ?
    Mg2 Mg13 Mg2 59_565 76_556 172.5(12) ?
    Mg2 Mg13 Mg2 32_655 76_556 119.60(13) ?
    Mg2 Mg13 Mg2 31_655 76_556 61.47(16) ?
    Mg2 Mg13 Mg2 75_556 76_556 58.26(16) ?
    Mg1 Mg13 Mg13 . 2_665 35.263(2) ?
    Mg2 Mg13 Mg13 60_565 2_665 87.5(5) ?
    Mg2 Mg13 Mg13 59_565 2_665 116.3(6) ?
    Mg2 Mg13 Mg13 32_655 2_665 116.3(6) ?
    Mg2 Mg13 Mg13 31_655 2_665 87.5(5) ?
    Mg2 Mg13 Mg13 75_556 2_665 56.3(6) ?
    Mg2 Mg13 Mg13 76_556 2_665 56.3(6) ?
    Mg1 Mg13 Mg13 . 4_566 35.2630(10)
                                    ?
    Mg2 Mg13 Mg13 60_565 4_566 116.3(6) ?
    Mg2 Mg13 Mg13 59_565 4_566 87.5(5) ?
    Mg2 Mg13 Mg13 32_655 4_566 56.3(6) ?
    Mg2 Mg13 Mg13 31_655 4_566 56.3(6) ?
    Mg2 Mg13 Mg13 75_556 4_566 116.3(6) ?
    Mg2 Mg13 Mg13 76_556 4_566 87.5(5) ?
    Mg1 Mg13 Mg13 . 3_656 35.263(2) ?
    Mg2 Mg13 Mg13 60_565 3_656 56.3(6) ?
    Mg2 Mg13 Mg13 59_565 3_656 56.3(6) ?
    Mg2 Mg13 Mg13 32_655 3_656 87.5(5) ?
    Mg2 Mg13 Mg13 31_655 3_656 116.3(6) ?
    Mg2 Mg13 Mg13 75_556 3_656 87.5(5) ?
    Mg2 Mg13 Mg13 76_556 3_656 116.3(6) ?
    Mg1 Mg13 Mg5 . 57 141.3(3) ?
    Mg2 Mg13 Mg5 60_565 57 60.3(3) ?
    Mg2 Mg13 Mg5 59_565 57 60.3(3) ?
    Mg2 Mg13 Mg5 32_655 57 93.4(5) ?
    Mg2 Mg13 Mg5 31_655 57 125.9(8) ?
    Mg2 Mg13 Mg5 75_556 57 93.4(5) ?
    Mg2 Mg13 Mg5 76_556 57 125.9(8) ?
    Mg13 Mg13 Mg5 2_665 57 144.83(16) ?
    Mg13 Mg13 Mg5 4_566 57 144.83(16) ?
    Mg13 Mg13 Mg5 3_656 57 106.0(3) ?
    Mg1 Mg13 Mg5 . 29 141.3(3) ?
    Mg2 Mg13 Mg5 60_565 29 125.9(8) ?
    Mg2 Mg13 Mg5 59_565 29 93.4(5) ?
    Mg2 Mg13 Mg5 32_655 29 60.3(3) ?
    Mg2 Mg13 Mg5 31_655 29 60.3(3) ?
    Mg2 Mg13 Mg5 75_556 29 125.9(8) ?
    Mg2 Mg13 Mg5 76_556 29 93.4(5) ?
    Mg13 Mg13 Mg5 2_665 29 144.83(16) ?
    Mg13 Mg13 Mg5 4_566 29 106.0(3) ?
    Mg13 Mg13 Mg5 3_656 29 144.83(16) ?
    Mg5 Mg13 Mg5 57 29 65.6(5) ?
    Ru3 Mg7 Ru3 74 . 173.4(2) ?
    Ru3 Mg7 Mg4 74 74 127.1(2) ?
    Ru3 Mg7 Mg4 . 74 59.49(11) ?
    Ru3 Mg7 Mg4 74 . 59.50(11) ?
    Ru3 Mg7 Mg4 . . 127.1(2) ?
    Mg4 Mg7 Mg4 74 . 67.6(2) ?
    Ru3 Mg7 Mg3 74 58 122.37(9) ?
    Ru3 Mg7 Mg3 . 58 59.46(8) ?
    Mg4 Mg7 Mg3 74 58 60.76(9) ?
    Mg4 Mg7 Mg3 . 58 95.32(14) ?
    Ru3 Mg7 Mg3 74 30 122.37(9) ?
    Ru3 Mg7 Mg3 . 30 59.46(8) ?
    Mg4 Mg7 Mg3 74 30 60.76(9) ?
    Mg4 Mg7 Mg3 . 30 95.32(14) ?
    Mg3 Mg7 Mg3 58 30 109.89(17) ?
    Ru3 Mg7 Mg3 74 35 59.46(8) ?
    Ru3 Mg7 Mg3 . 35 122.37(8) ?
    Mg4 Mg7 Mg3 74 35 95.32(14) ?
    Mg4 Mg7 Mg3 . 35 60.76(9) ?
    Mg3 Mg7 Mg3 58 35 152.5(2) ?
    Mg3 Mg7 Mg3 30 35 63.02(15) ?
    Ru3 Mg7 Mg3 74 56 59.46(8) ?
    Ru3 Mg7 Mg3 . 56 122.37(9) ?
    Mg4 Mg7 Mg3 74 56 95.32(14) ?
    Mg4 Mg7 Mg3 . 56 60.76(9) ?
    Mg3 Mg7 Mg3 58 56 63.02(15) ?
    Mg3 Mg7 Mg3 30 56 152.5(2) ?
    Mg3 Mg7 Mg3 35 56 109.89(17) ?
    Ru3 Mg7 Mg7 74 35 57.34(10) ?
    Ru3 Mg7 Mg7 . 35 117.31(10) ?
    Mg4 Mg7 Mg7 74 35 149.967(5) ?
    Mg4 Mg7 Mg7 . 35 108.04(9) ?
    Mg3 Mg7 Mg7 58 35 91.17(10) ?
    Mg3 Mg7 Mg7 30 35 147.03(11) ?
    Mg3 Mg7 Mg7 35 35 108.44(9) ?
    Mg3 Mg7 Mg7 56 35 59.85(11) ?
    Ru3 Mg7 Mg7 74 79 57.34(10) ?
    Ru3 Mg7 Mg7 . 79 117.31(10) ?
    Mg4 Mg7 Mg7 74 79 149.967(5) ?
    Mg4 Mg7 Mg7 . 79 108.04(9) ?
    Mg3 Mg7 Mg7 58 79 147.03(11) ?
    Mg3 Mg7 Mg7 30 79 91.17(10) ?
    Mg3 Mg7 Mg7 35 79 59.85(11) ?
    Mg3 Mg7 Mg7 56 79 108.44(9) ?
    Mg7 Mg7 Mg7 35 79 60.0000(10)
                                ?
    Ru3 Mg7 Mg7 74 5 117.31(10) ?
    Ru3 Mg7 Mg7 . 5 57.34(10) ?
    Mg4 Mg7 Mg7 74 5 108.04(9) ?
    Mg4 Mg7 Mg7 . 5 149.967(5) ?
    Mg3 Mg7 Mg7 58 5 59.85(11) ?
    Mg3 Mg7 Mg7 30 5 108.44(9) ?
    Mg3 Mg7 Mg7 35 5 147.03(11) ?
    Mg3 Mg7 Mg7 56 5 91.17(10) ?
    Mg7 Mg7 Mg7 35 5 60.0 ?
    Mg7 Mg7 Mg7 79 5 90.0 ?
    Ru3 Mg7 Mg7 74 9 117.31(10) ?
    Ru3 Mg7 Mg7 . 9 57.34(10) ?
    Mg4 Mg7 Mg7 74 9 108.04(9) ?
    Mg4 Mg7 Mg7 . 9 149.967(5) ?
    Mg3 Mg7 Mg7 58 9 108.44(9) ?
    Mg3 Mg7 Mg7 30 9 59.85(11) ?
    Mg3 Mg7 Mg7 35 9 91.17(10) ?
    Mg3 Mg7 Mg7 56 9 147.03(11) ?
    Mg7 Mg7 Mg7 35 9 90.0 ?
    Mg7 Mg7 Mg7 79 9 60.0 ?
    Mg7 Mg7 Mg7 5 9 60.0 ?
    Ru2 Mg3 Ru3 . 74 167.54(17) ?
    Ru2 Mg3 Mg2 . . 133.81(17) ?
    Ru3 Mg3 Mg2 74 . 58.66(11) ?
    Ru2 Mg3 Mg6 . 9_545 61.18(11) ?
    Ru3 Mg3 Mg6 74 9_545 121.85(11) ?
    Mg2 Mg3 Mg6 . 9_545 98.22(11) ?
    Ru2 Mg3 Mg6 . 5_455 61.18(11) ?
    Ru3 Mg3 Mg6 74 5_455 121.85(11) ?
    Mg2 Mg3 Mg6 . 5_455 98.22(11) ?
    Mg6 Mg3 Mg6 9_545 5_455 113.3(2) ?
    Ru2 Mg3 Mg7 . 79 113.09(12) ?
    Ru3 Mg3 Mg7 74 79 56.68(8) ?
    Mg2 Mg3 Mg7 . 79 106.54(14) ?
    Mg6 Mg3 Mg7 9_545 79 144.32(16) ?
    Mg6 Mg3 Mg7 5_455 79 88.45(13) ?
    Ru2 Mg3 Mg7 . 35 113.09(12) ?
    Ru3 Mg3 Mg7 74 35 56.68(8) ?
    Mg2 Mg3 Mg7 . 35 106.54(14) ?
    Mg6 Mg3 Mg7 9_545 35 88.45(13) ?
    Mg6 Mg3 Mg7 5_455 35 144.32(16) ?
    Mg7 Mg3 Mg7 79 35 60.3(2) ?
    Ru2 Mg3 Mg4 . 35 125.14(12) ?
    Ru3 Mg3 Mg4 74 35 58.03(11) ?
    Mg2 Mg3 Mg4 . 35 59.54(11) ?
    Mg6 Mg3 Mg4 9_545 35 64.29(12) ?
    Mg6 Mg3 Mg4 5_455 35 155.39(16) ?
    Mg7 Mg3 Mg4 79 35 107.10(16) ?
    Mg7 Mg3 Mg4 35 35 59.10(13) ?
    Ru2 Mg3 Mg4 . 56 125.14(12) ?
    Ru3 Mg3 Mg4 74 56 58.03(11) ?
    Mg2 Mg3 Mg4 . 56 59.54(11) ?
    Mg6 Mg3 Mg4 9_545 56 155.39(16) ?
    Mg6 Mg3 Mg4 5_455 56 64.29(12) ?
    Mg7 Mg3 Mg4 79 56 59.10(13) ?
    Mg7 Mg3 Mg4 35 56 107.10(16) ?
    Mg4 Mg3 Mg4 35 56 107.0(2) ?
    Ru2 Mg3 Mg3 . 9 54.77(7) ?
    Ru3 Mg3 Mg3 74 9 115.08(7) ?
    Mg2 Mg3 Mg3 . 9 149.937(7) ?
    Mg6 Mg3 Mg3 9_545 9 108.08(9) ?
    Mg6 Mg3 Mg3 5_455 9 58.32(8) ?
    Mg7 Mg3 Mg3 79 9 58.49(8) ?
    Mg7 Mg3 Mg3 35 9 88.83(10) ?
    Mg4 Mg3 Mg3 35 9 146.21(10) ?
    Mg4 Mg3 Mg3 56 9 91.56(11) ?
    Ru2 Mg3 Mg3 . 5 54.77(7) ?
    Ru3 Mg3 Mg3 74 5 115.08(7) ?
    Mg2 Mg3 Mg3 . 5 149.937(7) ?
    Mg6 Mg3 Mg3 9_545 5 58.32(8) ?
    Mg6 Mg3 Mg3 5_455 5 108.08(9) ?
    Mg7 Mg3 Mg3 79 5 88.83(10) ?
    Mg7 Mg3 Mg3 35 5 58.49(8) ?
    Mg4 Mg3 Mg3 35 5 91.56(11) ?
    Mg4 Mg3 Mg3 56 5 146.21(10) ?
    Mg3 Mg3 Mg3 9 5 60.0 ?
    Ru2 Mg3 Mg8 . . 63.44(18) ?
    Ru3 Mg3 Mg8 74 . 129.0(2) ?
    Mg2 Mg3 Mg8 . . 70.37(19) ?
    Mg6 Mg3 Mg8 9_545 . 63.14(11) ?
    Mg6 Mg3 Mg8 5_455 . 63.14(11) ?
    Mg7 Mg3 Mg8 79 . 149.85(11) ?
    Mg7 Mg3 Mg8 35 . 149.85(11) ?
    Mg4 Mg3 Mg8 35 . 97.05(14) ?
    Mg4 Mg3 Mg8 56 . 97.05(14) ?
    Mg3 Mg3 Mg8 9 . 108.65(15) ?
    Mg3 Mg3 Mg8 5 . 108.65(15) ?
    Ru2 Mg6 Ru1 1_556 51_556 159.90(16) ?
    Ru2 Mg6 Mg3 1_556 9_556 54.86(10) ?
    Ru1 Mg6 Mg3 51_556 9_556 108.97(14) ?
    Ru2 Mg6 Mg3 1_556 5_556 54.86(10) ?
    Ru1 Mg6 Mg3 51_556 5_556 108.97(14) ?
    Mg3 Mg6 Mg3 9_556 5_556 63.35(17) ?
    Ru2 Mg6 Mg12 1_556 2_665 60.57(15) ?
    Ru1 Mg6 Mg12 51_556 2_665 139.53(18) ?
    Mg3 Mg6 Mg12 9_556 2_665 105.26(17) ?
    Mg3 Mg6 Mg12 5_556 2_665 105.26(17) ?
    Ru2 Mg6 Mg10 1_556 2_665 141.9(2) ?
    Ru1 Mg6 Mg10 51_556 2_665 58.18(15) ?
    Mg3 Mg6 Mg10 9_556 2_665 147.11(10) ?
    Mg3 Mg6 Mg10 5_556 2_665 147.11(10) ?
    Mg12 Mg6 Mg10 2_665 2_665 81.4(2) ?
    Ru2 Mg6 Mg5 1_556 8_656 120.91(13) ?
    Ru1 Mg6 Mg5 51_556 8_656 64.76(13) ?
    Mg3 Mg6 Mg5 9_556 8_656 147.16(15) ?
    Mg3 Mg6 Mg5 5_556 8_656 87.45(12) ?
    Mg12 Mg6 Mg5 2_665 8_656 96.34(13) ?
    Mg10 Mg6 Mg5 2_665 8_656 59.68(12) ?
    Ru2 Mg6 Mg5 1_556 11_566 120.91(13) ?
    Ru1 Mg6 Mg5 51_556 11_566 64.76(13) ?
    Mg3 Mg6 Mg5 9_556 11_566 87.45(12) ?
    Mg3 Mg6 Mg5 5_556 11_566 147.16(15) ?
    Mg12 Mg6 Mg5 2_665 11_566 96.34(13) ?
    Mg10 Mg6 Mg5 2_665 11_566 59.68(12) ?
    Mg5 Mg6 Mg5 8_656 11_566 114.8(2) ?
    Ru2 Mg6 Mg4 1_556 28_556 112.95(13) ?
    Ru1 Mg6 Mg4 51_556 28_556 51.09(10) ?
    Mg3 Mg6 Mg4 9_556 28_556 58.35(10) ?
    Mg3 Mg6 Mg4 5_556 28_556 91.02(15) ?
    Mg12 Mg6 Mg4 2_665 28_556 148.82(9) ?
    Mg10 Mg6 Mg4 2_665 28_556 99.40(18) ?
    Mg5 Mg6 Mg4 8_656 28_556 111.05(18) ?
    Mg5 Mg6 Mg4 11_566 28_556 59.26(11) ?
    Ru2 Mg6 Mg4 1_556 51_556 112.95(13) ?
    Ru1 Mg6 Mg4 51_556 51_556 51.09(10) ?
    Mg3 Mg6 Mg4 9_556 51_556 91.02(15) ?
    Mg3 Mg6 Mg4 5_556 51_556 58.35(10) ?
    Mg12 Mg6 Mg4 2_665 51_556 148.82(9) ?
    Mg10 Mg6 Mg4 2_665 51_556 99.40(18) ?
    Mg5 Mg6 Mg4 8_656 51_556 59.26(11) ?
    Mg5 Mg6 Mg4 11_566 51_556 111.05(18) ?
    Mg4 Mg6 Mg4 28_556 51_556 62.21(17) ?
    Ru2 Mg6 Mg8 1_556 5_556 60.69(13) ?
    Ru1 Mg6 Mg8 51_556 5_556 125.32(15) ?
    Mg3 Mg6 Mg8 9_556 5_556 110.80(15) ?
    Mg3 Mg6 Mg8 5_556 5_556 60.91(10) ?
    Mg12 Mg6 Mg8 2_665 5_556 57.26(15) ?
    Mg10 Mg6 Mg8 2_665 5_556 99.94(11) ?
    Mg5 Mg6 Mg8 8_656 5_556 61.35(16) ?
    Mg5 Mg6 Mg8 11_566 5_556 150.45(17) ?
    Mg4 Mg6 Mg8 28_556 5_556 150.16(17) ?
    Mg4 Mg6 Mg8 51_556 5_556 92.29(17) ?
    Ru2 Mg6 Mg8 1_556 9_556 60.69(13) ?
    Ru1 Mg6 Mg8 51_556 9_556 125.32(15) ?
    Mg3 Mg6 Mg8 9_556 9_556 60.91(10) ?
    Mg3 Mg6 Mg8 5_556 9_556 110.80(15) ?
    Mg12 Mg6 Mg8 2_665 9_556 57.26(15) ?
    Mg10 Mg6 Mg8 2_665 9_556 99.94(11) ?
    Mg5 Mg6 Mg8 8_656 9_556 150.45(17) ?
    Mg5 Mg6 Mg8 11_566 9_556 61.35(16) ?
    Mg4 Mg6 Mg8 28_556 9_556 92.29(17) ?
    Mg4 Mg6 Mg8 51_556 9_556 150.16(17) ?
    Mg8 Mg6 Mg8 5_556 9_556 106.4(3) ?
    Ru1 Mg10 Ru1 83_566 27_656 110.46(15) ?
    Ru1 Mg10 Ru1 83_566 55_665 110.46(15) ?
    Ru1 Mg10 Ru1 27_656 55_665 110.46(15) ?
    Ru1 Mg10 Mg9 83_566 51_656 115.2(3) ?
    Ru1 Mg10 Mg9 27_656 51_656 56.17(10) ?
    Ru1 Mg10 Mg9 55_665 51_656 56.17(10) ?
    Ru1 Mg10 Mg9 83_566 74_665 56.17(10) ?
    Ru1 Mg10 Mg9 27_656 74_665 115.2(3) ?
    Ru1 Mg10 Mg9 55_665 74_665 56.17(10) ?
    Mg9 Mg10 Mg9 51_656 74_665 73.5(4) ?
    Ru1 Mg10 Mg9 83_566 28_566 56.17(10) ?
    Ru1 Mg10 Mg9 27_656 28_566 56.17(10) ?
    Ru1 Mg10 Mg9 55_665 28_566 115.2(3) ?
    Mg9 Mg10 Mg9 51_656 28_566 73.5(4) ?
    Mg9 Mg10 Mg9 74_665 28_566 73.5(4) ?
    Ru1 Mg10 Mg6 83_566 10_656 59.37(10) ?
    Ru1 Mg10 Mg6 27_656 10_656 124.46(11) ?
    Ru1 Mg10 Mg6 55_665 10_656 124.46(11) ?
    Mg9 Mg10 Mg6 51_656 10_656 174.6(3) ?
    Mg9 Mg10 Mg6 74_665 10_656 102.25(17) ?
    Mg9 Mg10 Mg6 28_566 10_656 102.25(17) ?
    Ru1 Mg10 Mg6 83_566 6_566 124.46(11) ?
    Ru1 Mg10 Mg6 27_656 6_566 124.46(11) ?
    Ru1 Mg10 Mg6 55_665 6_566 59.37(10) ?
    Mg9 Mg10 Mg6 51_656 6_566 102.25(17) ?
    Mg9 Mg10 Mg6 74_665 6_566 102.25(17) ?
    Mg9 Mg10 Mg6 28_566 6_566 174.6(3) ?
    Mg6 Mg10 Mg6 10_656 6_566 81.8(2) ?
    Ru1 Mg10 Mg6 83_566 2_665 124.46(11) ?
    Ru1 Mg10 Mg6 27_656 2_665 59.37(10) ?
    Ru1 Mg10 Mg6 55_665 2_665 124.46(11) ?
    Mg9 Mg10 Mg6 51_656 2_665 102.25(17) ?
    Mg9 Mg10 Mg6 74_665 2_665 174.6(3) ?
    Mg9 Mg10 Mg6 28_566 2_665 102.25(17) ?
    Mg6 Mg10 Mg6 10_656 2_665 81.8(2) ?
    Mg6 Mg10 Mg6 6_566 2_665 81.8(2) ?
    Ru1 Mg10 Mg5 83_566 10_656 171.6(3) ?
    Ru1 Mg10 Mg5 27_656 10_656 65.68(5) ?
    Ru1 Mg10 Mg5 55_665 10_656 65.68(5) ?
    Mg9 Mg10 Mg5 51_656 10_656 56.3(2) ?
    Mg9 Mg10 Mg5 74_665 10_656 117.78(16) ?
    Mg9 Mg10 Mg5 28_566 10_656 117.78(16) ?
    Mg6 Mg10 Mg5 10_656 10_656 129.1(3) ?
    Mg6 Mg10 Mg5 6_566 10_656 60.92(10) ?
    Mg6 Mg10 Mg5 2_665 10_656 60.92(10) ?
    Ru1 Mg10 Mg5 83_566 6_566 65.68(5) ?
    Ru1 Mg10 Mg5 27_656 6_566 65.68(5) ?
    Ru1 Mg10 Mg5 55_665 6_566 171.6(3) ?
    Mg9 Mg10 Mg5 51_656 6_566 117.78(16) ?
    Mg9 Mg10 Mg5 74_665 6_566 117.78(16) ?
    Mg9 Mg10 Mg5 28_566 6_566 56.3(2) ?
    Mg6 Mg10 Mg5 10_656 6_566 60.92(10) ?
    Mg6 Mg10 Mg5 6_566 6_566 129.1(3) ?
    Mg6 Mg10 Mg5 2_665 6_566 60.92(10) ?
    Mg5 Mg10 Mg5 10_656 6_566 117.04(10) ?
    Ru1 Mg10 Mg5 83_566 2_665 65.68(5) ?
    Ru1 Mg10 Mg5 27_656 2_665 171.6(3) ?
    Ru1 Mg10 Mg5 55_665 2_665 65.68(5) ?
    Mg9 Mg10 Mg5 51_656 2_665 117.78(16) ?
    Mg9 Mg10 Mg5 74_665 2_665 56.3(2) ?
    Mg9 Mg10 Mg5 28_566 2_665 117.78(16) ?
    Mg6 Mg10 Mg5 10_656 2_665 60.92(10) ?
    Mg6 Mg10 Mg5 6_566 2_665 60.92(10) ?
    Mg6 Mg10 Mg5 2_665 2_665 129.1(3) ?
    Mg5 Mg10 Mg5 10_656 2_665 117.04(10) ?
    Mg5 Mg10 Mg5 6_566 2_665 117.04(10) ?
    Ru1 Mg4 Ru3 . 74 164.87(19) ?
    Ru1 Mg4 Mg2 . 35 132.89(14) ?
    Ru3 Mg4 Mg2 74 35 58.61(11) ?
    Ru1 Mg4 Mg2 . 56 132.89(14) ?
    Ru3 Mg4 Mg2 74 56 58.61(11) ?
    Mg2 Mg4 Mg2 35 56 61.86(19) ?
    Ru1 Mg4 Mg7 . . 107.67(16) ?
    Ru3 Mg4 Mg7 74 . 57.20(10) ?
    Mg2 Mg4 Mg7 35 . 106.91(15) ?
    Mg2 Mg4 Mg7 56 . 106.91(15) ?
    Ru1 Mg4 Mg3 . 35 115.92(13) ?
    Ru3 Mg4 Mg3 74 35 58.53(11) ?
    Mg2 Mg4 Mg3 35 35 58.96(11) ?
    Mg2 Mg4 Mg3 56 35 108.70(18) ?
    Mg7 Mg4 Mg3 . 35 60.14(11) ?
    Ru1 Mg4 Mg3 . 56 115.92(13) ?
    Ru3 Mg4 Mg3 74 56 58.53(11) ?
    Mg2 Mg4 Mg3 35 56 108.70(18) ?
    Mg2 Mg4 Mg3 56 56 58.96(11) ?
    Mg7 Mg4 Mg3 . 56 60.14(11) ?
    Mg3 Mg4 Mg3 35 56 108.9(2) ?
    Ru1 Mg4 Mg5 . 33_545 67.29(13) ?
    Ru3 Mg4 Mg5 74 33_545 123.54(15) ?
    Mg2 Mg4 Mg5 35 33_545 65.65(13) ?
    Mg2 Mg4 Mg5 56 33_545 102.60(18) ?
    Mg7 Mg4 Mg5 . 33_545 140.70(12) ?
    Mg3 Mg4 Mg5 35 33_545 86.21(13) ?
    Mg3 Mg4 Mg5 56 33_545 158.72(18) ?
    Ru1 Mg4 Mg5 . 53_455 67.29(13) ?
    Ru3 Mg4 Mg5 74 53_455 123.54(15) ?
    Mg2 Mg4 Mg5 35 53_455 102.60(18) ?
    Mg2 Mg4 Mg5 56 53_455 65.65(13) ?
    Mg7 Mg4 Mg5 . 53_455 140.70(12) ?
    Mg3 Mg4 Mg5 35 53_455 158.72(18) ?
    Mg3 Mg4 Mg5 56 53_455 86.21(13) ?
    Mg5 Mg4 Mg5 33_545 53_455 75.6(2) ?
    Ru1 Mg4 Mg6 . 28_556 59.10(10) ?
    Ru3 Mg4 Mg6 74 28_556 115.48(12) ?
    Mg2 Mg4 Mg6 35 28_556 93.39(10) ?
    Mg2 Mg4 Mg6 56 28_556 154.48(15) ?
    Mg7 Mg4 Mg6 . 28_556 85.21(12) ?
    Mg3 Mg4 Mg6 35 28_556 57.37(11) ?
    Mg3 Mg4 Mg6 56 28_556 142.73(18) ?
    Mg5 Mg4 Mg6 33_545 28_556 58.12(11) ?
    Mg5 Mg4 Mg6 53_455 28_556 118.56(18) ?
    Ru1 Mg4 Mg6 . 51_556 59.10(10) ?
    Ru3 Mg4 Mg6 74 51_556 115.48(12) ?
    Mg2 Mg4 Mg6 35 51_556 154.48(15) ?
    Mg2 Mg4 Mg6 56 51_556 93.39(10) ?
    Mg7 Mg4 Mg6 . 51_556 85.21(12) ?
    Mg3 Mg4 Mg6 35 51_556 142.73(18) ?
    Mg3 Mg4 Mg6 56 51_556 57.37(11) ?
    Mg5 Mg4 Mg6 33_545 51_556 118.56(18) ?
    Mg5 Mg4 Mg6 53_455 51_556 58.12(11) ?
    Mg6 Mg4 Mg6 28_556 51_556 110.25(18) ?
    Ru1 Mg4 Mg4 . 74 51.46(9) ?
    Ru3 Mg4 Mg4 74 74 113.42(10) ?
    Mg2 Mg4 Mg4 35 74 146.35(9) ?
    Mg2 Mg4 Mg4 56 74 146.35(9) ?
    Mg7 Mg4 Mg4 . 74 56.22(11) ?
    Mg3 Mg4 Mg4 35 74 88.44(11) ?
    Mg3 Mg4 Mg4 56 74 88.44(11) ?
    Mg5 Mg4 Mg4 33_545 74 107.37(12) ?
    Mg5 Mg4 Mg4 53_455 74 107.37(12) ?
    Mg6 Mg4 Mg4 28_556 74 58.90(9) ?
    Mg6 Mg4 Mg4 51_556 74 58.90(9) ?
    Ru3 Mg2 Mg2 74 2 177.23(9) ?
    Ru3 Mg2 Mg3 74 . 59.54(11) ?
    Mg2 Mg2 Mg3 2 . 123.23(11) ?
    Ru3 Mg2 Mg4 74 56 58.98(10) ?
    Mg2 Mg2 Mg4 2 56 121.79(11) ?
    Mg3 Mg2 Mg4 . 56 61.51(10) ?
    Ru3 Mg2 Mg4 74 35 58.98(10) ?
    Mg2 Mg2 Mg4 2 35 121.79(11) ?
    Mg3 Mg2 Mg4 . 35 61.51(10) ?
    Mg4 Mg2 Mg4 56 35 110.1(2) ?
    Ru3 Mg2 Mg13 74 76_456 116.98(12) ?
    Mg2 Mg2 Mg13 2 76_456 60.87(8) ?
    Mg3 Mg2 Mg13 . 76_456 146.2(6) ?
    Mg4 Mg2 Mg13 56 76_456 149.7(6) ?
    Mg4 Mg2 Mg13 35 76_456 87.3(5) ?
    Ru3 Mg2 Mg13 74 75_546 116.98(12) ?
    Mg2 Mg2 Mg13 2 75_546 60.87(8) ?
    Mg3 Mg2 Mg13 . 75_546 146.2(6) ?
    Mg4 Mg2 Mg13 56 75_546 87.3(5) ?
    Mg4 Mg2 Mg13 35 75_546 149.7(6) ?
    Ru3 Mg2 Mg2 74 35 57.75(7) ?
    Mg2 Mg2 Mg2 2 35 120.0 ?
    Mg3 Mg2 Mg2 . 35 108.51(10) ?
    Mg4 Mg2 Mg2 56 35 59.07(9) ?
    Mg4 Mg2 Mg2 35 35 107.79(10) ?
    Mg13 Mg2 Mg2 76_456 35 92.5(5) ?
    Mg13 Mg2 Mg2 75_546 35 59.26(8) ?
    Ru3 Mg2 Mg2 74 56 57.75(7) ?
    Mg2 Mg2 Mg2 2 56 120.0 ?
    Mg3 Mg2 Mg2 . 56 108.51(10) ?
    Mg4 Mg2 Mg2 56 56 107.79(10) ?
    Mg4 Mg2 Mg2 35 56 59.07(10) ?
    Mg13 Mg2 Mg2 76_456 56 59.26(8) ?
    Mg13 Mg2 Mg2 75_546 56 92.5(5) ?
    Mg2 Mg2 Mg2 35 56 60.0 ?
    Ru3 Mg2 Mg11 74 76_456 116.04(10) ?
    Mg2 Mg2 Mg11 2 76_456 62.38(8) ?
    Mg3 Mg2 Mg11 . 76_456 132.1(3) ?
    Mg4 Mg2 Mg11 56 76_456 163.2(3) ?
    Mg4 Mg2 Mg11 35 76_456 75.8(2) ?
    Mg2 Mg2 Mg11 35 76_456 104.3(2) ?
    Mg2 Mg2 Mg11 56 76_456 60.88(9) ?
    Ru3 Mg2 Mg11 74 75_546 116.04(10) ?
    Mg2 Mg2 Mg11 2 75_546 62.38(8) ?
    Mg3 Mg2 Mg11 . 75_546 132.1(3) ?
    Mg4 Mg2 Mg11 56 75_546 75.8(2) ?
    Mg4 Mg2 Mg11 35 75_546 163.2(3) ?
    Mg2 Mg2 Mg11 35 75_546 60.88(9) ?
    Mg2 Mg2 Mg11 56 75_546 104.3(2) ?
    Mg11 Mg2 Mg11 76_456 75_546 94.3(5) ?
    Ru3 Mg2 Mg5 74 4_556 117.44(9) ?
    Mg2 Mg2 Mg5 2 4_556 63.81(7) ?
    Mg3 Mg2 Mg5 . 4_556 84.07(12) ?
    Mg4 Mg2 Mg5 56 4_556 142.43(18) ?
    Mg4 Mg2 Mg5 35 4_556 59.11(9) ?
    Mg13 Mg2 Mg5 76_456 4_556 67.7(5) ?
    Mg13 Mg2 Mg5 75_546 4_556 120.4(3) ?
    Mg2 Mg2 Mg5 35 4_556 155.63(11) ?
    Mg2 Mg2 Mg5 56 4_556 96.55(10) ?
    Mg11 Mg2 Mg5 76_456 4_556 54.3(2) ?
    Mg11 Mg2 Mg5 75_546 4_556 125.80(16) ?
    Mg12 Mg8 Mg12 4_466 3_646 63.5(4) ?
    Mg12 Mg8 Ru2 4_466 . 58.51(14) ?
    Mg12 Mg8 Ru2 3_646 . 58.51(14) ?
    Mg12 Mg8 Ru2 4_466 2 58.51(14) ?
    Mg12 Mg8 Ru2 3_646 2 58.51(14) ?
    Ru2 Mg8 Ru2 . 2 104.2(2) ?
    Mg12 Mg8 Mg3 4_466 2 101.53(14) ?
    Mg12 Mg8 Mg3 3_646 2 101.53(14) ?
    Ru2 Mg8 Mg3 . 2 155.7(3) ?
    Ru2 Mg8 Mg3 2 2 51.49(9) ?
    Mg12 Mg8 Mg3 4_466 . 101.53(14) ?
    Mg12 Mg8 Mg3 3_646 . 101.53(14) ?
    Ru2 Mg8 Mg3 . . 51.50(9) ?
    Ru2 Mg8 Mg3 2 . 155.7(3) ?
    Mg3 Mg8 Mg3 2 . 152.8(3) ?
    Mg12 Mg8 Mg5 4_466 4_556 157.0(3) ?
    Mg12 Mg8 Mg5 3_646 4_556 93.47(18) ?
    Ru2 Mg8 Mg5 . 4_556 110.75(5) ?
    Ru2 Mg8 Mg5 2 4_556 110.75(5) ?
    Mg3 Mg8 Mg5 2 4_556 82.21(12) ?
    Mg3 Mg8 Mg5 . 4_556 82.21(12) ?
    Mg12 Mg8 Mg5 4_466 3_556 93.47(18) ?
    Mg12 Mg8 Mg5 3_646 3_556 157.0(3) ?
    Ru2 Mg8 Mg5 . 3_556 110.75(5) ?
    Ru2 Mg8 Mg5 2 3_556 110.75(5) ?
    Mg3 Mg8 Mg5 2 3_556 82.21(12) ?
    Mg3 Mg8 Mg5 . 3_556 82.21(12) ?
    Mg5 Mg8 Mg5 4_556 3_556 109.5(3) ?
    Mg12 Mg8 Mg6 4_466 12_565 57.54(14) ?
    Mg12 Mg8 Mg6 3_646 12_565 106.3(3) ?
    Ru2 Mg8 Mg6 . 12_565 113.00(18) ?
    Ru2 Mg8 Mg6 2 12_565 54.82(9) ?
    Mg3 Mg8 Mg6 2 12_565 55.95(7) ?
    Mg3 Mg8 Mg6 . 12_565 129.12(8) ?
    Mg5 Mg8 Mg6 4_556 12_565 136.12(17) ?
    Mg5 Mg8 Mg6 3_556 12_565 56.86(9) ?
    Mg12 Mg8 Mg6 4_466 7_655 106.3(3) ?
    Mg12 Mg8 Mg6 3_646 7_655 57.54(14) ?
    Ru2 Mg8 Mg6 . 7_655 113.00(18) ?
    Ru2 Mg8 Mg6 2 7_655 54.82(9) ?
    Mg3 Mg8 Mg6 2 7_655 55.95(7) ?
    Mg3 Mg8 Mg6 . 7_655 129.12(8) ?
    Mg5 Mg8 Mg6 4_556 7_655 56.86(9) ?
    Mg5 Mg8 Mg6 3_556 7_655 136.12(17) ?
    Mg6 Mg8 Mg6 12_565 7_655 101.77(15) ?
    Mg12 Mg8 Mg6 4_466 9_545 106.3(3) ?
    Mg12 Mg8 Mg6 3_646 9_545 57.54(14) ?
    Ru2 Mg8 Mg6 . 9_545 54.82(9) ?
    Ru2 Mg8 Mg6 2 9_545 113.00(18) ?
    Mg3 Mg8 Mg6 2 9_545 129.12(8) ?
    Mg3 Mg8 Mg6 . 9_545 55.95(7) ?
    Mg5 Mg8 Mg6 4_556 9_545 56.86(9) ?
    Mg5 Mg8 Mg6 3_556 9_545 136.12(17) ?
    Mg6 Mg8 Mg6 12_565 9_545 162.6(3) ?
    Mg6 Mg8 Mg6 7_655 9_545 75.55(14) ?
    Mg12 Mg8 Mg6 4_466 5_455 57.54(14) ?
    Mg12 Mg8 Mg6 3_646 5_455 106.3(3) ?
    Ru2 Mg8 Mg6 . 5_455 54.82(9) ?
    Ru2 Mg8 Mg6 2 5_455 113.00(18) ?
    Mg3 Mg8 Mg6 2 5_455 129.12(8) ?
    Mg3 Mg8 Mg6 . 5_455 55.95(7) ?
    Mg5 Mg8 Mg6 4_556 5_455 136.12(17) ?
    Mg5 Mg8 Mg6 3_556 5_455 56.86(9) ?
    Mg6 Mg8 Mg6 12_565 5_455 75.55(14) ?
    Mg6 Mg8 Mg6 7_655 5_455 162.6(3) ?
    Mg6 Mg8 Mg6 9_545 5_455 101.77(15) ?
    Ru2 Mg12 Ru2 4_666 2_666 110.90(14) ?
    Ru2 Mg12 Ru2 4_666 3_666 110.90(14) ?
    Ru2 Mg12 Ru2 2_666 3_666 110.90(14) ?
    Ru2 Mg12 Mg8 4_666 11_666 62.89(4) ?
    Ru2 Mg12 Mg8 2_666 11_666 62.89(4) ?
    Ru2 Mg12 Mg8 3_666 11_666 165.5(3) ?
    Ru2 Mg12 Mg8 4_666 7_666 165.5(3) ?
    Ru2 Mg12 Mg8 2_666 7_666 62.89(4) ?
    Ru2 Mg12 Mg8 3_666 7_666 62.89(4) ?
    Mg8 Mg12 Mg8 11_666 7_666 119.63(4) ?
    Ru2 Mg12 Mg8 4_666 3_666 62.89(4) ?
    Ru2 Mg12 Mg8 2_666 3_666 165.5(3) ?
    Ru2 Mg12 Mg8 3_666 3_666 62.89(4) ?
    Mg8 Mg12 Mg8 11_666 3_666 119.63(4) ?
    Mg8 Mg12 Mg8 7_666 3_666 119.63(4) ?
    Ru2 Mg12 Mg6 4_666 6_566 58.45(9) ?
    Ru2 Mg12 Mg6 2_666 6_566 124.22(10) ?
    Ru2 Mg12 Mg6 3_666 6_566 124.22(10) ?
    Mg8 Mg12 Mg6 11_666 6_566 65.20(10) ?
    Mg8 Mg12 Mg6 7_666 6_566 136.1(3) ?
    Mg8 Mg12 Mg6 3_666 6_566 65.20(10) ?
    Ru2 Mg12 Mg6 4_666 10_656 124.22(10) ?
    Ru2 Mg12 Mg6 2_666 10_656 124.22(10) ?
    Ru2 Mg12 Mg6 3_666 10_656 58.45(9) ?
    Mg8 Mg12 Mg6 11_666 10_656 136.1(3) ?
    Mg8 Mg12 Mg6 7_666 10_656 65.20(10) ?
    Mg8 Mg12 Mg6 3_666 10_656 65.20(10) ?
    Mg6 Mg12 Mg6 6_566 10_656 82.5(2) ?
    Ru2 Mg12 Mg6 4_666 2_665 124.22(10) ?
    Ru2 Mg12 Mg6 2_666 2_665 58.45(9) ?
    Ru2 Mg12 Mg6 3_666 2_665 124.22(10) ?
    Mg8 Mg12 Mg6 11_666 2_665 65.20(10) ?
    Mg8 Mg12 Mg6 7_666 2_665 65.20(10) ?
    Mg8 Mg12 Mg6 3_666 2_665 136.1(3) ?
    Mg6 Mg12 Mg6 6_566 2_665 82.5(2) ?
    Mg6 Mg12 Mg6 10_656 2_665 82.5(2) ?
    Ru2 Mg12 Mg12 4_666 4_577 107.26(15) ?
    Ru2 Mg12 Mg12 2_666 4_577 58.21(12) ?
    Ru2 Mg12 Mg12 3_666 4_577 58.21(12) ?
    Mg8 Mg12 Mg12 11_666 4_577 109.76(15) ?
    Mg8 Mg12 Mg12 7_666 4_577 58.24(18) ?
    Mg8 Mg12 Mg12 3_666 4_577 109.76(15) ?
    Mg6 Mg12 Mg12 6_566 4_577 165.71(14) ?
    Mg6 Mg12 Mg12 10_656 4_577 108.06(12) ?
    Mg6 Mg12 Mg12 2_665 4_577 108.06(12) ?
    Ru2 Mg12 Mg12 4_666 2_775 58.21(12) ?
    Ru2 Mg12 Mg12 2_666 2_775 107.26(15) ?
    Ru2 Mg12 Mg12 3_666 2_775 58.21(12) ?
    Mg8 Mg12 Mg12 11_666 2_775 109.76(15) ?
    Mg8 Mg12 Mg12 7_666 2_775 109.76(15) ?
    Mg8 Mg12 Mg12 3_666 2_775 58.24(18) ?
    Mg6 Mg12 Mg12 6_566 2_775 108.06(12) ?
    Mg6 Mg12 Mg12 10_656 2_775 108.06(12) ?
    Mg6 Mg12 Mg12 2_665 2_775 165.71(14) ?
    Mg12 Mg12 Mg12 4_577 2_775 59.9980(10)
                                         ?
    Ru2 Mg12 Mg12 4_666 3_757 58.21(12) ?
    Ru2 Mg12 Mg12 2_666 3_757 58.21(12) ?
    Ru2 Mg12 Mg12 3_666 3_757 107.26(15) ?
    Mg8 Mg12 Mg12 11_666 3_757 58.24(18) ?
    Mg8 Mg12 Mg12 7_666 3_757 109.76(15) ?
    Mg8 Mg12 Mg12 3_666 3_757 109.76(15) ?
    Mg6 Mg12 Mg12 6_566 3_757 108.06(12) ?
    Mg6 Mg12 Mg12 10_656 3_757 165.71(14) ?
    Mg6 Mg12 Mg12 2_665 3_757 108.06(12) ?
    Mg12 Mg12 Mg12 4_577 3_757 59.9980(10)
                                         ?
    Mg12 Mg12 Mg12 2_775 3_757 59.9980(10)
                                         ?
    Mg9 Mg5 Mg11 73_445 73_445 80.5(3) ?
    Mg9 Mg5 Mg10 73_445 2_665 60.5(3) ?
    Mg11 Mg5 Mg10 73_445 2_665 141.1(3) ?
    Mg9 Mg5 Mg6 73_445 11_566 104.3(2) ?
    Mg11 Mg5 Mg6 73_445 11_566 138.97(10) ?
    Mg10 Mg5 Mg6 2_665 11_566 59.41(15) ?
    Mg9 Mg5 Mg6 73_445 8_656 104.3(2) ?
    Mg11 Mg5 Mg6 73_445 8_656 138.97(10) ?
    Mg10 Mg5 Mg6 2_665 8_656 59.41(15) ?
    Mg6 Mg5 Mg6 11_566 8_656 80.3(2) ?
    Mg9 Mg5 Mg4 73_445 33_545 89.90(13) ?
    Mg11 Mg5 Mg4 73_445 33_545 76.82(12) ?
    Mg10 Mg5 Mg4 2_665 33_545 101.54(12) ?
    Mg6 Mg5 Mg4 11_566 33_545 62.62(11) ?
    Mg6 Mg5 Mg4 8_656 33_545 142.63(19) ?
    Mg9 Mg5 Mg4 73_445 53_455 89.90(13) ?
    Mg11 Mg5 Mg4 73_445 53_455 76.82(12) ?
    Mg10 Mg5 Mg4 2_665 53_455 101.54(12) ?
    Mg6 Mg5 Mg4 11_566 53_455 142.63(19) ?
    Mg6 Mg5 Mg4 8_656 53_455 62.62(11) ?
    Mg4 Mg5 Mg4 33_545 53_455 153.3(2) ?
    Mg9 Mg5 Mg8 73_445 3_556 160.6(3) ?
    Mg11 Mg5 Mg8 73_445 3_556 118.9(3) ?
    Mg10 Mg5 Mg8 2_665 3_556 100.1(2) ?
    Mg6 Mg5 Mg8 11_566 3_556 61.79(16) ?
    Mg6 Mg5 Mg8 8_656 3_556 61.79(16) ?
    Mg4 Mg5 Mg8 33_545 3_556 94.49(11) ?
    Mg4 Mg5 Mg8 53_455 3_556 94.49(11) ?
    Mg9 Mg5 Ru1 73_445 53_455 53.82(11) ?
    Mg11 Mg5 Ru1 73_445 53_455 102.8(2) ?
    Mg10 Mg5 Ru1 2_665 53_455 55.15(10) ?
    Mg6 Mg5 Ru1 11_566 53_455 112.88(16) ?
    Mg6 Mg5 Ru1 8_656 53_455 55.59(10) ?
    Mg4 Mg5 Ru1 33_545 53_455 142.50(18) ?
    Mg4 Mg5 Ru1 53_455 53_455 49.73(9) ?
    Mg8 Mg5 Ru1 3_556 53_455 116.72(13) ?
    Mg9 Mg5 Ru1 73_445 33_545 53.82(11) ?
    Mg11 Mg5 Ru1 73_445 33_545 102.8(2) ?
    Mg10 Mg5 Ru1 2_665 33_545 55.15(10) ?
    Mg6 Mg5 Ru1 11_566 33_545 55.59(10) ?
    Mg6 Mg5 Ru1 8_656 33_545 112.88(16) ?
    Mg4 Mg5 Ru1 33_545 33_545 49.73(9) ?
    Mg4 Mg5 Ru1 53_455 33_545 142.50(18) ?
    Mg8 Mg5 Ru1 3_556 33_545 116.72(13) ?
    Ru1 Mg5 Ru1 53_455 33_545 95.43(15) ?
    Mg9 Mg5 Mg2 73_445 3_556 130.9(2) ?
    Mg11 Mg5 Mg2 73_445 3_556 60.1(2) ?
    Mg10 Mg5 Mg2 2_665 3_556 148.93(15) ?
    Mg6 Mg5 Mg2 11_566 3_556 124.6(2) ?
    Mg6 Mg5 Mg2 8_656 3_556 89.94(13) ?
    Mg4 Mg5 Mg2 33_545 3_556 106.79(16) ?
    Mg4 Mg5 Mg2 53_455 3_556 55.24(12) ?
    Mg8 Mg5 Mg2 3_556 3_556 65.62(15) ?
    Ru1 Mg5 Mg2 53_455 3_556 104.94(7) ?
    Ru1 Mg5 Mg2 33_545 3_556 155.64(14) ?
    Mg9 Mg5 Mg2 73_445 4_556 130.9(2) ?
    Mg11 Mg5 Mg2 73_445 4_556 60.1(2) ?
    Mg10 Mg5 Mg2 2_665 4_556 148.93(15) ?
    Mg6 Mg5 Mg2 11_566 4_556 89.94(13) ?
    Mg6 Mg5 Mg2 8_656 4_556 124.6(2) ?
    Mg4 Mg5 Mg2 33_545 4_556 55.24(12) ?
    Mg4 Mg5 Mg2 53_455 4_556 106.79(16) ?
    Mg8 Mg5 Mg2 3_556 4_556 65.62(15) ?
    Ru1 Mg5 Mg2 53_455 4_556 155.64(14) ?
    Ru1 Mg5 Mg2 33_545 4_556 104.94(7) ?
    Mg2 Mg5 Mg2 3_556 4_556 52.39(15) ?
    Ru1 Mg9 Ru1 73 57 119.34(7) ?
    Ru1 Mg9 Ru1 73 29 119.34(7) ?
    Ru1 Mg9 Ru1 57 29 119.34(7) ?
    Ru1 Mg9 Mg5 73 57 70.34(11) ?
    Ru1 Mg9 Mg5 57 57 145.8(5) ?
    Ru1 Mg9 Mg5 29 57 70.34(11) ?
    Ru1 Mg9 Mg5 73 73 145.8(5) ?
    Ru1 Mg9 Mg5 57 73 70.34(11) ?
    Ru1 Mg9 Mg5 29 73 70.34(11) ?
    Mg5 Mg9 Mg5 57 73 84.7(3) ?
    Ru1 Mg9 Mg5 73 29 70.34(11) ?
    Ru1 Mg9 Mg5 57 29 70.34(11) ?
    Ru1 Mg9 Mg5 29 29 145.8(5) ?
    Mg5 Mg9 Mg5 57 29 84.7(3) ?
    Mg5 Mg9 Mg5 73 29 84.7(3) ?
    Ru1 Mg9 Mg10 73 74_665 151.1(5) ?
    Ru1 Mg9 Mg10 57 74_665 60.80(8) ?
    Ru1 Mg9 Mg10 29 74_665 60.80(8) ?
    Mg5 Mg9 Mg10 57 74_665 127.78(12) ?
    Mg5 Mg9 Mg10 73 74_665 63.15(15) ?
    Mg5 Mg9 Mg10 29 74_665 127.78(12) ?
    Ru1 Mg9 Mg10 73 51_656 60.80(8) ?
    Ru1 Mg9 Mg10 57 51_656 151.1(5) ?
    Ru1 Mg9 Mg10 29 51_656 60.80(8) ?
    Mg5 Mg9 Mg10 57 51_656 63.15(15) ?
    Mg5 Mg9 Mg10 73 51_656 127.78(12) ?
    Mg5 Mg9 Mg10 29 51_656 127.78(12) ?
    Mg10 Mg9 Mg10 74_665 51_656 104.3(3) ?
    Ru1 Mg9 Mg10 73 28_566 60.80(8) ?
    Ru1 Mg9 Mg10 57 28_566 60.80(8) ?
    Ru1 Mg9 Mg10 29 28_566 151.1(5) ?
    Mg5 Mg9 Mg10 57 28_566 127.78(12) ?
    Mg5 Mg9 Mg10 73 28_566 127.78(12) ?
    Mg5 Mg9 Mg10 29 28_566 63.15(15) ?
    Mg10 Mg9 Mg10 74_665 28_566 104.3(3) ?
    Mg10 Mg9 Mg10 51_656 28_566 104.3(3) ?
    Ru1 Mg9 Mg9 73 28_566 102.8(2) ?
    Ru1 Mg9 Mg9 57 28_566 102.8(2) ?
    Ru1 Mg9 Mg9 29 28_566 50.1(3) ?
    Mg5 Mg9 Mg9 57 28_566 106.76(18) ?
    Mg5 Mg9 Mg9 73 28_566 106.76(18) ?
    Mg5 Mg9 Mg9 29 28_566 164.2(2) ?
    Mg10 Mg9 Mg9 74_665 28_566 53.24(18) ?
    Mg10 Mg9 Mg9 51_656 28_566 53.24(18) ?
    Mg10 Mg9 Mg9 28_566 28_566 101.0(2) ?
    Ru1 Mg9 Mg9 73 74_665 50.1(3) ?
    Ru1 Mg9 Mg9 57 74_665 102.8(2) ?
    Ru1 Mg9 Mg9 29 74_665 102.8(2) ?
    Mg5 Mg9 Mg9 57 74_665 106.76(18) ?
    Mg5 Mg9 Mg9 73 74_665 164.2(2) ?
    Mg5 Mg9 Mg9 29 74_665 106.76(18) ?
    Mg10 Mg9 Mg9 74_665 74_665 101.0(2) ?
    Mg10 Mg9 Mg9 51_656 74_665 53.24(18) ?
    Mg10 Mg9 Mg9 28_566 74_665 53.24(18) ?
    Mg9 Mg9 Mg9 28_566 74_665 59.9980(10)
                                        ?
    Ru1 Mg9 Mg9 73 51_656 102.8(2) ?
    Ru1 Mg9 Mg9 57 51_656 50.1(3) ?
    Ru1 Mg9 Mg9 29 51_656 102.8(2) ?
    Mg5 Mg9 Mg9 57 51_656 164.2(2) ?
    Mg5 Mg9 Mg9 73 51_656 106.76(18) ?
    Mg5 Mg9 Mg9 29 51_656 106.76(18) ?
    Mg10 Mg9 Mg9 74_665 51_656 53.24(18) ?
    Mg10 Mg9 Mg9 51_656 51_656 101.0(2) ?
    Mg10 Mg9 Mg9 28_566 51_656 53.24(18) ?
    Mg9 Mg9 Mg9 28_566 51_656 59.9980(10)
                                        ?
    Mg9 Mg9 Mg9 74_665 51_656 59.9980(10)
                                        ?
_shelx_space_group_comment
;
The symmetry employed for this shelxl refinement is uniquely defined
by the following loop, which should always be used as a source of
symmetry information in preference to the above space-group names.
They are only intended as comments.
;
_shelx_estimated_absorpt_T_min     ?
_shelx_estimated_absorpt_T_max     ?
_shelx_hkl_file
;
  -2  -2   0   58.99    4.80
  -2  -2   0   59.99    5.90
  -2   0  -2   56.09    6.10
  -2   0  -2   50.09    5.00
  -2   0  -2   56.99    4.90
  -2   0   2   58.79    4.00
  -2   0   2   49.80    5.10
  -2   0   2   56.89    4.60
  -2   2   0   55.49    5.40
  -2   2   0   54.09    5.20
   0  -2  -2   55.69    5.80
   0  -2  -2   55.79    5.10
   0  -2  -2   65.79    5.20
   0  -2   2   54.59    6.80
   0  -2   2   60.69    4.10
   0  -2   2   58.09    3.30
   0  -2   2   56.09    5.90
   0   2  -2   39.80    6.50
   0   2  -2   63.99    6.10
   0   2   2   56.49    5.10
   2  -2   0   57.99    4.30
   2  -2   0   64.79    5.50
   2  -2   0   60.99    5.10
   2  -2   0   57.89    5.20
   2   0  -2   55.99    5.20
   2   0   2   62.09    6.40
   2   0   2   61.79    5.40
   2   0   2   58.99    5.10
   2   2   0   50.99    5.60
  -2  -2  -2  289.97   15.50
  -2  -2  -2  271.87   16.10
  -2  -2  -2  264.57   14.90
   2   2  -2  269.77   15.00
   2   2  -2  260.27   14.10
   2  -2   2  280.87   15.50
   2  -2   2  277.17   15.70
   2  -2   2  262.37   14.40
   2  -2   2  262.17   13.20
  -2   2   2  256.17   14.90
  -2   2   2  271.37   14.40
  -2   2  -2  281.97   15.70
   2  -2  -2  265.17   14.50
   2  -2  -2  263.67   15.00
  -2   2  -2  269.97   15.60
  -2   2  -2  262.07   14.30
  -2  -2   2  271.67   13.80
  -2  -2   2  283.27   14.30
  -2  -2   2  273.17   15.10
   2   2   2  266.67   14.90
   2   2   2  258.97   15.80
   2   2   2  262.77   14.90
  -3  -1  -1  114.99    8.70
  -3  -1  -1  113.19    9.20
  -3  -1  -1  127.09    7.00
   3  -1   1  121.29    8.40
   3  -1   1  120.59    8.30
   3  -1   1  109.59    8.40
   3  -1   1  116.39    7.70
   3   1  -1  114.19    6.90
   3   1  -1  113.89    9.30
  -3   1   1  118.39    7.70
  -3   1   1  107.39    8.30
  -1  -3  -1  118.09    7.10
  -1  -3  -1  106.19    7.70
  -1  -3  -1  118.79    9.20
  -1  -3  -1  119.49    7.80
  -1   1   3  127.19   10.70
  -1  -1  -3  115.39    9.80
  -1  -1  -3  120.09    8.30
  -1  -1  -3  124.19    8.70
   1  -3   1  130.79    7.70
   1  -3   1  111.89    7.90
   1  -1   3  116.39   10.30
   1  -1   3  116.79    7.70
   1  -3   1  118.09    9.50
   1  -1   3  115.79    7.40
   1  -1   3  126.89    8.70
   1   1  -3  127.09   11.60
  -1   1   3  124.89    8.50
  -1   1   3  109.89    8.50
   1   1  -3  114.09    7.50
   1   1  -3  130.39    8.40
  -1   3   1  115.29    7.60
   1  -3   1  111.99    6.30
  -1   3   1  109.29    7.90
   1   3  -1  116.79    8.30
   1  -3  -1  115.59    8.30
  -1  -1   3  108.09   11.10
  -1  -3   1  123.79    7.20
  -1   1  -3  118.39    7.60
   1  -1  -3  112.49   10.80
   1  -1  -3  115.49    7.40
  -1   3  -1  112.29    7.90
  -1  -1   3  117.09    7.80
  -1  -1   3  118.39    8.20
  -1   1  -3  108.79   10.40
  -1  -3   1  115.39    7.80
  -1   1  -3  127.89    7.60
  -1   1  -3  121.99    9.00
  -1   3  -1  105.89    8.80
   1  -3  -1  114.79    7.90
   1   1   3  113.49    9.70
   1   1   3  121.09    8.30
   1   1   3  121.19    8.70
  -3   1  -1  117.99    7.90
  -1  -3   1  123.79    8.80
   1  -1  -3  109.69    8.40
   1  -1  -3  109.09    8.60
   1   3   1  130.39    7.70
   3  -1  -1  106.79    7.60
   3  -1  -1  117.99    8.50
  -3  -1   1  121.59    7.00
  -3  -1   1  118.29    9.50
  -3   1  -1  118.29    8.40
  -3   1  -1  115.39    8.20
  -3   1  -1  114.09    8.60
   3   1   1  121.69    8.40
   3   1   1  110.59    9.10
  -3  -3  -1  603.64   30.30
  -3  -3  -1  612.24   32.30
  -3  -1  -3  617.14   32.30
  -3  -1  -3  615.74   30.90
  -3  -1  -3  632.44   30.30
   3  -1   3  638.94   32.60
   3  -1   3  621.84   30.60
   3  -1   3  620.04   30.30
   3  -1   3  618.94   30.60
   3   1  -3  609.64   27.50
   3   1  -3  599.24   30.40
   3   1  -3  632.44   29.10
   3  -3   1  646.84   30.00
  -3   1   3  635.34   29.40
  -3   1   3  605.14   31.00
  -1   3   3  651.43   30.80
   1  -3   3  612.04   32.50
   1  -3   3  641.24   29.60
  -3   3   1  593.44   30.60
   1   3  -3  650.33   29.50
   1   3  -3  611.24   28.00
  -1  -3  -3  617.34   31.50
  -1  -3  -3  618.34   30.70
  -1   3   3  606.04   30.90
   1  -3   3  669.33   32.20
   3  -3   1  599.04   30.60
   3  -3   1  639.34   31.60
   3   3  -1  623.64   31.80
  -1   3   3  617.14   31.70
   1   3  -3  636.94   28.00
   1  -3  -3  568.74   31.60
   1  -3  -3  592.64   30.20
   1  -3  -3  646.14   31.30
  -3   3  -1  622.84   30.10
  -3   3  -1  619.84   30.60
  -1  -3   3  643.54   28.10
  -1  -3   3  654.93   31.50
  -1  -3   3  583.04   33.80
  -1  -3   3  643.64   28.00
   1   3   3  636.84   31.20
   1   3   3  630.64   30.80
   3  -3  -1  630.54   30.90
   3  -3  -1  629.34   30.70
  -1   3  -3  644.44   33.10
  -1   3  -3  616.84   29.50
   3  -1  -3  663.23   29.50
   3  -1  -3  636.84   31.50
   3  -1  -3  666.63   30.30
  -3  -1   3  631.84   27.60
  -3  -1   3  616.64   30.60
  -3  -1   3  624.74   29.00
  -3   1  -3  651.23   32.90
  -3   1  -3  590.44   30.30
  -3   1  -3  629.44   30.40
   3   1   3  645.44   32.20
   3   1   3  610.74   31.70
   3   1   3  645.54   30.60
  -3  -3   1  635.34   29.60
  -3   3  -1  629.74   29.80
  -1   3  -3  630.44   27.90
  -1   3  -3  634.44   31.90
   3   3   1  647.34   30.40
   3   3   1  650.33   32.50
  -3  -3  -3  335.67   20.00
  -3  -3  -3  313.27   20.80
  -3  -3  -3  336.17   19.00
  -3  -3  -3  313.77   18.90
   3   3  -3  326.27   19.30
   3   3  -3  319.97   18.00
   3  -3   3  299.57   19.50
   3  -3   3  328.17   18.50
   3  -3   3  317.47   16.40
   3  -3   3  345.07   20.20
  -3   3   3  299.77   19.00
  -3   3   3  334.07   18.50
  -3   3  -3  335.17   19.80
   3  -3  -3  319.97   18.50
   3  -3  -3  336.97   19.50
  -3   3  -3  316.77   16.40
  -3   3  -3  323.87   20.30
  -3   3  -3  316.87   18.10
  -3  -3   3  307.77   17.20
  -3  -3   3  305.57   17.70
  -3  -3   3  312.37   14.60
   3   3   3  341.17   19.20
   3   3   3  326.87   20.50
   3   3   3  335.77   19.30
  -4   0   0  170.68   11.50
  -4   0   0  164.38   10.60
  -4   0   0  177.48    8.90
   0  -4   0  177.98   11.20
   0  -4   0  180.68    9.70
   0  -4   0  185.78   12.40
   0   0  -4  144.19   14.10
   0   0  -4  172.28   11.10
   0   0   4  182.88   11.40
   0   0   4  183.88   11.80
   0   4   0  170.28   11.00
   0   4   0  174.18    9.60
   4   0   0  182.68   11.10
   4   0   0  183.78   13.00
   4   0   0  183.38    8.80
   2   0   4    2.00    5.40
   2   0   4    0.70    3.50
   4  -2   0   -0.40    3.00
   4  -2   0    0.70    3.20
   4  -2   0    2.40    2.90
   4   2   0    0.60    4.20
   0   4   2    5.90    3.60
   2   0  -4   -1.20    2.00
   2   0  -4   -2.60    3.30
   2   0  -4   -2.90    3.10
   0  -4   2    5.70    4.40
   0   4  -2   -5.20    3.80
   0   4  -2    0.70    2.90
   0   4  -2    0.20    2.00
   0   4  -2    4.00    4.40
   0   4   2   -0.50    2.40
   0   4   2    3.80    3.70
   0  -4  -2   -1.20    3.20
   0  -4   2   -5.50    4.20
   0  -4   2   -3.80    2.50
   0  -4   2   -0.40    2.00
  -2   0   4    1.10    3.30
   0  -4  -2   -0.10    2.80
   0  -4  -2   -2.00    3.20
  -2   0  -4    4.90    4.10
  -2   0   4   -3.20    6.20
  -2   0  -4    1.30    3.70
  -2   0  -4    3.00    3.40
  -4   2   0    0.10    3.20
  -2   0  -4   -8.00    5.10
  -4  -2   0   -1.40    3.50
  -4  -2   0   -1.80    4.40
  -4   2   0   -4.10    3.00
  -4   2   0   -0.40    3.40
  -4   2   0   -1.20    3.80
   4   0   2    2.90    2.70
   4   0   2   -5.60    3.20
   4   0   2    0.50    4.30
   4   0  -2   -2.30    3.70
   4   0  -2   -0.30    1.80
   4   0   2   -7.90    3.70
   2   4   0    1.60    4.10
   4   0  -2    5.00    2.50
   2  -4   0    1.60    2.90
   2  -4   0   -5.60    3.60
   0   2   4   -0.90    3.80
   2  -4   0    0.00    1.70
   2  -4   0   -0.90    3.40
   0  -2   4    4.20    2.60
   0  -2   4   -3.90    3.50
   0   2  -4    2.20    5.90
   0   2  -4    1.20    2.10
   0   2  -4   -0.90    2.50
   0   2  -4    4.40    4.40
   0   2   4    2.50    6.20
  -2   4   0    3.20    3.70
  -2   4   0    3.40    2.80
   0  -2  -4    6.40    5.50
   0  -2  -4    4.00    3.80
   0  -2  -4   -1.70    3.90
   0  -2   4   -3.40    5.70
   0  -2   4    1.30    2.30
  -4   0  -2    2.70    3.80
  -4   0  -2    0.20    3.20
  -4   0  -2   -1.20    2.70
  -4   0   2   -0.90    2.40
  -4   0   2    3.50    4.00
  -2  -4   0    1.60    2.60
  -2  -4   0    0.20    2.80
  -2  -4   0    8.50    4.70
  -2  -4   0   -5.50    2.60
  -2   4   0   -1.50    1.80
  -4  -2  -2  690.93   34.70
  -4  -2  -2  676.93   35.90
  -4  -2  -2  707.73   32.70
   4  -2   2  658.53   33.50
   4  -2   2  699.43   33.90
   4   2  -2  687.83   35.50
   4   2  -2  694.03   31.30
   2   4  -2  719.33   31.50
   2   4  -2  687.63   33.50
  -4   2   2  695.53   33.60
  -4   2   2  667.73   34.30
  -2  -4  -2  669.33   33.00
  -2  -4  -2  658.93   35.10
  -2  -4  -2  678.73   33.40
   4  -2   2  665.43   33.70
   2   2  -4  644.84   32.50
   2  -2   4  714.33   36.80
   2  -2   4  719.53   33.30
  -2  -2  -4  704.53   36.80
  -2  -2  -4  698.43   35.50
  -2  -2  -4  661.23   34.00
  -2  -2  -4  700.73   34.50
   2  -4   2  713.63   33.60
   2  -4   2  692.83   33.50
   4  -2   2  713.33   34.60
   2  -2   4  759.52   35.30
  -2   4   2  690.43   33.90
  -2   2   4  687.23   34.50
   2  -4   2  698.83   35.50
  -2   4   2  683.23   33.70
  -2   4  -2  670.53   33.30
  -2   4  -2  685.23   31.30
  -2   4  -2  702.13   35.40
  -2  -4   2  700.43   31.40
  -2  -2   4  658.53   38.80
  -2   4  -2  671.53   33.90
   2  -4  -2  674.33   34.00
   2  -4  -2  675.53   33.80
  -2  -2   4  653.33   32.50
  -2  -2   4  686.73   33.40
   2  -2  -4  707.83   32.90
   2  -2  -4  700.83   34.60
   2  -2  -4  699.53   34.50
  -4   2  -2  601.64   34.80
  -2  -4   2  684.03   33.60
  -2  -4   2  670.13   34.10
  -2   2  -4  709.53   34.50
  -2   2  -4  732.43   32.10
  -2   2  -4  712.63   32.50
  -2   2  -4  752.72   35.40
   2   2   4  713.73   36.20
   2   2   4  686.03   34.10
   2   2   4  689.33   35.00
  -4  -2   2  675.53   31.00
  -4   2  -2  652.93   34.30
  -4   2  -2  636.34   33.40
  -4   2  -2  649.64   33.40
   2   4   2  677.13   32.60
   2   4   2  723.53   33.60
   4  -2  -2  723.43   33.50
   4  -2  -2  725.33   34.80
  -2   2  -4  694.23   37.20
  -4  -2   2  718.13   31.30
  -4  -2   2  701.43   35.70
  -4  -2   2  619.04   34.70
   4   2   2  698.63   34.50
   4   2   2  715.13   36.00
  -4  -4   0  150.88   11.50
  -4  -4   0  146.29   13.20
  -4   0  -4  157.28   14.40
  -4   0  -4  140.19   11.40
  -4   0  -4  127.59   11.50
  -4   0  -4  154.58   11.70
  -4   0  -4  144.89   11.70
  -4   0   4  139.59    9.00
  -4   0   4  141.89   11.70
  -4   0   4  138.69   10.80
  -4   4   0  137.89   10.00
  -4   4   0  155.48   12.40
  -4   4   0  126.39   11.00
   0  -4  -4  115.99   12.60
   0  -4  -4  143.69   11.70
   0  -4  -4  134.09   11.50
   0  -4   4  135.79   14.30
   0  -4   4  158.28   13.80
   0  -4   4  147.69    7.70
   0  -4   4  128.99   13.10
   0   4  -4  130.29   14.30
   0   4  -4  142.49    9.50
   0   4  -4  142.59    8.20
   0   4  -4  139.69    7.90
   0   4  -4  121.39   12.80
   0   4   4  146.49   12.60
   0   4   4  128.39   11.60
   4  -4   0  139.89    9.90
   4  -4   0  142.69   11.00
   4  -4   0  137.59   12.10
   4   0  -4  155.28    9.20
   4   0  -4  148.79   12.10
   4   0  -4  150.68   10.10
   4   0   4  166.28   14.10
   4   0   4  143.49   12.50
   4   0   4  133.09   11.00
   4   4   0  140.79   12.90
  -4  -4  -2   88.39    9.30
  -4  -4  -2   79.19   11.70
  -4  -4  -2   90.39    9.30
   4   2  -4   93.49   11.00
   4   2  -4   73.79    9.00
   4   2  -4   79.19    8.10
  -4  -2  -4   77.69   11.80
  -4  -2  -4   66.19   10.70
  -4  -2  -4   79.89    9.70
  -4  -2  -4   81.79    9.50
   4   4  -2   63.59    9.50
   4   4  -2   70.89    8.00
  -2  -4  -4   72.89   11.10
   4  -2   4   83.99   11.30
   4  -2   4   80.39    8.90
   4  -2   4   72.29    8.10
   4  -2   4   87.09   10.30
  -4   2   4   81.39    8.20
  -4   2   4   72.89   10.00
   4  -4   2   85.19    8.40
   4  -4   2   87.79   10.90
  -2   4   4   82.89    9.30
   2  -4   4   72.79   11.00
   2  -4   4   79.39    8.50
  -4   4   2   81.19   10.00
  -4   4   2   83.79    9.50
  -2  -4  -4   72.79   10.10
   2   4  -4   82.29    6.90
   2   4  -4   85.89   10.50
  -2  -4  -4   74.79    9.20
   2   4  -4   80.19    5.60
   2   4  -4   68.49    8.50
  -2   4   4   83.39    9.70
   2  -4   4   83.29   11.50
   4  -4   2   84.79    8.90
   4  -4   2   83.29    9.40
  -2   4   4   79.89   11.80
  -2   4  -4   96.79   11.40
   2  -4  -4   93.49   10.60
  -4  -4   2   79.69    8.40
  -2  -4   4   84.29    6.70
  -2  -4   4   80.69   13.10
  -2  -4   4   84.69    5.60
  -4  -4   2   85.09   11.40
   2   4   4   88.49   10.40
   2   4   4   73.69    9.20
   4  -4  -2   79.69    9.30
   4  -4  -2   81.79    9.50
  -2  -4   4  106.59   10.00
  -2   4  -4   56.89   10.40
   2  -4  -4   78.39    9.40
  -4   4  -2   85.69    9.50
  -4   4  -2   82.99    9.80
   4  -2  -4   62.79    8.30
   4  -2  -4   88.29   10.60
  -4  -2   4  100.49    9.50
  -4  -2   4   63.19    7.40
  -4   2  -4   84.29   11.90
  -4   2  -4   80.19    9.50
  -4   2  -4   69.99    8.60
  -4   2  -4   84.99   10.00
  -4   4  -2   83.89   10.20
   4   2   4   94.39   11.10
   4   2   4   91.19   11.80
   4   2   4   81.89    9.80
  -2   4  -4   81.39    8.40
  -2   4  -4   75.09    6.50
  -4  -2   4   80.19    5.00
   4   4   2   66.99    8.30
   4   4   2   86.69   12.10
  -4  -4  -4  270.87   19.30
  -4  -4  -4  286.27   20.60
  -4  -4  -4  227.38   17.10
  -4  -4  -4  250.77   18.10
   4   4  -4  241.68   18.20
   4   4  -4  253.97   16.60
   4  -4   4  288.57   19.40
   4  -4   4  258.37   18.50
   4  -4   4  255.97   17.20
   4  -4   4  234.98   14.20
  -4   4   4  224.88   17.50
  -4   4   4  242.08   16.90
  -4   4  -4  250.47   18.40
   4  -4  -4  246.38   18.70
   4  -4  -4  233.28   16.80
  -4   4  -4  239.28   19.80
  -4   4  -4  227.38   16.60
  -4   4  -4  257.57   14.50
  -4  -4   4  238.58   16.00
  -4  -4   4  247.88   11.80
  -4  -4   4  228.38   15.20
   4   4   4  263.87   17.70
   4   4   4  274.87   20.50
   4   4   4  243.08   17.40
  -5  -1  -1  552.64   29.10
  -5  -1  -1  514.95   27.40
  -5  -1  -1  561.34   30.30
  -5  -1  -1  542.45   25.00
   5  -1   1  563.94   30.00
   5  -1   1  547.95   26.40
   5   1  -1  537.15   26.60
   5   1  -1  519.35   30.10
   1   5  -1  525.95   27.30
  -5   1   1  518.45   27.20
  -5   1   1  554.04   28.90
  -1  -5  -1  551.54   25.30
  -1  -5  -1  531.65   27.60
  -1  -5  -1  517.85   28.50
  -1  -5  -1  570.74   26.80
   5  -1   1  573.74   28.70
   5  -1   1  535.85   28.00
   1  -1   5  526.75   32.00
  -1  -1  -5  558.64   32.60
  -1  -1  -5  519.75   28.00
  -1  -1  -5  526.45   28.50
   1   1  -5  548.45   28.10
   1  -5   1  565.34   25.90
   1  -5   1  533.05   27.70
   1  -1   5  578.04   28.90
  -1   1   5  497.55   32.00
  -1   1   5  550.94   28.20
  -1   1   5  516.85   28.70
   1  -5   1  525.55   25.10
   1  -5   1  575.04   30.00
   1   5  -1  553.44   28.90
  -1   5   1  547.45   28.10
   1   1  -5  494.05   33.10
  -1   5   1  537.35   26.80
   1   1  -5  564.04   27.70
   1  -5  -1  523.15   27.90
   1  -5  -1  527.65   26.80
  -1   1  -5  520.05   32.60
  -1   5  -1  502.95   26.20
  -1   5  -1  564.74   27.90
   1  -1  -5  471.45   31.90
   1  -1  -5  529.25   28.30
   1  -1  -5  568.34   28.60
  -1  -5   1  598.44   27.80
  -1  -5   1  557.24   25.00
  -1  -5   1  572.14   29.10
  -1   1  -5  560.64   27.20
  -1   1  -5  516.45   28.50
  -1   5  -1  545.35   25.10
  -1   5  -1  524.45   29.10
  -1  -1   5  516.05   32.90
   1   1   5  541.65   31.60
   1   1   5  569.84   28.30
   1   1   5  547.45   29.20
  -5   1  -1  555.34   29.50
  -5   1  -1  541.15   26.50
  -1  -1   5  541.85   28.10
   1   5   1  574.54   27.90
   1   5   1  538.85   26.70
   5  -1  -1  542.05   27.40
   5  -1  -1  537.45   30.20
   5  -1  -1  555.54   25.40
  -1  -5   1  584.74   27.10
  -5  -1   1  581.94   26.70
  -5  -1   1  537.35   30.30
  -5   1  -1  553.44   28.80
  -5   1  -1  551.34   27.90
   5   1   1  565.54   28.80
   5   1   1  554.74   30.40
   5   1   1  564.54   25.30
   3   1  -5    5.30    4.30
  -5   3   1    7.00    5.30
   5  -3   1    2.10    4.70
   5  -3   1    4.10    4.70
   5  -3   1    1.00    4.90
   5  -3   1    8.40    5.00
   5   3  -1    4.00    5.90
   1  -5   3    1.80    5.50
   1  -5   3   -0.20    3.20
   1  -5   3    5.50    1.90
   1  -5   3   15.70    6.70
   1   5  -3    8.70    3.40
   1   5  -3    3.90    3.40
   1   5  -3    8.30    5.40
  -3   1   5    9.10    5.30
  -3   1   5    7.30    5.10
  -1  -5  -3    1.50    4.80
  -1  -5  -3   10.70    5.00
  -1  -5  -3    5.30    4.30
  -5   3   1    8.70    4.20
   3  -1   5   12.40    7.50
   3  -1   5    8.10    5.20
   3   1  -5    7.80    2.50
   3   1  -5    6.40    4.60
  -3  -1  -5   10.30    7.50
  -5  -3  -1   14.40    7.20
  -1   5   3    9.20    4.60
  -1   5   3    3.10    4.40
  -1   5   3   11.50    5.30
  -3  -1  -5    1.50    5.90
  -3  -1  -5    6.10    5.30
  -3  -1  -5   10.10    5.30
  -3   1   5    8.90    9.20
  -3   1   5    5.70    3.20
  -5  -3  -1    3.20    5.20
  -5   3   1    1.20    5.00
   5  -3  -1   13.60    5.40
   1  -5  -3    3.70    4.70
   5   3   1    6.90    5.10
  -1  -5   3    4.90    3.70
  -1  -5   3    8.20    1.70
  -1  -5   3   12.20    6.00
  -1   5  -3    4.30    5.90
  -1   5  -3    9.50    4.50
  -1   5  -3   11.60    6.50
   1  -5  -3   10.60    4.80
   3   1   5    2.00    5.30
   3   1   5   -2.70    4.50
   1   5   3    5.10    3.90
  -1  -5   3   -3.00    7.40
  -1  -5   3    6.20    3.30
  -3  -1   5   -5.80    8.10
  -3  -1   5   -3.40    4.50
  -3  -1   5    9.80    4.40
  -3   1  -5   -0.30    6.60
  -3   1  -5    3.50    4.80
  -3   1  -5   11.20    5.30
  -3   1  -5    9.80    4.40
  -3   1  -5    7.00    5.30
   1  -5  -3    7.30    4.80
  -5   3  -1    4.10    4.90
   5  -3  -1   10.40    4.80
   3  -1  -5    8.30    5.00
   5   3   1   13.60    6.30
   1   5   3    8.40    5.10
   3  -1  -5    5.80    3.40
   3  -1  -5    7.80    5.50
  -5  -3   1   -3.60    5.60
  -5  -3   1    5.10    3.00
  -5   3  -1    8.00    4.60
  -5   3  -1   21.80    6.10
   5  -3  -1    1.90    5.20
  -1   5  -3    6.20    1.80
   3   1   5   19.10    8.10
  -1  -3  -5   12.40    5.50
  -1  -3  -5    3.60    5.90
   5   1  -3   12.30    6.50
   5   1  -3    1.40    5.10
   5   1  -3    4.10    2.80
  -3  -5  -1   11.50    4.20
  -1  -3  -5    3.40    6.50
   5  -1   3   21.40    6.30
   5  -1   3   -1.90    5.30
   5  -1   3   -2.50    5.00
   5  -1   3    6.50    4.50
   5   1  -3    6.50    3.00
   3  -5   1    6.30    3.70
   3  -5   1   -4.60    5.60
   3   5  -1   13.80    5.20
   1  -3   5   -2.50    3.20
   1  -3   5    8.10    5.60
   1   3  -5   -5.20    8.00
   1   3  -5   10.20    2.90
  -3  -5  -1    8.20    4.30
   1   3  -5    3.60    3.30
   1   3  -5    3.40    5.60
  -5  -1  -3   -3.50    4.90
  -5   1   3   -0.10    4.70
   3  -5   1    8.30    3.50
   3  -5   1   -4.80    4.20
  -3  -5  -1   12.90    6.40
   1  -3   5    1.60    7.30
   1  -3   5    2.50    3.70
  -5   1   3    9.70    5.70
  -1   3   5    8.70    5.50
  -5  -1  -3   -6.20    5.60
  -3   5   1   11.70    2.80
  -3   5   1   17.40    5.80
  -5  -1  -3    4.50    4.90
  -1   3   5    2.00    6.70
   5  -1  -3    5.50    5.30
   5   1   3    6.40    5.60
   5  -1  -3    4.50    3.80
   1   3   5    2.20    6.10
  -3  -5   1    5.70    5.10
  -3  -5   1    5.90    4.40
  -3   5  -1    3.50    3.60
  -3   5  -1    5.70    5.10
  -3   5  -1    9.70    4.00
  -3   5  -1    8.90    5.70
   1   3   5   18.90    6.10
   3  -5  -1    8.10    4.40
   5   1   3   12.20    5.90
   5   1   3    5.40    3.90
  -1  -3   5    1.50    8.30
  -1  -3   5    4.70    2.60
  -1  -3   5    5.00    3.40
  -1  -3   5    4.70    5.20
  -1   3  -5    3.60    7.90
  -1   3  -5    9.40    3.30
  -1   3  -5   18.20    6.10
  -5  -1   3    5.60    3.20
  -5  -1   3   -4.80    5.10
  -5  -1   3    0.40    2.70
  -5   1  -3    0.10    5.30
  -5   1  -3    5.70    4.90
  -5   1  -3    1.10    4.90
  -5   1  -3   10.00    4.70
   1  -3  -5   13.60    7.80
   1  -3  -5   14.90    4.90
   1  -3  -5   11.70    5.90
   1  -3  -5   12.30    6.30
   3   5   1    1.80    5.30
  -3  -5   1    5.20    3.20
  -5  -3  -3   98.89   12.20
  -5  -3  -3  124.09   13.80
  -5  -3  -3  122.39   10.90
   3  -3   5  119.29   12.90
   5  -3   3  125.69   12.30
   5  -3   3  120.99   12.00
   5  -3   3  113.79   11.00
   5  -3   3  140.19   12.50
   5   3  -3  118.59   13.50
   5   3  -3  124.09    9.50
  -5   3   3  122.69   11.30
  -5   3   3  106.09   12.00
  -3  -5  -3  117.69   11.30
  -3  -5  -3  134.59   14.20
  -3  -5  -3  146.59   11.70
   3   3  -5  112.39   11.70
   3  -5   3  140.69   14.00
  -3   5   3  137.79   12.80
   3   5  -3  113.29   11.70
  -3   3   5  122.09   16.80
  -3  -3  -5  123.99   14.90
  -3  -3  -5  139.69   13.80
  -3  -3  -5  129.59   12.90
  -3  -3  -5  160.48   13.40
   3   3  -5  143.09   10.60
  -3   5   3  122.19   11.60
   3  -3   5  124.39   14.60
   3  -3   5  127.99   11.10
   3  -5   3  117.09    8.20
   3  -5   3  117.39   11.90
   3  -5   3  132.49   11.60
  -3   3   5  140.29   11.10
  -3   3   5  141.99   13.00
   3   5  -3  111.49   11.20
  -3   5  -3  119.09   12.80
   3  -5  -3  129.49   12.50
   3  -5  -3  129.89   11.90
  -3  -3   5  121.49   10.60
  -3   3  -5  111.89   15.00
  -3   3  -5  141.09   11.30
   3  -3  -5  131.59   11.10
   3  -3  -5  132.89   13.00
  -3  -5   3  144.89   12.10
  -3  -3   5  129.59   11.30
  -5  -3   3  124.19    8.10
  -3   3  -5  125.89    9.50
  -3   5  -3  114.79   11.30
  -3   5  -3  127.99   13.60
  -3  -5   3  124.89    8.40
   3   3   5  153.08   14.90
   3   3   5  126.39   12.50
  -3  -5   3  115.79    9.00
  -3  -5   3  111.89   11.70
  -3   3  -5  125.59   10.00
  -3   3  -5  106.39   13.70
   3   5   3  123.69   11.00
   3   5   3  131.99   12.40
   5  -3  -3  123.59   11.20
   5  -3  -3  153.18   13.80
  -5  -3   3  137.19   13.80
  -5  -3   3  111.29   10.60
  -5  -3   3  133.19    9.30
  -5   3  -3  135.99   12.60
  -5   3  -3  139.79   12.00
  -5   3  -3  139.69   12.90
   5   3   3  127.89   12.10
   5   3   3  108.09   13.50
  -5  -5  -1   60.09    8.90
  -5  -5  -1   87.99   13.20
  -5   5   1   66.29    9.40
   1  -5   5   82.79   12.90
   1  -5   5   77.59    8.50
  -5  -1  -5   72.49   13.00
  -5  -1  -5   75.79   11.20
  -5  -1  -5   69.19   10.80
  -5  -1  -5   74.59    9.50
   1   5  -5   77.09    8.00
   1   5  -5   67.49    5.90
   1   5  -5   66.49   11.00
   5  -1   5   75.19   12.10
   5  -1   5   59.39   10.20
   5  -1   5   86.29   11.00
   5   1  -5   69.29    6.30
  -5   1   5   63.09    8.10
  -5   1   5   87.59   11.40
   5  -5   1   57.49    9.60
  -5   5   1   61.69    7.90
  -5   5   1   61.79   10.10
  -1   5   5   74.89   10.40
  -1  -5  -5   72.49   11.50
  -1  -5  -5   85.99   11.10
   1   5  -5   66.49    7.10
   1  -5   5   67.09   11.50
   5   5  -1   70.29   11.60
   5  -5   1   91.99    9.10
   5  -5   1   66.19    9.90
  -1   5   5   66.69   11.10
   5   1  -5   74.39   11.00
  -5   5  -1   70.39    9.00
  -5   5  -1   82.69   11.30
  -1  -5   5   72.29    5.80
   1  -5  -5   75.49   11.80
   1  -5  -5   66.99    9.60
  -1   5  -5   80.29   12.30
   1  -5  -5   87.29   10.70
  -1  -5   5   95.59   12.40
  -1  -5   5   75.39   13.70
  -1  -5   5   66.39    6.80
  -5  -1   5   90.29    6.50
   1   5   5   60.99   10.00
   1   5   5   82.89   10.50
   5  -5  -1   69.79   10.00
   5  -5  -1   81.79   10.00
   5  -5  -1   89.89   11.30
  -1   5  -5   64.19   12.50
  -1   5  -5   66.29    8.50
   5  -1  -5   79.49    8.20
   5  -1  -5   87.29   12.20
   5  -1  -5   98.09    9.50
  -5  -1   5   78.89   10.00
  -5  -1   5   62.99    7.80
  -5   1  -5   80.59   13.60
  -5   1  -5   67.39    9.80
  -5   1  -5   83.39   10.80
  -5   1  -5   72.99   10.40
  -5   5  -1   78.69   10.10
   5   1   5  102.19   13.50
   5   1   5   90.99   12.30
   5   1   5   77.89   10.40
  -5  -5   1   99.89   13.50
  -5  -5   1   82.69    8.70
  -5   5  -1   91.39   11.40
  -1   5  -5   74.89    5.80
   5   5   1   56.79   11.30
  -5  -5  -3   14.20    6.90
  -5  -5  -3   37.60   10.50
  -5  -5  -3   23.20    7.50
  -5   5   3   18.70    7.80
  -3  -5  -5   41.30    9.00
   3  -5   5   32.20    9.50
   5  -5   3   29.80    7.70
   5  -5   3   23.20    7.90
  -5  -3  -5    7.70    8.10
  -5  -3  -5   11.10    8.20
  -5  -3  -5   24.20    7.80
  -5  -3  -5   29.10    7.60
   5  -3   5   20.60    8.70
   5  -3   5   23.00    7.80
   5  -3   5   25.40    6.30
   5  -3   5   21.60    7.80
  -5   3   5   34.80    6.80
  -5   3   5   16.40    7.80
   5  -5   3   26.40    8.80
  -3   5   5   11.10    9.00
  -3   5   5   29.70    7.80
   3  -5   5   16.20    5.70
  -5   5   3   15.70    6.50
   3   5  -5   17.70    6.60
   3   5  -5   21.60    7.70
   5   3  -5   11.00    7.30
  -3  -5  -5   43.90   10.30
  -3  -5  -5   15.30    7.20
   5   3  -5   17.30    5.80
   5  -5   3   32.90    6.50
   3  -5   5   25.00    8.80
   3   5  -5   29.10    3.60
  -3   5   5   35.80    8.20
   5   5  -3   17.80    8.80
   5   3  -5   17.10    7.20
   5   5  -3   35.50    6.80
  -5   5  -3   33.80    8.60
  -5   5  -3   44.00    8.80
   3  -5  -5   41.80    9.70
  -3  -5   5   27.80    5.00
  -3  -5   5   19.60    7.20
  -3  -5   5   29.10    3.50
   3   5   5   28.80    8.70
   3   5   5   29.30    9.00
   5  -5  -3   11.70    7.70
  -5  -5   3   30.60    8.70
  -5  -5   3   33.80    6.70
   3  -5  -5   29.70    7.30
   5  -3  -5   24.40    6.60
   5  -3  -5   24.70    8.40
  -5  -3   5   38.40    7.60
  -5  -3   5   33.00    5.90
  -5   3  -5   36.70   11.00
  -5   3  -5   31.60    7.30
  -5   3  -5   25.10    7.70
  -5   3  -5   50.19   10.20
  -5   5  -3   23.70    8.20
  -3  -5   5   24.70   11.40
   5   3   5   29.50    8.40
   5   3   5   35.70    9.40
   5   3   5   18.10    7.80
  -3   5  -5   37.50   10.70
  -3   5  -5   22.60    6.40
  -3   5  -5   21.70    4.90
  -3   5  -5   40.00    9.90
   5  -5  -3   25.80    7.90
   5   5   3   37.10    7.40
   5   5   3   40.30   10.60
  -5  -5  -5 3754.62  163.48
  -5  -5  -5 3596.54  164.68
  -5  -5  -5 3703.83  161.58
  -5  -5  -5 3618.14  161.18
   5   5  -5 3583.34  162.08
   5   5  -5 3552.84  159.48
   5  -5   5 3650.03  163.08
   5  -5   5 3739.93  160.78
   5  -5   5 3559.74  156.58
   5  -5   5 3735.33  162.78
  -5   5   5 3678.33  160.08
  -5   5   5 3654.43  161.98
   5  -5  -5 3469.65  160.18
   5  -5  -5 3613.94  162.38
  -5   5  -5 3540.95  162.68
  -5   5  -5 3635.14  164.28
  -5   5  -5 3547.55  159.88
  -5  -5   5 3510.05  157.98
  -5  -5   5 3611.54  159.08
  -5  -5   5 3606.54  153.48
   5   5   5 3774.52  161.78
   5   5   5 3620.84  164.58
  -6   0   0  433.46   24.70
  -6   0   0  417.86   23.50
  -6   0   0  434.86   26.50
  -6   0   0  447.46   20.50
   0  -6   0  428.46   23.80
   0  -6   0  432.76   21.80
   0  -6   0  458.65   26.00
   0   0  -6  425.46   30.00
   0   0  -6  421.66   23.80
   0   0  -6  458.65   25.30
   0   0   6  462.45   30.20
   0   0   6  451.45   24.10
   0   0   6  452.55   25.20
   0   6   0  435.86   21.60
   6   0   0  412.36   23.60
   6   0   0  455.15   27.30
   6   0   0  447.06   20.30
   2   0   6    0.20    5.00
   2   0   6    6.40    5.50
   6  -2   0    3.40    4.60
   6  -2   0    1.90    6.00
   6  -2   0   -1.10    3.80
   6   2   0   -1.70    6.10
   0  -6  -2    1.50    3.90
   0  -6   2    2.20    5.20
   0  -6   2    6.90    3.80
   0  -6   2    6.50    3.80
   0  -6   2    0.80    1.80
   0  -6   2   -0.90    5.70
   0   6  -2   -2.80    3.90
   0   6  -2    2.20    1.70
   0   6  -2   -0.80    6.50
   0   6   2    0.00    2.20
   0   6   2    3.10    5.20
   0   6   2    3.70    4.30
   2   0  -6   20.00   10.20
   2   0  -6   -1.10    2.90
   2   0  -6    9.00    5.00
   2   0   6   11.90    8.00
  -6  -2   0   11.10    5.40
  -6  -2   0   -0.80    3.90
  -6  -2   0    1.10    6.80
  -6  -2   0    0.80    2.00
  -6   2   0   -3.00    4.70
  -6   2   0    3.00    5.00
  -6   2   0  -10.20    5.10
  -6   2   0    2.90    3.70
  -2   0  -6    4.80    8.30
  -2   0  -6   -4.00    4.30
  -2   0  -6    3.70    5.30
  -2   0   6    8.90    9.40
  -2   0   6   -3.60    4.80
  -2   0   6    7.00    5.10
   0  -6  -2    3.20    3.00
   0  -6  -2   -2.50    4.70
  -4   0   6   33.90    7.70
  -4   0   6   15.20    5.90
   0  -6  -4   12.40    6.30
   0  -6  -4   24.30    6.90
   0  -6  -4   22.40    6.70
   0  -6   4   19.80    8.50
   0  -6   4   18.80    5.00
   0  -6   4   19.90    3.80
   0  -6   4   20.30    7.40
   0   6  -4    6.00    8.40
   0   6  -4   24.90    5.20
   0   6  -4   17.10    3.60
   0   6  -4    8.30    7.30
   0   6   4   14.20    5.80
   0   6   4   14.20    5.90
   4   0  -6   23.30    4.70
   4   0  -6   10.70    7.60
   4   0  -6    9.80    5.60
   4   0   6   21.60    9.30
   4   0   6    2.50    5.90
   6  -4   0   17.00    6.60
   6  -4   0   23.70    6.30
   6   4   0   17.60    8.50
  -4   0  -6   26.20   10.10
  -4   0  -6   22.80    7.00
  -4   0  -6   29.90    8.00
  -4   0  -6   10.40    7.20
  -4   0  -6   21.40    7.00
  -4   0   6   18.60    4.10
  -6  -4   0   15.30    8.00
  -6   4   0   15.80    5.80
  -6   4   0   16.10    7.20
  -6   4   0   10.30    6.70
  -6  -4   0   21.00    7.10
   2  -6   0    4.50    6.00
   2  -6   0   -4.00    3.60
   6   0   2    4.70    3.30
  -6   0  -2    6.50    3.80
  -6   0   2   -2.40    3.60
   2  -6   0   -6.20    4.30
   6   0  -2   -6.20    6.20
   6   0  -2   -1.40    2.10
   6   0   2   -1.30    5.40
   6   0   2   -4.60    4.30
   6   0   2    9.40    6.10
   0   2   6    8.00    6.10
   2  -6   0    0.60    1.70
  -2  -6   0    7.50    5.80
  -2  -6   0   -1.30    3.40
  -2  -6   0   11.20    5.20
  -2   6   0    0.70    2.60
  -2   6   0   -2.80    4.70
  -2   6   0   -3.60    3.80
   0  -2  -6   -8.50    7.40
   0  -2  -6   12.80    5.10
   0  -2  -6   -1.20    5.00
   0  -2   6   14.60    9.50
   0  -2   6   -1.50    4.10
   0  -2   6    1.30    5.60
   0   2  -6  -13.90    8.00
   0   2  -6    0.40    3.30
   0   2  -6    5.40    4.20
   0   2  -6    2.80    6.00
   0   2   6   -0.60    8.40
   0   2   6   -4.20    5.00
  -6   0  -2    0.80    5.60
  -6   0  -2   -0.70    4.00
  -6   0  -2    3.40    6.90
  -6   0   2   11.70    6.30
  -2  -6   0    1.90    3.20
  -2  -6   0    1.00    4.10
   6   0  -2    3.20    3.50
   2   6   0   -3.80    4.60
  -6  -2  -2   11.30    6.60
  -6  -2  -2    7.20    3.50
   6  -2   2    8.50    6.20
   6  -2   2    7.30    5.60
   6  -2   2   16.20    6.90
   2   2  -6   12.00    5.90
   2  -6   2    5.10    4.80
   6   2  -2    6.40    7.10
   2   6  -2    7.70    4.00
   6  -2   2    3.70    4.50
  -6  -2  -2    0.60    5.20
  -6  -2  -2   20.40    7.80
   2   6  -2    2.00    4.90
   2   6  -2   11.30    5.70
   2   2  -6    8.90    5.20
  -2   6   2    5.90    3.80
  -2   6   2   14.40    6.10
  -2   6   2    1.40    5.20
   2  -2   6   -1.90    8.20
  -2  -2  -6    7.90    8.30
  -2  -2  -6    6.40    5.60
  -2  -2  -6   11.10    6.60
  -2  -6  -2    6.50    6.30
  -2  -6  -2   11.70    4.90
  -6   2   2   11.40    5.20
   2  -2   6    1.80    4.60
   2  -2   6    8.80    5.80
  -2   2   6    6.10    9.10
  -2   2   6   17.10    6.50
  -6   2   2   -0.50    6.00
  -2  -6  -2   11.40    4.30
  -2  -6  -2   10.10    5.40
   2  -6   2    2.10    5.90
   2  -6   2    6.50    4.60
   2  -6  -2    4.60    5.20
   2  -6  -2    7.50    4.70
   6  -2  -2    3.30    5.70
  -2   2  -6    5.70    8.70
  -2   6  -2    9.70    7.10
  -2   6  -2    7.10    5.60
  -2   6  -2    6.20    4.90
  -2   6  -2    5.80    3.00
   6  -2  -2   12.30    4.90
  -2  -6   2    8.50    6.40
  -2   2  -6   13.90    5.10
  -2   2  -6    2.50    4.20
  -2   2  -6    1.70    6.10
   2   6   2   12.20    3.70
   2   2   6    4.80    8.10
   2   2   6   -3.10    6.10
   2   2   6    5.30    6.20
  -6   2  -2   -7.70    6.10
  -6   2  -2   19.40    5.70
  -2  -6   2    6.40    3.00
  -2  -6   2   13.10    6.70
   2   6   2   12.70    5.60
   2  -2  -6   19.90    9.70
   2  -2  -6    2.50    4.20
   2  -2  -6   18.30    6.40
   2  -2  -6    8.80    6.20
   6   2   2   11.90    7.00
  -6  -2   2   14.70    4.40
  -6  -2   2    9.10    7.70
  -6  -2   2   10.40    1.90
  -6   2  -2   23.40    6.90
  -6   2  -2   16.70    5.80
   6   2   2    0.10    5.50
  -2  -2   6    1.20   10.10
  -2  -2   6   10.90    4.90
  -2  -2   6    7.50    5.20
  -2  -6   2    9.60    3.80
  -2  -6  -4   -3.80    7.60
  -2  -6  -4    2.00    5.60
   6  -4   2   -4.70    5.90
  -6  -4  -2    1.40    6.00
   2   6  -4   -1.60    4.60
   2   6  -4    4.30    6.40
   4   2  -6    1.10    1.90
   4  -2   6   -3.60    6.30
   6  -4   2   10.30    6.60
   6   4  -2  -10.60    6.70
  -6  -4  -2   -8.30    7.50
  -6   4   2   -2.30    6.80
  -4  -2  -6   10.30    8.60
  -4  -2  -6   -6.90    7.00
  -4  -2  -6    0.60    6.30
  -4  -2  -6    3.50    6.40
   2  -6   4   -2.80    6.70
   2  -6   4    2.90    4.70
   4   2  -6    7.90    5.90
   2  -6   4    7.80    7.40
   2   6  -4    3.50    3.60
   6  -4   2    5.10    6.10
  -4   2   6  -12.70   10.40
  -4   2   6   -2.90    4.50
   4  -2   6    3.40    8.50
   4  -2   6   -8.40    5.50
  -6   4   2   -2.60    6.00
  -4   2   6   13.70    6.70
  -2  -6  -4   14.50    6.70
   6  -4   2   -7.30    5.80
  -2   6   4   -9.60    5.60
  -2   6   4    0.40    5.90
   4   2  -6    4.00    5.40
  -2   6   4    2.20    6.60
   4   2   6   11.00    6.90
   4   2   6   -6.80    6.00
   6  -4  -2   10.10    5.40
  -2   6  -4    5.80    5.50
   6   4   2   -6.70    6.60
  -2  -6   4    2.90    3.60
  -6   4  -2   -0.80    6.50
  -6  -4   2  -10.40    8.00
  -6  -4   2   -0.30    3.60
  -6   4  -2    0.50    6.20
   2   6   4    0.60    5.90
   4  -2  -6   -0.90    4.30
   4  -2  -6    2.60    7.10
   4  -2  -6    1.30    5.90
  -4   2  -6   13.70    5.50
  -4   2  -6    8.00    5.60
  -2  -6   4    3.80    7.20
  -2   6  -4   15.40    8.10
   2  -6  -4   -0.20    5.90
  -2  -6   4    5.60    9.30
  -4  -2   6   -1.80    5.60
  -4  -2   6   10.20    4.90
  -4   2  -6    8.90    9.00
  -2  -6   4   -3.50    5.60
  -2  -6   4    3.20    2.90
   6   4   2    4.40    5.80
   2  -6  -4   16.20    6.70
  -2   6  -4   -6.20    7.50
   6  -4  -2  -10.00    6.30
  -4   2  -6    7.20    5.30
  -4   2  -6  -16.70    6.50
   2   6   4    4.50    5.10
  -6   4  -2   -1.40    6.40
   4   2   6    9.50    8.00
   0   4   6   16.70    7.10
   0   4  -6   19.70    4.70
   0   4  -6   21.50    4.70
   0   4  -6    4.10    7.40
   0   4   6   17.90    8.40
   0  -4   6   16.90    7.00
   0   4  -6    9.90   10.60
   6   0   4    5.60    7.30
   6   0   4   18.50    6.80
   0  -4   6   17.10    4.40
   0  -4   6   15.60    4.20
   6   0  -4   15.80    4.50
   0  -4  -6   21.70    7.20
   0  -4  -6   15.90    8.00
   4  -6   0   10.00    5.20
   4  -6   0   13.20    6.80
   4   6   0   22.40    7.50
   6   0  -4   21.30    4.40
  -4   6   0   15.60    6.40
  -4   6   0   17.90    6.10
   0  -4  -6   21.60    9.40
   0  -4  -6   12.00    6.00
   4  -6   0   14.30    7.00
   6   0   4   11.00    4.90
  -6   0  -4   17.40    7.00
  -6   0  -4   10.20    7.90
  -6   0  -4   32.10    7.00
  -6   0   4   13.10    7.70
  -4  -6   0   20.80    5.60
  -4  -6   0    7.30    7.70
  -4  -6   0   26.20    5.90
  -4   6   0   17.70    4.70
   0  -4   6   16.30   11.20
  -6   0  -4   17.00    8.10
   6  -2   4    5.50    5.00
   6   2  -4   -0.20    7.70
   6   2  -4    0.20    3.80
   4  -6   2    9.50    6.40
   4  -6   2    5.10    5.70
   6   2  -4    1.00    3.10
   6  -2   4    3.50    6.30
  -6  -2  -4    3.60    6.90
   2  -4   6    4.70    8.90
   2  -4   6   -2.90    4.40
   2  -4   6    2.30    7.00
   2   4  -6    3.20    2.70
   2   4  -6    2.00    4.10
   2   4  -6    3.30    7.10
  -4  -6  -2    8.80    7.80
  -4  -6  -2    4.60    5.20
   6  -2   4   -2.00    6.00
  -6   2   4    0.10    5.20
  -6  -2  -4   -6.70    7.80
  -4   6   2    6.50    6.20
   4  -6   2   -2.20    6.70
   4   6  -2   -0.90    6.00
   4   6  -2   -1.10    5.60
  -2  -4  -6    1.10    6.40
  -2  -4  -6  -12.60    6.50
  -4   6   2   -0.30    5.90
  -2  -4  -6   -1.60    7.20
  -2   4   6    5.20    8.90
  -6  -2  -4   -4.50    4.60
   6  -2   4   -3.60    7.90
  -6   2   4   10.70    7.10
  -4  -6  -2   -0.70    5.10
  -2   4   6   -4.80    6.10
   2   4   6   -4.50    6.50
   6   2   4    0.30    7.50
  -4  -6   2   -4.30    6.50
  -4  -6   2    1.60    5.40
  -4   6  -2    1.70    5.20
  -4   6  -2    6.20    6.30
  -4   6  -2    9.00    5.00
  -4   6  -2   19.10    7.70
   6   2   4   -0.50    7.70
   6   2   4    2.40    5.20
   4   6   2  -17.00    6.50
   6  -2  -4    8.50    5.10
   4   6   2    1.60    5.00
  -2  -4   6    1.80   10.70
  -2  -4   6    1.20    5.30
  -2  -4   6    0.80    5.70
  -2   4  -6    7.50    9.90
  -2   4  -6    4.20    4.70
  -2   4  -6    1.80    3.30
  -2   4  -6    1.20    3.70
  -2   4  -6    5.90    8.00
   2   4   6    0.80    7.80
  -4  -6   2   13.20    4.00
   2  -4  -6    1.10    8.40
   2  -4  -6   13.20    5.60
   2  -4  -6    5.80    7.20
   4  -6  -2   12.20    5.90
   6  -2  -4   -6.00    6.30
  -6  -2   4    3.70    3.50
  -6  -2   4  -12.30    5.80
  -6  -2   4   -2.80    3.00
  -6   2  -4    3.10    6.80
  -6   2  -4    5.50    5.60
  -6   2  -4   11.40    7.10
  -6   2  -4    8.10    6.60
   4  -6  -2   12.20    6.00
  -6  -4  -4  426.46   27.90
  -6  -4  -4  416.06   29.20
  -6  -4  -4  430.76   26.90
  -6  -4  -4  426.16   25.30
   4  -4   6  437.06   30.00
   4  -4   6  415.16   25.40
   4  -4   6  418.36   27.80
   6  -4   4  455.35   27.30
   6  -4   4  430.76   26.50
   6  -4   4  424.56   24.80
   6  -4   4  437.36   26.90
  -6   4   4  428.56   25.50
  -6   4   4  410.96   26.90
  -4  -6  -4  443.06   26.80
  -4  -6  -4  457.45   30.30
  -4  -6  -4  494.15   27.10
   4   4  -6  413.66   27.00
   4   4  -6  450.35   24.20
   4   4  -6  426.96   25.70
  -4   4   6  408.46   30.50
  -4   4   6  414.16   25.00
  -4  -4  -6  383.76   28.60
  -4  -4  -6  417.16   28.80
  -4  -4  -6  405.86   27.00
  -4  -4  -6  430.26   27.00
   6   4  -4  452.05   29.40
  -4   6   4  440.16   26.30
   4  -6   4  409.36   26.20
   4  -6   4  410.66   25.60
   4  -6   4  437.16   21.30
   4  -6   4  421.96   28.80
   4   6  -4  405.26   25.90
  -4   4   6  387.06   26.60
   4   6  -4  447.26   26.30
  -4   6   4  423.06   26.40
   4  -6  -4  434.66   27.00
   4  -6  -4  431.66   26.70
  -4  -4   6  436.36   24.00
  -4  -6   4  398.96   26.20
  -4  -6   4  407.26   25.90
  -4   4  -6  427.06   22.40
   4  -4  -6  421.56   25.20
   4  -4  -6  415.26   28.30
  -6  -4   4  441.56   20.70
  -4   6  -4  428.46   28.80
  -4  -6   4  411.36   21.00
   4   4   6  443.46   28.30
   4   4   6  440.36   27.10
  -4   4  -6  425.96   23.60
  -4   4  -6  439.16   28.10
  -4  -4   6  427.66   25.00
  -4   4  -6  412.16   30.40
  -4   4  -6  424.86   24.90
   4   6   4  499.65   26.20
   6  -4  -4  401.56   25.50
   6  -4  -4  450.75   27.90
  -6  -4   4  408.56   24.80
  -6  -4   4  420.66   22.80
  -6   4  -4  426.86   28.50
  -6   4  -4  409.86   25.60
  -6   4  -4  429.16   24.90
  -6   4  -4  432.66   27.90
  -4   6  -4  394.06   27.30
  -4   6  -4  453.45   26.10
   6   4   4  447.16   26.90
   6   4   4  390.66   29.10
  -6  -6   0 9299.17  397.86
  -6  -6   0 9247.67  401.56
  -6   0  -6 9120.49  402.86
  -6   0  -6 9275.17  398.46
  -6   0  -6 9559.84  400.26
  -6   0  -6 8989.80  398.16
  -6   0  -6 9512.55  398.06
  -6   0   6 9223.28  398.86
  -6   0   6 9264.17  396.46
  -6   6   0 9184.58  395.86
  -6   6   0 9337.47  398.76
  -6   6   0 9186.08  397.36
   0  -6  -6 8789.02  400.26
   0  -6  -6 9315.97  398.36
   0  -6  -6 9259.97  399.06
   0  -6   6 9417.96  403.96
   0  -6   6 9292.27  394.56
   0  -6   6 9272.87  391.96
   0  -6   6 9527.05  401.06
   0   6  -6 8882.61  404.36
   0   6  -6 9260.57  394.56
   0   6  -6 9078.59  392.46
   0   6  -6 9070.79  392.06
   0   6  -6 9805.22  401.56
   0   6   6 9836.42  399.86
   0   6   6 9422.86  398.86
   6  -6   0 8520.25  398.26
   6  -6   0 9326.37  397.86
   6  -6   0 9432.66  399.56
   6   0  -6 9024.10  393.86
   6   0  -6 9327.37  399.46
   6   0  -6 9398.86  395.36
   6   0   6 9999.00  402.76
   6   0   6 9260.87  399.46
   6   0   6 9406.76  397.96
   6   6   0 9270.67  401.76
  -6  -6  -2  362.26   24.20
  -6  -6  -2  322.47   26.50
  -6  -6  -2  370.96   23.90
   6   2  -6  343.87   23.40
   6   2  -6  375.36   21.10
  -2  -6  -6  366.56   26.20
   2  -6   6  324.17   26.20
   6  -6   2  331.37   21.60
   6  -6   2  416.96   25.70
  -6  -2  -6  347.17   28.70
  -6  -2  -6  370.36   27.60
  -6  -2  -6  354.56   24.80
  -6  -2  -6  360.56   23.40
   6   6  -2  345.07   25.80
   2   6  -6  365.46   26.10
   6  -2   6  382.06   27.20
   6  -2   6  352.76   24.80
   6  -2   6  318.57   22.90
   6  -2   6  359.46   24.20
   6   2  -6  378.26   17.40
  -6   2   6  357.56   21.00
  -6   2   6  342.67   24.30
   6  -6   2  378.66   26.50
  -2   6   6  380.86   26.60
  -2   6   6  373.36   23.40
   2  -6   6  378.96   21.70
  -6   6   2  355.16   20.80
  -6   6   2  391.86   24.80
  -6   6   2  340.87   23.00
   2   6  -6  372.16   18.60
  -2  -6  -6  395.46   25.80
   2   6  -6  363.36   18.50
   2   6  -6  351.06   21.20
   2  -6   6  360.86   26.80
  -2   6   6  323.17   23.60
   6  -6   2  346.87   22.50
  -2   6  -6  301.17   28.60
  -6   6  -2  315.77   24.00
   2  -6  -6  377.16   24.40
   2  -6  -6  352.46   25.20
  -2  -6   6  355.76   18.30
  -2  -6   6  362.86   25.30
  -2  -6   6  290.37   28.60
  -2  -6   6  355.06   18.20
   2   6   6  373.06   24.90
   2   6   6  398.56   24.70
   6  -6  -2  323.97   24.50
   6  -6  -2  367.56   23.90
   6  -6  -2  345.37   23.80
  -6  -6   2  343.77   25.90
  -6  -6   2  365.76   21.90
  -6   6  -2  320.87   22.40
   6  -2  -6  367.56   21.50
   6  -2  -6  322.67   25.40
   6  -2  -6  344.67   22.40
  -6  -2   6  362.66   23.80
  -6  -2   6  352.26   20.60
  -6   2  -6  346.77   28.30
  -6   2  -6  357.26   23.60
  -6   2  -6  367.86   23.80
  -6   2  -6  355.16   24.00
  -6   6  -2  354.06   22.10
  -6   6  -2  371.56   25.30
   6   2   6  346.17   26.50
   6   2   6  342.37   25.70
   6   2   6  348.27   23.60
  -2   6  -6  324.57   21.30
  -2   6  -6  362.66   18.10
  -2   6  -6  352.66   26.40
  -6  -2   6  356.86   17.40
   6   6   2  346.67   22.40
   6   6   2  355.76   27.80
  -6  -6  -4  149.39   16.70
  -6  -6  -4  134.69   19.20
  -6  -6  -4  134.69   16.20
   6   6  -4  151.28   19.20
   6   6  -4  134.19   14.30
   6  -6   4  128.29   17.80
   4   6  -6  151.28   16.00
   6  -4   6  146.59   19.60
  -6  -4  -6  147.09   19.60
  -6  -4  -6  159.18   19.70
  -6  -4  -6  133.89   16.50
   6   4  -6  162.98   18.30
   6   4  -6  164.38   15.30
   6   4  -6  164.68   14.60
   6  -6   4  154.08   16.40
   6  -6   4  147.99   16.80
   6  -6   4  126.79   12.70
   4   6  -6  146.49   17.30
  -6   4   6  173.48   14.90
  -6   4   6  145.09   18.00
   6  -4   6  122.89   15.60
   6  -4   6  151.28   13.60
   6  -4   6  163.18   18.90
  -6   6   4  149.09   16.20
  -6   6   4  127.49   16.10
  -4  -6  -6  156.28   19.30
  -4  -6  -6  145.89   19.60
  -4  -6  -6  150.38   19.20
  -4  -6  -6  193.18   18.00
  -4   6   6  144.79   17.70
   4  -6   6  141.99   18.40
   4  -6   6  161.98   15.50
  -4   6   6  140.89   16.00
  -4   6   6  171.88   20.90
  -4   6  -6  146.09   11.80
  -4  -6   6  150.28   16.10
   4  -6  -6  120.39   15.40
   4  -6  -6  125.49   20.60
  -4  -6   6  155.18    8.30
  -4   6  -6  133.49   19.80
  -4   6  -6  110.19   14.30
  -6  -6   4  164.78   18.90
  -6   4  -6  166.58   14.30
   4   6   6  161.68   17.40
   4   6   6  141.29   17.80
   6  -6  -4  141.59   17.60
   6  -6  -4  142.59   17.30
  -4   6  -6  169.68   19.90
  -6  -4   6  178.98   13.60
  -6   4  -6  165.88   22.80
  -6   4  -6  134.29   15.00
   6  -4  -6  141.69   15.10
  -6  -6   4  144.49   13.80
  -6  -6   4  138.49   13.90
  -6   6  -4  158.08   16.90
  -6   6  -4  179.78   17.20
  -6   6  -4  138.39   18.20
  -4  -6   6  137.29   12.00
  -6  -4   6  146.09   15.10
   6   4   6  162.78   19.10
   6   4   6  178.98   24.40
  -6   4  -6  164.18   19.50
   6   6   4  161.48   15.30
  -6  -6  -6  198.68   23.60
  -6  -6  -6  210.98   23.80
  -6  -6  -6  169.48   19.50
  -6  -6  -6  208.68   20.00
   6   6  -6  197.38   21.70
   6   6  -6  207.68   18.50
   6  -6   6  218.18   23.40
   6  -6   6  165.68   13.70
   6  -6   6  213.18   20.80
   6  -6   6  177.38   19.00
  -6   6   6  182.58   18.70
  -6   6   6  183.58   19.70
   6  -6  -6  221.98   22.20
  -6   6  -6  204.68   22.10
  -6   6  -6  201.48   24.70
  -6   6  -6  205.78   19.70
  -6  -6   6  202.28   16.10
  -6  -6   6  188.48   17.10
   6   6   6  192.28   21.30
  -7  -1  -1  107.49   12.30
  -7  -1  -1  104.39   10.70
  -7  -1  -1   96.29   14.10
  -7  -1  -1  102.19    7.30
   1  -1   7  110.79   16.10
   1  -1   7   80.69   10.50
   1  -1   7  100.69   11.90
   7  -1   1   84.49   11.20
   7  -1   1   91.79   11.50
   7  -1   1  130.79   14.10
   7  -1   1   90.09    8.60
   7   1  -1   97.59    9.90
  -7   1   1  110.39   11.50
  -7   1   1   84.19   10.00
  -7   1   1   92.09   11.70
  -1  -7  -1   95.39    7.20
  -1  -7  -1   81.99   10.80
  -1  -7  -1   96.99   11.70
  -1  -7  -1   90.39    9.10
   1   1  -7   81.79   16.00
   1   1  -7   91.99   10.00
   1   1  -7   93.19   11.40
  -1   1   7   77.29   10.20
  -1   7   1  105.39   11.70
  -1  -1  -7   92.29   16.40
  -1  -1  -7   84.79   11.20
  -1  -1  -7   88.59   12.00
   7   1  -1   93.19   14.50
   1  -7   1   89.49    7.70
   1  -7   1   85.09   10.70
   1  -7   1   99.89    7.60
  -1   1   7   85.29   15.20
  -1   1   7   94.99   12.20
   1   7  -1   87.39    7.50
   1   7  -1   78.09    9.80
   1  -7   1   79.49   11.90
  -1   7   1   90.69    8.90
  -1   7  -1  124.99   13.20
  -1  -7   1  100.09   10.90
  -1  -1   7   79.99    9.60
   1  -7  -1   92.49   11.30
  -1   7  -1  118.89   11.20
  -1  -7   1   91.29    7.20
  -1   1  -7   85.99   15.80
  -1   7  -1  103.39    7.60
  -1   1  -7   96.79    9.80
  -1   1  -7  103.19   11.90
   1  -1  -7   75.69   16.40
   1  -1  -7  113.69   12.30
   1  -1  -7   98.49   11.30
  -7  -1   1  101.99   11.60
  -7  -1   1  103.19    9.90
  -7  -1   1   97.09   14.10
  -1  -7   1   94.99   12.20
  -1  -7   1   84.59    9.80
   1   1   7  105.19   16.10
   1   1   7   90.59   10.90
   1   1   7   90.99   12.30
   1  -7  -1   86.79    9.40
  -1  -1   7  100.59   12.20
   1   7   1  102.09   11.00
   1   7   1   84.69    9.20
   7  -1  -1   74.29    9.70
   7  -1  -1  107.09   14.70
   7  -1  -1   92.29    7.70
  -7   1  -1  103.09   11.90
  -7   1  -1   90.29   10.90
  -7   1  -1   84.49   13.00
  -7   1  -1   97.89    9.10
  -1  -1   7  117.99   18.90
   7   1   1  100.09   11.60
   7   1   1   91.89   11.00
   7   1   1   85.99   13.50
   7   1   1   91.29    7.20
   7  -3   1   -9.40    5.90
  -7  -3  -1   14.00    6.90
  -7  -3  -1    9.80    5.90
  -1   7   3    8.30    3.80
  -1   7   3   11.10    6.60
  -1   7   3    2.60    5.40
  -7  -3  -1   10.40    8.80
  -7  -3  -1    7.10    3.80
   1  -7   3   12.40    4.90
   1  -7   3   10.80    3.80
   1  -7   3   12.00    8.70
   1   7  -3   11.60    5.00
   1   7  -3    2.30    4.40
   1   7  -3  -13.00    6.70
   7  -3   1   13.10    6.30
  -1  -7  -3    7.90    4.80
  -1  -7  -3    3.40    5.80
  -7   3   1    4.40    5.90
  -7   3   1   11.00    7.00
  -7   3   1    0.30    7.20
  -3  -1  -7   12.10   10.90
   3  -1   7   21.10   10.20
   3  -1   7   10.00    6.80
   3  -1   7    7.30    7.60
   3   1  -7   10.20    3.60
   3   1  -7    5.60    6.30
   3   1  -7    1.60    6.10
   7  -3   1    2.20    6.00
  -3   1   7   -1.00   11.90
  -3   1   7   14.80    6.50
  -3   1   7    9.60    7.20
  -3  -1  -7   12.10    6.60
  -1  -7  -3    9.80    5.70
   7  -3   1    4.40    7.10
   7   3  -1    0.50    7.30
  -3  -1  -7   -8.20    6.50
  -3  -1  -7    7.20    6.30
   1   7   3    5.70    4.00
   3   1   7   18.80   10.10
   7   3   1   16.50    7.60
   7   3   1  -13.80    7.80
  -7  -3   1   19.30    9.10
  -1  -7   3   11.10    5.20
  -7   3  -1    5.00    6.30
  -7   3  -1   -5.00    5.40
  -7   3  -1    5.20    5.70
   1   7   3   10.10    6.20
   3  -1  -7    7.00    4.30
   3  -1  -7   11.00    7.10
   3  -1  -7    3.70    6.10
  -3  -1   7    0.40   12.80
  -3  -1   7    0.70    6.20
  -3  -1   7   11.70    5.80
  -3   1  -7    2.50   10.20
  -3   1  -7    7.50    6.00
  -3   1  -7   10.00    6.90
  -3   1  -7   -4.20    5.10
  -3   1  -7    2.10    7.10
  -1  -7   3    9.40    1.80
  -1  -7   3    9.40    8.50
  -1   7  -3   -3.50    6.60
  -1   7  -3   14.00    6.10
   7  -3  -1    4.90    6.00
   7  -3  -1   14.50    5.50
  -1   7  -3    5.30    1.90
  -1   7  -3    4.20    7.90
  -7  -3   1    7.40    2.80
  -1  -7   3    5.90    8.10
  -1  -7   3    5.80    4.50
   1  -7  -3    4.70    6.00
  -7  -3   1   16.40    7.10
  -7  -3   1   13.40    5.50
   3   1   7    2.20    6.80
   1  -7  -3    2.40    6.10
   3   1   7    6.10    6.10
  -1  -7  -5  570.24   33.70
   5   1  -7  590.04   31.90
   5   1  -7  573.64   33.60
   5  -1   7  606.84   34.20
   5   1  -7  612.84   28.20
   5  -1   7  621.84   38.20
   1   7  -5  606.14   30.10
   1   7  -5  595.74   29.50
   1   7  -5  549.95   35.00
  -7  -5  -1  587.24   33.90
  -7  -5  -1  553.84   36.30
  -1   7   5  560.34   35.10
  -1   7   5  598.84   33.90
  -5   1   7  603.14   29.80
  -5   1   7  598.54   34.10
  -1  -7  -5  575.04   33.60
  -1  -7  -5  626.04   34.60
   7  -5   1  592.44   34.50
   7  -5   1  558.64   33.80
   1  -7   5  568.64   36.20
  -7   5   1  604.44   34.00
  -7   5   1  605.64   32.00
   7   5  -1  613.24   37.40
   7  -5   1  634.94   32.60
   7  -5   1  619.24   34.80
  -7   5   1  592.24   33.60
  -5  -1  -7  557.84   38.90
  -5  -1  -7  603.84   35.40
  -5  -1  -7  581.54   33.80
  -5  -1  -7  624.84   33.70
   1  -7   5  593.44   31.20
   1  -7   5  607.24   37.30
  -1   7   5  621.84   33.70
  -7  -5   1  600.64   29.70
   5  -1  -7  568.54   30.10
   1   7   5  580.54   33.20
  -7   5  -1  592.54   32.90
  -1  -7   5  601.74   38.30
  -1  -7   5  570.24   35.70
  -1   7  -5  573.34   37.30
   1  -7  -5  587.94   33.90
  -5  -1   7  605.64   33.40
  -5  -1   7  600.94   32.30
  -5   1  -7  593.04   39.60
  -5   1  -7  604.34   33.30
   7  -5  -1  568.94   34.10
   1  -7  -5  517.45   32.90
  -1   7  -5  570.34   31.20
  -1   7  -5  574.54   36.10
  -5   1  -7  595.44   33.00
  -5   1  -7  615.64   34.10
  -7   5  -1  617.64   33.50
   1   7   5  619.84   32.40
   5  -1  -7  612.04   35.80
   1  -7  -5  570.24   33.60
  -5   1  -7  575.44   33.50
  -7   5  -1  633.34   33.40
  -7   5  -1  587.64   34.10
   5   1   7  640.14   38.50
   5   1   7  627.14   34.80
   7  -5  -1  572.14   34.10
   5  -1  -7  640.34   32.80
  -7  -5   1  630.34   34.60
   7  -5  -1  577.74   33.10
  -1  -7   5  600.94   29.90
   7   5   1  587.34   38.00
  -7  -5   1  607.24   37.20
   3  -7   1   17.20    4.00
  -1  -3  -7    5.40   10.90
  -7  -1  -3    5.80    8.20
  -7  -1  -3   14.30    5.30
   7   1  -3    6.10    2.60
  -3   7   1    7.00    2.60
  -3   7   1    8.20    6.90
  -3   7   1    7.00    5.70
   1   3  -7    8.70    5.10
  -3  -7  -1   11.00    4.50
  -3  -7  -1    4.30    5.80
   3  -7   1    3.00    6.70
   1  -3   7   -8.40   10.10
   1  -3   7   11.60    5.40
   1  -3   7   15.10    7.50
   1   3  -7   14.60   12.90
   1   3  -7   12.00    3.70
  -7  -1  -3   17.80    8.00
  -7  -1  -3    3.40    6.30
  -1   3   7    6.30    6.90
   7  -1   3   -1.70    6.20
   7  -1   3   -5.20    5.80
   7  -1   3    3.10    7.10
   7  -1   3   11.20    5.20
   7   1  -3   10.30    4.40
   7   1  -3   10.90    9.10
  -1  -3  -7    3.00    7.10
   3   7  -1   -0.80    5.70
   3  -7   1   18.50    8.60
  -3  -7  -1   17.70    8.60
  -3  -7  -1   10.00    5.20
  -1   3   7    1.40    9.80
  -1  -3  -7   -2.40    6.40
   3  -7   1   12.70    4.60
  -7   1   3    4.30    5.30
  -7   1   3    1.80    7.90
  -1  -3   7   -9.80   10.70
  -1  -3   7   -0.80    5.00
   3   7   1    6.20    7.70
   7  -1  -3    9.70    5.20
   1   3   7  -12.00    9.00
  -7  -1   3    6.20    4.40
  -7  -1   3    5.60    7.20
  -7   1  -3    2.20    7.60
  -7   1  -3    0.50    6.10
  -7   1  -3    8.80    7.70
  -7   1  -3    6.90    5.90
  -1   3  -7   25.00    8.40
  -1   3  -7   15.00    4.90
   7  -1  -3    2.50    7.20
   1  -3  -7   11.80    9.70
   1  -3  -7    9.60    5.20
  -1  -3   7    6.00    6.50
   1  -3  -7    5.60    7.00
  -1   3  -7   -2.20   10.70
  -1   3  -7   15.20    4.90
  -3  -7   1    7.00    4.90
  -3  -7   1    4.40    7.40
  -3  -7   1    4.20    4.30
  -3  -7   1   18.50    6.50
  -3   7  -1    6.20    4.60
  -3   7  -1   11.00    6.80
  -3   7  -1   11.70    7.70
   1   3   7    7.60    7.50
   3  -7  -1   10.60    6.80
   3  -7  -1    5.70    6.00
   3  -7  -1    5.50    7.30
   7   1   3    4.70    4.60
   7   1   3    6.80    7.30
   7   1   3    3.90    7.30
   1  -3  -7    0.50    6.60
   1   3   7   -2.80    6.70
  -7  -3  -3 1430.66   64.49
   7   3  -3 1365.16   61.79
   3  -7   3 1363.06   70.19
  -3   7   3 1403.06   67.29
   7  -3   3 1403.46   66.89
  -7  -3  -3 1320.07   70.49
  -7  -3  -3 1341.17   69.09
  -7   3   3 1337.97   68.29
  -3  -7  -3 1387.36   65.79
  -3  -7  -3 1341.77   66.89
  -3  -7  -3 1428.06   70.59
  -3  -7  -3 1388.56   66.29
   7  -3   3 1363.66   67.39
   7  -3   3 1403.16   67.99
   3  -3   7 1507.55   73.39
   3   7  -3 1357.56   66.49
  -3  -3  -7 1253.57   71.29
  -3  -3  -7 1324.87   69.29
  -3  -3  -7 1384.76   67.69
  -3  -3  -7 1468.15   68.69
   3  -7   3 1434.16   65.99
   3  -7   3 1438.56   67.09
   3  -3   7 1362.26   66.19
   7  -3   3 1384.66   67.69
   3  -3   7 1365.16   68.49
   3   3  -7 1404.26   60.49
  -3   3   7 1340.47   73.79
  -3   3   7 1411.06   68.49
   7   3  -3 1369.16   70.89
  -3   7   3 1325.37   64.69
   3   3  -7 1443.26   65.79
   3   3  -7 1473.35   67.79
  -3   7   3 1490.45   67.29
  -7   3   3 1355.56   66.19
   3   7  -3 1383.16   67.59
  -3   7  -3 1461.25   67.89
  -3   7  -3 1436.86   62.79
  -3  -3   7 1326.37   75.69
  -7   3  -3 1380.66   67.39
   3  -7  -3 1454.85   67.59
   3  -3  -7 1418.86   65.69
   3  -3  -7 1409.06   68.69
   3  -3  -7 1444.56   68.39
  -3  -3   7 1394.46   66.79
  -3   7  -3 1449.26   66.89
  -3   3  -7 1411.36   64.89
  -3   3  -7 1383.36   64.99
  -3   3  -7 1405.46   69.39
  -3   7  -3 1418.46   69.59
   3   3   7 1476.45   71.49
   3   3   7 1443.76   68.19
   3   3   7 1416.46   70.09
  -7   3  -3 1440.16   67.99
  -3  -7   3 1443.06   66.99
  -3  -7   3 1498.05   68.99
  -3  -3   7 1467.45   65.89
   3   7   3 1474.25   64.79
   3   7   3 1427.76   66.59
   7  -3  -3 1467.35   66.79
   7  -3  -3 1359.46   68.59
  -3   3  -7 1414.66   74.19
  -3   3  -7 1446.26   65.89
  -3  -7   3 1423.86   63.79
  -7  -3   3 1410.26   70.59
  -7  -3   3 1447.46   67.59
  -7  -3   3 1430.86   61.59
  -7   3  -3 1439.26   69.29
   7   3   3 1529.25   69.19
  -7   3  -3 1492.85   67.49
   3  -7  -3 1441.06   68.49
   3   7  -5  160.48   15.00
   3   7  -5  138.69   17.70
  -3  -7  -5  137.69   16.80
  -3  -7  -5  181.78   19.60
  -3  -7  -5  145.39   15.50
   5  -3   7  197.08   18.50
   5  -3   7  160.38   20.30
   5  -3   7  160.48   16.20
   3  -7   5  162.88   22.50
   3   7  -5  154.28   10.90
   3  -7   5  162.08   15.30
  -7  -5  -3  132.89   19.30
  -7  -5  -3  153.68   15.10
  -3   7   5  162.68   17.30
  -3   7   5  161.38   15.60
  -3   7   5  167.28   16.30
   7  -5   3  176.68   19.80
   7  -5   3  151.88   15.60
   7  -5   3  169.68   18.00
  -7   5   3  145.69   15.80
  -5   3   7  169.58   17.20
  -7   5   3  162.98   17.60
  -5  -3  -7  168.78   21.30
  -5  -3  -7  171.28   21.50
  -5  -3  -7  144.89   17.10
  -5  -3  -7  163.78   17.00
  -5   3   7  144.69   23.10
  -5   3   7  168.78   14.10
   5   3  -7  157.68   15.90
   7   5  -3  183.18   21.10
   3  -7   5  151.78   18.20
  -7  -5  -3  174.98   17.20
   5   3  -7  161.38   15.30
  -7  -5   3  161.88   19.90
  -3  -7   5  146.19   10.50
  -3   7  -5  191.98   19.30
   7  -5  -3  173.58   17.40
   5   3   7  165.08   18.30
   5  -3  -7  159.58   16.80
  -3  -7   5  154.88   17.00
  -7   5  -3  149.59   16.00
  -3   7  -5  146.69   19.50
  -3   7  -5  172.88   15.60
   7   5   3  176.28   16.20
   3  -7  -5  164.18   16.80
   5   3   7  160.78   18.70
   3   7   5  170.58   16.10
   5  -3  -7  154.38   14.30
  -7  -5   3  162.38   12.10
   3  -7  -5  190.88   18.20
  -5   3  -7  162.28   14.90
  -5   3  -7  157.98   17.50
  -7   5  -3  150.48   16.20
  -7   5  -3  133.79   15.50
   5  -3  -7  173.28   18.70
  -3  -7   5  179.18   23.10
  -3  -7   5  164.78   11.10
  -5   3  -7  170.18   15.70
   3   7   5  168.48   15.20
   7  -5  -3  144.49   17.20
  -7  -5   3  169.78   12.50
   7   5   3  135.29   20.70
   5   3   7  176.28   19.10
  -5  -3   7  176.88   14.60
  -5  -3   7  173.68   14.60
  -5   3  -7  163.88   14.60
  -5   3  -7  161.78   22.40
  -1  -5  -7  676.83   38.60
  -5  -7  -1  605.14   36.30
  -1   5   7  593.14   34.20
   7  -1   5  627.84   36.50
   7  -1   5  577.44   35.00
   5  -7   1  608.44   30.30
   1  -5   7  686.23   40.90
  -5   7   1  569.64   29.50
  -5   7   1  594.64   34.70
   1  -5   7  620.14   29.50
   1  -5   7  606.54   36.40
   1   5  -7  564.44   40.90
   1   5  -7  622.54   28.90
   1   5  -7  629.94   29.70
   1   5  -7  576.44   35.60
   7  -1   5  596.14   34.50
   1  -5   7  599.74   30.70
  -7  -1  -5  593.24   37.50
  -7  -1  -5  606.44   34.10
  -7  -1  -5  587.24   35.80
  -7  -1  -5  600.34   32.10
  -1   5   7  594.14   37.10
   5   7  -1  587.64   35.40
  -7   1   5  602.24   35.00
  -5  -7  -1  573.04   32.10
   5  -7   1  608.64   36.60
  -5  -7  -1  576.24   32.40
   7   1  -5  613.04   29.30
   7   1  -5  622.24   38.70
   7   1  -5  614.74   35.00
   7   1  -5  612.74   29.30
  -7   1   5  593.54   30.80
   5  -7   1  576.04   34.30
  -5   7   1  573.14   32.30
   7  -1   5  621.34   33.00
  -5   7  -1  561.14   33.90
  -7   1  -5  621.94   33.50
   5  -7  -1  613.84   35.30
  -1   5  -7  581.44   29.10
  -5   7  -1  581.24   31.00
   5  -7  -1  594.04   35.20
   1  -5  -7  626.94   35.40
   1  -5  -7  612.44   36.00
  -5   7  -1  585.64   31.70
  -1   5  -7  528.65   35.50
   5  -7  -1  584.54   33.00
  -5   7  -1  595.04   34.60
   1  -5  -7  529.45   36.70
  -1  -5   7  566.64   41.20
  -1  -5   7  585.74   28.80
  -1  -5   7  593.74   29.40
  -1  -5   7  574.14   34.90
  -1   5  -7  578.04   40.10
  -1   5  -7  593.44   30.50
  -7   1  -5  524.35   33.10
  -7   1  -5  599.24   35.30
   5   7   1  557.84   36.00
   7  -1  -5  606.14   30.90
   7  -1  -5  606.34   35.60
   7  -1  -5  601.74   30.50
   1  -5  -7  655.93   34.00
   1   5   7  690.63   37.20
  -5  -7   1  607.34   36.30
  -5  -7   1  605.44   32.70
   7   1   5  624.14   36.20
   7   1   5  587.84   35.80
   7   1   5  623.74   32.80
  -7  -1   5  563.84   33.60
  -7  -1   5  587.14   29.90
  -7   1  -5  622.24   37.80
  -7  -3  -5  135.49   18.50
   3   5  -7  153.18   18.20
  -3   5   7  174.18   15.50
  -7   3   5  161.28   14.80
  -7   3   5  169.68   17.10
   5  -7   3  180.68   14.90
   5  -7   3  206.18   17.70
   5  -7   3  180.88   20.20
   5   7  -3  160.78   18.10
   5   7  -3  168.28   15.70
  -5   7   3  150.08   15.80
  -3   5   7  138.49   21.50
  -3  -5  -7  149.69   19.10
   7  -3   5  178.38   18.00
   7  -3   5  154.08   18.30
   7  -3   5  163.38   15.60
   7  -3   5  172.98   17.10
   7   3  -5  186.88   19.60
  -3  -5  -7  179.88   17.80
  -3  -5  -7  180.98   17.70
   3   5  -7  165.68    8.80
   3   5  -7  149.88   15.50
  -7  -3  -5  150.18   19.50
  -7  -3  -5  171.88   15.00
  -3   5   7  146.09   16.80
  -5  -7  -3  217.78   20.70
  -5   7   3  148.09   15.50
   3  -5   7  178.18   22.40
   3  -5   7  179.18   15.20
  -3  -5  -7  172.98   19.50
   3  -5   7  179.28   23.60
  -5  -7  -3  166.88   16.00
  -5  -7  -3  140.59   15.90
   3   5  -7  167.78   13.30
  -7  -3   5  174.08   11.90
   5  -7  -3  191.78   19.20
  -7  -3   5  174.38   16.10
   5   7   3  164.68   15.00
   3   5   7  175.38   17.40
  -5  -7   3  169.88   18.50
  -5  -7   3  148.29   16.20
  -5   7  -3  180.68   16.60
  -5   7  -3  192.38   17.50
  -5   7  -3  183.48   13.70
  -5   7  -3  170.28   19.90
   5   7   3  185.38   22.10
   7  -3  -5  164.78   23.20
   5  -7  -3  152.18   16.80
  -5  -7   3  166.98   11.90
   7   3   5  174.78   17.70
  -3  -5   7  186.28   25.40
  -3  -5   7  157.68   13.20
  -3  -5   7  170.98   17.00
  -3   5  -7  200.18   24.80
  -3   5  -7  175.48   14.80
  -3   5  -7  158.18   10.50
  -3   5  -7  151.68   12.40
  -3   5  -7  188.48   19.60
   7  -3  -5  169.48   15.50
   3   5   7  187.38   19.90
  -7  -3   5  180.88   10.70
   3  -5  -7  158.98   15.70
   3  -5  -7  162.08   18.10
  -7   3  -5  148.79   18.90
  -7   3  -5  172.28   16.60
  -7   3  -5  154.98   16.30
  -7   3  -5  172.78   16.60
   7   3   5  157.38   19.70
   7   3   5  152.48   16.40
  -7  -5  -5  181.98   20.40
  -7  -5  -5  208.38   23.40
  -7  -5  -5  183.28   19.10
  -7  -5  -5  198.08   17.60
   5  -5   7  185.38   18.30
   5  -5   7  173.98   19.60
   7  -5   5  205.88   19.10
   7  -5   5  203.58   18.80
   7  -5   5  196.58   16.20
   7  -5   5  171.88   19.40
  -7   5   5  191.28   17.30
  -7   5   5  150.18   18.30
  -5  -7  -5  177.48   19.30
  -5  -7  -5  182.58   23.10
   5   5  -7  190.78   19.60
   5   5  -7  142.49   14.60
   5   5  -7  157.48   17.70
  -5   5   7  162.78   24.90
  -5   5   7  175.68   16.80
  -5  -5  -7  166.68   22.10
  -5  -5  -7  184.88   22.50
  -5  -5  -7  178.98   19.10
  -5  -5  -7  178.48   18.20
   7   5  -5  184.88   23.00
   7   5  -5  176.38   15.30
  -5   7   5  158.38   20.40
  -5   7   5  154.38   17.30
   5  -5   7  202.18   21.20
   5  -7   5  178.18   11.80
   5  -7   5  197.98   21.00
   5  -7   5  174.88   18.10
  -5   5   7  142.09   18.60
   5  -7   5  198.48   18.70
  -5   7   5  161.18   18.10
   5   7  -5  182.38   17.80
   5   7  -5  166.68   18.50
  -5   5  -7  179.08   14.70
   5  -7  -5  171.78   21.30
  -5  -5   7  167.98   15.20
  -5  -7   5  179.28   14.10
  -5  -7   5  178.98   18.00
  -5  -7   5  182.18   18.70
  -5   5  -7  160.88   13.20
   5  -5  -7  184.38   18.20
   5  -5  -7  206.28   21.70
  -5  -5   7  212.58   17.30
  -7  -5   5  167.38   10.60
  -5   7  -5  186.88   22.80
  -5  -7   5  175.98   11.20
   5   5   7  161.08   19.50
   5   5   7  164.88   18.80
  -5   5  -7  184.88   22.30
  -5   5  -7  174.78   24.20
  -5   5  -7  182.78   17.10
   5   7   5  216.48   18.50
   5   7   5  181.58   18.30
   7  -5  -5  169.38   18.10
   7  -5  -5  173.18   19.80
  -7  -5   5  168.48   16.50
  -7  -5   5  196.68   14.20
  -7   5  -5  196.78   21.10
  -7   5  -5  174.88   17.90
  -7   5  -5  188.38   19.90
  -5   7  -5  182.78   21.00
  -5   7  -5  189.48   18.30
   7   5   5  186.48   19.70
   7   5   5  197.68   24.20
  -7  -7  -1   41.40    9.90
  -7  -7  -1   14.90   12.90
   7   1  -7   42.00    8.10
  -7   7   1   25.00   10.30
   1  -7   7   26.20   13.00
   1  -7   7   44.90    7.90
  -7  -1  -7   35.80   14.40
  -7  -1  -7   29.30    9.90
  -7  -1  -7   41.40   13.20
  -7  -1  -7   40.50   10.70
  -7  -1  -7   33.80    9.70
   1   7  -7   35.20    5.10
   1   7  -7   47.00   12.20
   7  -1   7   60.79   14.20
   7  -1   7   15.30    9.00
   7  -1   7   46.40   11.90
   7   1  -7   47.50    6.30
  -7   1   7   38.10    7.30
  -7   1   7   27.70   11.20
   7  -7   1   20.70   11.70
  -1   7   7   40.20   10.80
  -7   7   1   32.50    7.60
  -7   7   1   21.70   10.40
   1   7  -7   41.20    7.00
  -1  -7  -7   17.70   11.80
  -1  -7  -7   26.90   10.60
   1  -7   7   42.30   12.80
  -1  -7  -7   45.10   11.40
   7   1  -7   50.29   13.70
  -1   7   7   35.30   12.40
   7  -7   1   31.00    8.30
   7  -7   1   28.10   11.10
   7   7  -1   30.70   13.00
   1   7  -7   28.30    6.60
  -1   7  -7   27.30   15.80
  -1  -7   7   33.00    4.80
  -1  -7   7   38.70    6.30
   1  -7  -7   23.00    8.80
   1  -7  -7   39.50   12.60
  -7  -7   1   34.60   12.60
   1  -7  -7   27.10   12.30
  -1  -7   7   13.10   14.90
  -7  -1   7   35.80    5.80
   1   7   7   17.00   10.80
  -7   7  -1   32.60   11.30
   1   7   7   37.60   10.70
   7  -7  -1   46.50   11.70
   7  -7  -1   19.00   10.60
   7  -7  -1   26.10   11.40
  -1   7  -7   34.40    8.20
  -1   7  -7   29.80   13.00
  -7   7  -1   42.60    8.90
   7  -1  -7   32.50    7.20
   7  -1  -7   44.60   11.90
   7  -1  -7   51.89    9.20
  -7  -1   7   40.50   10.70
  -7  -1   7   34.90    8.20
  -7   1  -7   40.00   13.10
  -7   1  -7   39.80   10.80
  -7   1  -7   25.90   11.10
  -7   1  -7   37.70   11.40
  -7   1  -7   23.70    9.70
  -7  -7   1   25.30   10.10
   7   1   7   16.60   12.60
   7   1   7   28.70   12.00
   7   1   7   21.80   10.40
  -7  -7   1   26.70    8.00
  -7   7  -1   34.50   10.00
  -7   7  -1   22.90   10.50
  -1   7  -7   25.70    4.60
   7   7   1   17.10   12.80
  -7  -7  -3  125.69   16.40
  -7  -7  -3  122.19   20.30
   7   3  -7  125.19   14.20
  -3  -7  -7  129.09   19.20
   7  -7   3  134.09   15.20
  -7  -3  -7  116.99   21.40
  -7  -3  -7  137.09   19.90
  -7  -3  -7  119.99   17.40
  -7  -3  -7  141.19   16.20
   3   7  -7  122.39    9.20
   7  -3   7  132.19   19.30
   7  -3   7  120.69   16.60
   7  -3   7  125.29   15.40
   7  -3   7  109.09   24.00
  -7   3   7  118.79   13.90
  -7   3   7  131.99   17.90
   7  -7   3  156.28   15.50
   3   7  -7  140.29   14.50
   3   7  -7  164.78   20.00
  -3   7   7  147.39   19.40
  -7   7   3  140.39   13.00
  -7   7   3  125.89   16.00
  -7   7   3  130.29   17.40
  -3   7   7  131.09   16.80
  -3  -7  -7  105.49   18.60
  -3  -7  -7  158.98   19.40
  -3  -7  -7  129.39   18.40
   3  -7   7   81.59   16.90
  -3   7   7  117.69   16.40
   3  -7   7  114.29   19.80
   3  -7   7  134.09   15.20
   7  -7   3  152.48   18.70
   7   7  -3  147.89   21.20
   7   3  -7  111.69   16.60
   7   3  -7  151.78   24.60
  -7   7  -3  152.18   19.20
  -3  -7   7  128.49    9.10
   3  -7  -7  146.69   18.70
  -3  -7   7  122.49   11.70
   3  -7  -7  118.49   16.20
  -3  -7   7   92.09   21.10
  -7  -3   7  127.29    7.70
  -7   7  -3  139.29   14.80
  -7   7  -3  136.09   18.30
   3   7   7  121.19   16.60
   7  -7  -3  138.19   18.50
  -7  -7   3  120.99   18.80
  -7  -7   3  156.78   15.10
  -7   7  -3  126.39   16.70
   7  -3  -7  162.18   14.70
   7  -3  -7  132.09   18.70
   7  -3  -7  139.89   16.80
  -7  -3   7  119.39   14.80
  -7  -3   7  131.49   13.30
  -7   3  -7  115.69   20.50
  -7   3  -7  118.09   16.40
  -7   3  -7  127.49   15.50
  -7   3  -7  118.79   17.80
  -3   7  -7  115.29    9.90
  -3   7  -7   98.99   17.90
   3   7   7  132.49   16.30
   7   3   7  128.59   18.50
   7   3   7  141.69   20.30
   7   3   7  144.99   18.80
  -3  -7   7  113.79   16.90
  -3   7  -7  141.09   22.30
  -3   7  -7  123.99   14.70
   7   7   3  137.19   16.60
   7   7   3  148.09   21.50
  -7  -7  -5   60.99   18.00
  -7  -7  -5   69.19   17.40
  -7  -7  -5   47.30   12.50
  -7  -7  -5   48.30   12.40
  -7   7   5   31.90   13.20
  -5  -7  -7   38.30   15.40
   7  -7   5   56.39   13.50
  -7  -5  -7   52.19   16.90
  -7  -5  -7   45.40   16.50
  -7  -5  -7   55.09   12.60
  -7  -5  -7   38.00   11.50
   7  -5   7   46.00   12.60
   7  -5   7   51.99    9.80
   7  -5   7   53.39   14.50
   7   5  -7   27.80   16.80
   7   5  -7   54.19   10.60
  -7   5   7   45.30   10.70
  -7   5   7   48.10   13.40
   5  -7   7   85.49   15.60
   5  -7   7   54.59   12.00
   7  -5   7   84.69   16.20
  -7   7   5   45.60   11.60
   5   7  -7   45.30   12.10
   5   7  -7   44.80   13.20
  -5   7   7   66.49   14.60
  -5  -7  -7   50.99   15.50
  -5  -7  -7   49.00   11.70
  -5  -7  -7   47.20   14.00
   7  -7   5   63.29   16.00
  -5   7   7   44.30   11.30
   5  -7   7   72.49   15.00
   7  -7   5   33.90    9.80
   7  -7   5   58.69    9.60
   7   7  -5   51.89   14.60
  -5   7   7   50.59   16.80
   7   7  -5   47.80   10.10
  -5   7  -7   55.09   18.30
   5  -7  -7   51.59   13.30
   5  -7  -7   47.20   13.40
  -7   7  -5   32.40   14.60
  -7   7  -5   26.70   12.40
  -5  -7   7   50.69    8.90
  -5  -7   7   32.80   11.20
  -5  -7   7   42.30   19.40
  -7  -7   5   52.89    6.70
   5   7   7   55.19   14.40
   5   7   7   58.69   14.30
   7  -7  -5   31.40   11.90
  -7   5  -7   62.39   14.40
  -5   7  -7   48.50   12.40
   7  -5  -7   39.10   14.30
   7  -5  -7   57.89   13.60
  -7   7  -5   57.29   14.90
  -7  -5   7   34.10   10.70
  -7  -5   7   47.40    8.90
  -7   5  -7   67.89   17.70
  -7   5  -7   54.49   12.90
  -7   5  -7   43.00    9.80
   7   5   7   39.30   13.40
   7   5   7   56.49   15.00
  -7  -7   5   41.00   14.40
  -7  -7   5   49.00   10.30
  -7  -7   5   47.50    9.70
  -5   7  -7   46.90    7.90
  -5   7  -7   53.49   14.70
   7  -7  -5   42.60   12.60
   7   7   5   44.50   12.30
   7   7   5   51.39   14.60
  -7  -7  -7  370.46   32.00
  -7  -7  -7  351.06   35.10
  -7  -7  -7  337.47   28.90
  -7  -7  -7  297.77   28.50
   7   7  -7  331.47   26.50
   7  -7   7  363.76   30.50
   7  -7   7  302.37   26.00
   7  -7   7  328.17   21.00
   7  -7   7  411.66   32.10
  -7   7   7  337.57   29.80
  -7   7   7  331.47   27.00
  -7   7  -7  376.16   32.20
   7  -7  -7  349.37   26.80
   7  -7  -7  392.86   30.20
  -7   7  -7  370.26   33.40
  -7   7  -7  345.67   28.70
  -7  -7   7  359.86   24.10
  -7  -7   7  365.26   25.90
   7   7   7  371.96   30.60
  -8   0   0    8.10    7.40
  -8   0   0   -2.00    5.70
  -8   0   0   10.60    9.20
   0  -8   0   -1.80    3.70
   0  -8   0    6.20    5.50
   0  -8   0   -2.10    6.20
   0  -8   0    1.30    7.20
   0   0  -8   12.00   11.40
   0   0  -8    7.60    6.40
   0   0  -8    1.10    6.90
   0   0   8   -5.00   11.50
   0   0   8    6.70    6.40
   0   0   8   13.70    7.40
   0   8   0   10.40    6.00
   8   0   0   -5.30    5.30
   8   0   0   17.60    8.80
   8   0   0    1.20    2.50
   2   0  -8  296.57   21.10
   2   0  -8  299.47   21.00
   2   0   8  317.47   27.10
   2   0   8  315.47   20.90
   2   0   8  291.47   21.90
   8  -2   0  290.27   20.40
   8  -2   0  285.07   23.50
   8  -2   0  281.37   17.40
   8   2   0  284.37   24.70
  -8   2   0  287.57   17.30
  -2   0  -8  309.67   28.50
  -2   0  -8  299.07   20.70
  -2   0  -8  287.07   21.30
  -2   0   8  257.87   28.20
  -2   0   8  267.87   19.90
  -2   0   8  289.57   21.60
   0  -8  -2  304.27   15.00
   0  -8  -2  291.37   20.80
   0  -8  -2  272.77   18.60
   0  -8   2  272.17   19.10
   0  -8   2  285.67   19.30
   0  -8   2  295.37   14.70
   0  -8   2  331.27   23.80
   0   8  -2  311.47   19.30
   0   8  -2  287.17   14.60
   0   8  -2  257.57   21.70
   0   8   2  268.07   19.90
   0   8   2  300.07   18.50
   2   0  -8  249.68   28.10
  -8  -2   0  304.67   13.80
  -8   2   0  272.67   20.60
  -8   2   0  273.27   19.90
  -8   2   0  279.37   21.10
  -8  -2   0  318.57   23.90
  -8  -2   0  306.67   21.70
  -8  -2   0  310.57   19.30
   4   0   8   11.00    8.40
   4   0   8   11.60    8.80
   8  -4   0   13.70    8.40
   8  -4   0   -4.50    7.90
   0   8   4    1.70    4.80
   0   8   4   14.00    7.90
   0  -8  -4   19.10    8.10
   0  -8  -4   18.00    7.40
   4   0  -8   10.60    8.10
   4   0  -8   15.90    8.20
   4   0   8  -18.70   10.80
   0   8   4   23.10    8.10
   4   0  -8   12.50    4.70
   8  -4   0   -1.80    6.30
   8   4   0   15.90   11.20
   0  -8   4    3.70    4.60
   0  -8   4    9.60   10.10
   0   8  -4   -5.50    5.90
   0   8  -4   19.70    9.60
   0  -8   4   -5.00    8.90
   0  -8   4   10.90    6.10
  -4   0  -8   10.10    8.50
  -4   0   8   16.40   15.00
  -4   0  -8   22.10    7.80
  -8  -4   0   -1.90    7.40
  -8  -4   0   14.30    7.00
  -8  -4   0   -1.30   10.10
  -8   4   0    3.10    6.20
  -8   4   0    3.10    8.00
  -8   4   0    7.40    9.60
  -4   0  -8   12.70   12.70
  -4   0  -8    5.90    9.20
  -4   0  -8    7.30    8.10
   0  -8  -4    8.60    6.30
  -4   0   8   24.90    8.80
  -4   0   8    5.60    7.30
  -8  -6   0   90.99   14.70
  -8  -6   0  109.29   17.50
   6   0  -8   99.09   13.20
   6   0   8  133.69   20.00
   6   0   8  100.69   16.40
   0   8   6  113.99   15.50
  -8   6   0  107.19   14.40
  -6   0  -8  144.19   22.60
  -6   0  -8  102.59   14.50
  -6   0  -8  104.39   15.10
  -6   0  -8   81.89   13.60
   6   0  -8  105.59   10.20
   8  -6   0  104.59   14.80
   8   6   0  131.69   18.80
   0   8  -6  125.59   17.90
  -6   0   8  105.69    9.80
  -6   0   8  112.19   15.40
  -6   0   8   90.89   13.60
   0  -8  -6  103.59   15.40
   0  -8  -6   87.69   13.80
   0   8  -6  102.29    8.10
   0   8   6  107.59   13.80
   0   8  -6   91.99   11.50
   0   8  -6  134.89   21.10
  -8  -6   0  104.79   11.00
  -8   6   0  108.59   13.80
  -8   6   0  137.29   16.90
   8  -6   0  127.09   17.00
   0  -8   6  116.09   18.10
   0  -8   6  119.19   11.70
   0  -8   6  142.59   19.70
   2  -8   0  338.27   18.30
  -2   8   0  320.57   18.20
  -2  -8   0  313.37   22.00
  -2   8   0  356.46   22.10
   8   0  -2  294.47   14.50
   8   0  -2  291.17   14.40
   8   0   2  290.67   21.90
   8   0   2  287.67   20.50
   8   0   2  297.37   23.50
  -8   0   2  298.37   22.10
  -2  -8   0  303.17   16.80
  -2  -8   0  298.27   19.60
  -2  -8   0  323.97   21.80
  -2  -8   0  319.07   17.70
  -8   0  -2  306.07   22.50
  -8   0  -2  304.07   20.50
  -8   0  -2  320.17   23.70
  -8   0  -2  299.97   17.90
  -8   0   2  291.07   18.90
   0   2  -8  311.27   19.80
   2   8   0  273.27   19.20
   2   8   0  279.47   17.70
   8   0  -2  289.77   18.90
   0  -2  -8  290.67   27.50
   0   2   8  305.27   21.80
   0   2   8  340.27   24.10
   0   2   8  283.07   26.30
   8   0   2  274.57   16.80
   0  -2  -8  332.17   22.00
   0  -2  -8  327.37   21.90
   0  -2   8  302.77   29.20
   0  -2   8  322.07   19.60
   0  -2   8  294.97   21.90
   0   2  -8  294.87   29.10
   0   2  -8  286.37   17.60
   8   0  -2  306.07   25.40
   0   2  -8  288.37   21.60
   2  -2   8 3574.34  156.88
  -2  -8  -2 3480.35  150.98
   8  -2   2 3344.57  151.18
   8  -2   2 3267.07  146.29
   2  -8   2 3478.45  145.29
   2  -8   2 3347.87  148.49
   2  -8   2 3302.17  143.59
   2  -8   2 3361.46  152.28
  -2  -8  -2 3431.16  148.49
  -8   2   2 3405.86  150.18
  -2  -8  -2 3365.86  145.09
  -8  -2  -2 3282.07  152.48
  -8  -2  -2 3438.76  144.29
   2   2  -8 3027.00  157.68
   8  -2   2 3432.26  149.69
   8  -2   2 3382.56  149.29
   8   2  -2 3424.46  146.39
  -2  -2  -8 3172.18  155.48
  -2  -2  -8 3375.46  149.49
  -2  -2  -8 3386.16  149.88
  -2   2   8 3497.35  150.08
  -2   2   8 3323.07  150.98
  -2   2   8 3335.97  156.78
  -8  -2  -2 3274.67  150.58
  -8  -2  -2 3336.77  148.39
   2   8  -2 3429.36  146.49
  -2   8   2 3494.05  149.39
  -2   8   2 3437.06  147.29
   2   8  -2 3314.17  147.79
   2   8  -2 3434.46  149.99
   2   2  -8 3328.17  148.99
   8   2  -2 3313.87  153.58
  -2  -8  -2 3326.47  146.99
  -8   2   2 3421.56  149.29
  -8   2   2 3432.66  147.89
   2  -2   8 3456.15  147.39
   2  -2   8 3210.38  149.88
   2   2  -8 3345.27  147.59
  -2  -8   2 3277.67  150.38
   8   2   2 3374.76  153.18
   2  -8  -2 3419.16  147.59
  -2   2  -8 3410.26  146.79
  -2   2  -8 3235.98  156.98
  -2   8  -2 3379.26  148.39
  -2   8  -2 3445.56  143.69
  -2   8  -2 3355.06  150.98
  -2   2  -8 3266.97  146.99
  -2   2  -8 3301.07  150.18
   2  -2  -8 3104.89  156.38
   2  -2  -8 3428.56  146.59
   2  -2  -8 3300.57  149.88
   2  -2  -8 3394.06  149.69
  -2  -2   8 3319.27  158.18
   2   2   8 3265.47  154.28
   2   2   8 3346.27  149.19
   2   2   8 3262.27  151.08
  -2   8  -2 3138.49  146.39
  -2  -2   8 3343.77  147.29
  -2  -2   8 3308.37  148.99
  -8   2  -2 3320.77  146.79
  -2  -8   2 3307.37  146.39
   8  -2  -2 3372.86  153.18
   8  -2  -2 3296.57  144.79
   2   8   2 3263.07  146.69
   8  -2  -2 3387.06  147.89
  -8  -2   2 3437.36  146.09
  -8  -2   2 3256.57  152.48
  -8   2  -2 3293.87  150.18
  -8   2  -2 3408.36  148.89
   8   2   2 3287.57  149.69
  -2  -8   2 3236.48  147.79
  -2  -8   2 3319.87  143.39
  -8   2  -2 3232.68  150.48
   2  -8  -2 3317.47  149.39
  -4  -2  -8  357.76   25.00
  -2  -8  -4  370.56   23.30
  -4   2   8  274.17   30.40
  -8   4   2  345.57   24.90
   2   8  -4  374.06   25.60
   2  -8   4  338.97   22.60
  -8  -4  -2  358.36   20.20
   4   2  -8  342.37   17.30
   4  -2   8  343.17   29.70
   4  -2   8  350.26   25.60
   2  -8   4  359.66   17.30
   2  -8   4  370.56   32.50
   2   8  -4  391.36   20.70
   2   8  -4  361.26   21.70
  -8  -4  -2  372.66   28.50
  -8  -4  -2  327.97   25.10
  -4  -2  -8  359.66   24.30
   8   4  -2  362.76   29.00
  -2  -8  -4  371.46   27.70
  -2  -8  -4  353.26   22.40
  -2  -8  -4  337.37   24.70
  -4   2   8  346.37   24.90
  -2   8   4  354.76   20.60
  -2   8   4  346.77   24.40
  -2   8   4  355.46   23.90
   2  -8   4  378.46   24.60
   8  -4   2  342.77   23.80
  -4  -2  -8  352.76   30.70
  -4  -2  -8  327.67   25.50
  -8   4   2  355.36   23.40
   8  -4   2  333.37   25.10
   4   2  -8  380.26   24.40
  -8   4   2  384.76   24.40
   4   2  -8  358.96   23.40
   8  -4   2  363.06   24.20
   8  -4   2  320.37   27.00
  -2  -8   4  356.86   16.50
  -4  -2   8  317.97   32.50
  -4  -2   8  338.37   23.30
  -4   2  -8  333.57   31.80
  -4   2  -8  351.16   23.20
  -4   2  -8  345.37   23.30
   2  -8  -4  361.66   24.20
  -4   2  -8  348.67   22.30
   4   2   8  356.06   24.80
   4   2   8  370.76   26.50
  -2   8  -4  346.47   22.80
   8  -4  -2  368.56   24.60
  -4  -2   8  356.26   23.00
   2   8   4  338.87   20.40
  -8  -4   2  345.67   20.60
  -2  -8   4  297.87   21.70
  -2  -8   4  335.47   16.60
  -2  -8   4  344.77   26.60
   8   4   2  337.67   32.10
   2   8   4  345.47   23.00
   4  -2  -8  356.56   21.20
   4  -2  -8  386.36   26.40
   4  -2  -8  348.77   24.30
   8   4   2  382.46   24.60
   8  -4  -2  346.17   25.60
  -4   2  -8  359.06   25.50
  -2   8  -4  334.07   25.70
  -8  -4   2  336.77   27.40
  -8  -4   2  363.56   17.90
  -8   4  -2  365.26   25.10
  -8   4  -2  310.47   24.20
  -2   8  -4  378.16   16.90
   4   2   8  327.17   27.70
  -2  -8   4  366.76   27.90
  -2  -8   4  361.06   20.60
   2  -8  -4  326.87   27.00
  -8   4  -2  353.56   23.40
   8  -4  -2  346.57   22.00
  -2   8  -4  325.87   26.40
  -2  -8  -6   21.60    9.70
   2  -8   6   10.10   12.90
   8  -6   2   -0.50    9.70
  -6   2   8   11.50    9.70
  -2  -8  -6   23.10   10.50
   8  -6   2   15.60   10.40
   6  -2   8    6.10   12.00
   6   2  -8   12.80    3.60
   6   2  -8   15.90   11.10
   6   2  -8    2.00    7.70
  -6   2   8   46.10   18.50
  -6   2   8    6.50    6.00
  -8   6   2    7.00    7.60
  -8   6   2   14.30    9.30
  -8   6   2    2.30   10.30
   2   8  -6   11.90    6.40
   2   8  -6   -2.90   10.00
   8   6  -2   27.80   14.40
   2   8  -6   23.40    6.00
   8  -6   2   -0.80    8.10
   8  -6   2   11.10    9.90
  -6  -2  -8   -2.10   11.50
  -6  -2  -8   14.90   10.20
  -6  -2  -8   19.20    9.70
  -2   8   6   11.60    9.50
  -2   8   6   14.50    9.20
   6  -2   8    0.60   12.80
  -6  -2  -8   -4.00   12.70
   2  -8   6   16.80    7.60
   2  -8   6   42.00   13.90
  -8  -6  -2   21.60   13.50
  -2   8   6   18.80   10.20
  -8  -6  -2   12.00   10.10
  -6   2  -8   28.20   14.80
  -6   2  -8    5.30    8.20
  -6   2  -8   14.90    9.10
  -2  -8   6   13.80    5.20
  -2   8  -6    5.80   11.80
   2   8   6   18.60    8.60
   6   2   8    2.10   11.60
   2  -8  -6   24.40   10.20
   8   6   2   19.10    9.90
   8   6   2   11.60   12.70
   8  -6  -2    1.60    8.30
  -8  -6   2   17.80   12.60
  -8  -6   2   15.70    6.60
  -2  -8   6    8.70    3.00
  -2   8  -6   15.20   13.10
   2   8   6   -7.10    9.20
   6  -2  -8   10.70    7.10
   8  -6  -2   11.50    9.50
  -6  -2   8    4.90    8.70
  -6  -2   8    5.20    7.30
  -8   6  -2   19.00    9.80
  -2  -8   6    2.90   14.30
   6   2   8   21.60   13.20
  -8   6  -2   13.20    9.40
  -2   8  -6   20.00    8.10
  -2   8  -6   14.30    3.00
   6  -2  -8   13.60    8.80
  -8   6  -2   10.70    9.90
   6  -2  -8   26.60   11.20
  -6   2  -8    1.40    8.30
  -8   6  -2   20.90   10.60
   4   8   0    4.00    9.10
   8   0  -4    3.20    4.70
   0  -4  -8   22.70   11.80
   0   4  -8   15.10    5.50
   0   4  -8   10.90    9.20
   0   4   8   15.80   11.80
  -4  -8   0   32.40    9.50
  -8   0  -4  -13.90    8.90
   4  -8   0    2.20    6.00
   4  -8   0    7.40    8.90
   0   4  -8    9.60    4.90
  -8   0   4    8.20    6.00
  -8   0   4   21.80    9.10
  -4  -8   0   13.20    5.90
  -4  -8   0   10.30    6.20
   0  -4   8    8.60    5.40
   0  -4   8   24.60    9.80
   0   4  -8   -7.40   13.60
  -4   8   0    5.20    6.50
   8   0  -4   -2.20   11.60
  -8   0  -4   -4.70    7.20
  -8   0  -4    9.70    9.60
   0  -4  -8    4.90    9.20
   0  -4  -8    1.70    8.30
   0  -4   8    4.70   13.40
  -4   8   0   10.00    8.50
   8   0   4    5.90    8.60
  -8   0  -4   14.20    6.80
  -4   8   0   14.10    4.50
   8   0   4   -9.60    7.90
  -4  -8   0    4.90    6.70
   8   0  -4   12.30    4.00
   4  -8   0   10.80    8.10
   8   0   4   10.30    5.60
   0   4   8   18.90    8.80
   2   4  -8  364.86   21.30
  -4  -8  -2  337.87   23.20
   2   4  -8  346.67   26.10
  -4   8   2  355.66   17.90
  -4   8   2  315.47   23.70
  -4  -8  -2  349.96   21.80
  -4  -8  -2  377.36   26.90
  -8   2   4  334.47   24.80
  -2   4   8  348.87   30.60
  -2  -4  -8  322.77   27.30
   8  -2   4  343.47   25.20
   8  -2   4  341.37   31.20
   8   2  -4  348.37   19.80
   8  -2   4  380.36   23.00
   4  -8   2  380.36   25.00
  -4  -8  -2  370.56   22.90
  -4   8   2  320.87   22.90
  -2  -4  -8  311.67   28.40
  -2   4   8  352.26   25.20
   8   2  -4  396.66   30.10
   8  -2   4  383.16   25.30
  -8  -2  -4  378.26   25.00
   2  -4   8  330.67   29.30
   2  -4   8  346.17   21.90
   2  -4   8  377.46   21.40
   2  -4   8  328.37   29.20
   2   4  -8  360.86   17.90
  -8   2   4  353.86   22.50
  -2  -4  -8  353.96   25.10
   4  -8   2  352.76   29.10
   8   2  -4  364.06   18.10
  -8  -2  -4  354.26   28.00
  -8  -2  -4  363.26   27.80
  -8  -2  -4  369.86   21.40
   4   8  -2  336.27   23.90
  -2  -4   8  388.16   33.00
   2  -4  -8  372.46   23.10
  -2  -4   8  340.17   24.20
  -2   4  -8  289.37   32.50
  -2   4  -8  348.07   21.30
  -2   4  -8  337.97   20.70
  -2   4  -8  319.77   26.00
  -4   8  -2  347.97   20.40
  -4   8  -2  337.77   27.00
  -4  -8   2  351.16   19.80
  -4  -8   2  364.26   24.80
  -4   8  -2  379.76   22.70
  -8  -2   4  347.67   24.10
  -8   2  -4  355.56   26.70
  -8   2  -4  352.76   23.80
  -8   2  -4  371.26   25.70
  -4   8  -2  334.57   23.20
   4  -8  -2  353.36   36.00
  -4  -8   2  348.27   24.90
   2   4   8  341.47   29.10
  -2  -4   8  345.57   20.90
  -4  -8   2  361.36   20.90
   8   2   4  353.76   22.20
  -8   2  -4  342.57   23.30
   8   2   4  388.76   26.20
   8   2   4  351.26   27.80
   2  -4  -8  336.47   28.70
   2  -4  -8  336.77   25.80
   4  -8  -2  387.06   24.00
   8  -2  -4  332.07   28.70
   4   8   2  348.37   26.70
   8  -2  -4  334.27   22.30
  -8  -2   4  367.76   20.10
   2   4   8  369.56   24.60
   2  -4  -8  319.77   29.40
  -4  -4  -8  854.01   49.20
  -4  -4  -8  804.52   50.89
  -4   4   8  923.41   47.60
  -4  -8  -4  889.51   45.20
  -4   4   8  893.61   43.90
  -8   4   4  865.51   44.80
   8   4  -4  865.21   40.20
   4   8  -4  857.01   45.30
   4   8  -4  869.21   46.10
   4  -8   4  927.41   50.49
  -8   4   4  819.92   46.50
  -8  -4  -4  886.01   51.09
  -8  -4  -4  838.82   42.90
   4  -4   8  911.91   48.70
   8  -4   4  828.32   46.10
   8  -4   4  802.82   46.10
   8  -4   4  835.72   45.60
   8  -4   4  851.51   45.50
   8   4  -4  763.12   54.59
   4   4  -8  841.92   43.40
   4  -8   4  840.52   44.50
   4  -8   4  845.22   45.30
   4  -4   8  884.21   50.99
  -4  -8  -4  789.62   48.80
  -4  -8  -4  848.52   45.60
  -4  -4  -8  860.91   46.30
  -4   4   8  865.71   54.19
   4  -8   4  848.92   39.50
   4  -4   8  902.71   45.30
  -4   8   4  847.72   45.30
  -4   8   4  829.82   45.80
   4   4  -8  865.81   46.10
  -4   8   4  724.63   45.80
  -4  -4  -8  869.51   46.70
  -4   8  -4  854.91   45.20
  -4   8  -4  846.72   47.10
   4  -8  -4  874.41   47.20
  -4  -4   8  768.72   54.59
   4   4   8  837.12   46.60
  -8  -4   4  837.42   45.30
  -4  -4   8  808.72   44.80
   8   4   4  880.31   47.00
   4   8   4  885.31   43.30
   4  -4  -8  902.31   44.40
   4   8   4  861.81   45.90
   8  -4  -4  902.11   45.50
  -4   8  -4  900.91   49.60
  -4   4  -8  932.81   49.60
   4   4   8  891.31   49.60
   8   4   4  936.11   51.79
  -4   4  -8  834.02   58.09
  -4   4  -8  875.01   44.20
  -4   4  -8  877.21   42.90
  -4  -8   4  857.71   40.70
  -4  -8   4  908.41   45.90
  -4  -8   4  836.42   46.80
   8  -4  -4  857.61   47.90
   4  -8  -4  839.62   45.90
  -8  -4   4  751.82   41.50
  -4  -4   8  858.91   43.50
   4  -4  -8  873.01   46.70
  -8  -4   4  862.11   39.50
  -8   4  -4  864.61   48.70
  -8   4  -4  774.42   44.70
  -8   4  -4  846.32   45.40
  -8   4  -4  822.52   46.00
   4  -4  -8  887.51   48.10
  -6  -4  -8   57.69   16.00
  -4  -8  -6   81.39   15.50
  -8   6   4   85.69   15.10
  -6  -4  -8   58.89   17.60
   6   4  -8  120.99   15.30
   6   4  -8  105.99   14.00
  -8  -6  -4   76.39   15.40
   6  -4   8   50.29   14.00
  -8  -6  -4   85.79   19.20
  -4  -8  -6  106.69   18.40
  -4  -8  -6   65.39   13.20
   4   8  -6   68.29   12.40
  -4   8   6   85.99   16.50
  -4   8   6  119.49   16.40
  -4   8   6   87.29   14.70
  -8   6   4   78.09   13.30
  -6   4   8   99.99   13.00
  -6  -4  -8   67.49   13.60
  -6  -4  -8   77.89   14.20
   6   4  -8  100.49   17.80
   6  -4   8  104.89   19.60
   6  -4   8   89.49   14.90
   8  -6   4   90.79   13.70
   8  -6   4   79.59   13.90
   8  -6   4   83.89   12.60
   8  -6   4   74.89   17.80
  -8  -6  -4   84.19   12.60
   4   8  -6   49.20   14.10
   8   6  -4   82.09   16.90
  -6   4   8  116.69   23.20
   4  -8   6   96.19   16.50
  -8  -6  -4   92.29   16.30
  -6   4   8   97.19   17.10
   8   6  -4   86.59   10.30
   4  -8   6  118.19   17.40
   4  -8   6   89.59   16.20
  -4  -8   6   70.99    8.30
  -8   6  -4   74.89   14.90
   8  -6  -4  105.49   17.20
   4   8   6   70.79   12.70
  -4   8  -6   95.09   14.80
  -4   8  -6   77.49   16.30
  -8  -6   4   99.39   18.20
  -8   6  -4  104.09   17.60
   4  -8  -6   62.99   13.40
   4  -8  -6   97.09   16.80
  -8   6  -4   87.09   16.00
  -4  -8   6   81.39   21.40
   8   6   4   87.59   17.70
   4   8   6   80.39   14.30
   6   4   8  126.19   19.20
   8  -6  -4   94.79   15.20
  -8  -6   4   81.89    9.90
   6  -4  -8   94.09   13.50
  -6   4  -8   67.49   19.30
  -6   4  -8   98.39   14.80
  -6   4  -8   92.69   12.40
  -6   4  -8   88.29   13.00
   8   6   4   76.09   14.20
  -8  -6   4   80.39   13.40
  -8  -6   4   76.29   10.60
   6  -4  -8   90.99   16.20
   6  -4  -8   75.59   13.90
  -6   4  -8   59.69   15.00
  -4   8  -6   78.09   18.00
  -6  -4   8   84.59   13.40
  -6  -4   8   77.99   11.80
  -4  -8   6   83.69   15.10
   8   0   6  121.39   18.00
   0   6  -8   88.69    9.60
   0   6  -8  109.89   17.50
   8   0  -6  141.39   19.20
   0   6   8   93.29   14.60
   6  -8   0  121.99   17.50
   8   0  -6  118.69   11.20
   0   6  -8  126.19   24.20
   0   6  -8  104.89   11.20
   6   8   0  122.89   19.60
   0   6   8  130.59   18.40
   6  -8   0  121.39   13.90
   6  -8   0  115.39   20.40
   8   0   6   90.99   15.70
  -8   0  -6  106.49   18.90
  -8   0  -6   88.39   13.70
  -8   0  -6  117.39   17.70
  -8   0  -6  112.39   14.50
  -8   0   6  102.69   11.00
  -8   0   6  131.09   18.20
  -6  -8   0  111.79   13.90
  -6  -8   0  108.89   17.50
  -6  -8   0  121.49   13.70
  -6  -8   0  118.19   14.60
  -6   8   0  109.49   11.40
  -6   8   0   88.99   15.10
  -6   8   0   98.09   13.20
   0  -6  -8  148.39   21.30
   0  -6  -8  120.49   19.30
   0  -6  -8  108.29   16.10
   0  -6  -8  136.69   17.90
   0  -6   8  118.89   22.20
   0  -6   8   97.69   10.80
   0  -6   8  117.99   17.80
   8   0   6  136.59   14.90
   8   0  -6  123.89   11.10
  -6  -8  -2   19.00   12.90
  -6  -8  -2   11.10    9.30
  -8   2   6    9.40    7.30
  -2   6   8   13.20   10.00
  -8   2   6    4.50   11.10
  -2   6   8   18.20   13.80
   2   6  -8    1.20    6.80
   2   6  -8   10.60    5.70
   2   6  -8   13.90   10.40
  -8  -2  -6    9.00   11.50
  -8  -2  -6    1.90    8.80
  -8  -2  -6    4.00   12.20
  -8  -2  -6   16.70   10.20
  -8  -2  -6   -2.80    7.60
   8   2  -6   26.00   13.20
   8   2  -6   12.60   11.00
   8   2  -6    2.10    5.40
  -2  -6  -8    8.50    9.80
  -2  -6  -8   13.70   10.10
   2  -6   8   14.90   11.80
   2   6  -8   11.30    4.50
  -2  -6  -8   19.10   14.10
  -6   8   2   13.30   10.50
   2  -6   8   13.90   13.90
   6  -8   2    3.40    8.50
   8  -2   6    1.10   11.40
   8  -2   6    8.60   10.30
   8  -2   6   12.40    9.50
   8  -2   6   20.20    8.50
   8   2  -6    7.50    4.50
  -6   8   2    8.60    8.90
  -6  -8  -2    6.80    8.20
   6  -8   2    8.70   13.50
   2  -6   8    3.90    6.80
  -6   8   2    2.40    5.30
   6   8  -2   -6.30    9.30
  -6  -8   2   12.40    5.90
   8   2   6    4.70   11.20
  -8   2  -6   19.50   10.00
  -6   8  -2    4.50    9.30
  -6   8  -2   20.80    7.60
  -6   8  -2   28.60   11.60
  -8   2  -6   11.70   10.40
   6   8   2   17.70   13.10
   8  -2  -6    8.30    7.00
   2   6   8   30.50   12.70
  -8  -2   6   17.90    6.00
  -8  -2   6   13.80    5.70
  -8   2  -6   -4.20   11.20
  -8   2  -6    0.90    9.30
  -2  -6   8   18.70   17.40
  -2  -6   8   11.00    4.50
  -2  -6   8   10.50    5.40
  -2   6  -8    9.10   14.70
  -2   6  -8   20.80    7.90
  -2   6  -8    8.20    3.70
  -2   6  -8   12.50    5.30
  -2   6  -8   18.20   11.80
  -8  -2   6   14.50   10.80
   2  -6  -8   23.70   13.40
   2  -6  -8    8.00   10.50
   2  -6  -8   14.10   10.90
   8   2   6   -0.10    8.50
  -6  -8   2    6.80   10.50
  -6  -8   2   21.70    9.30
  -6   8  -2    5.80    7.10
   8  -2  -6    6.20    7.80
   2   6   8   26.80   10.40
   6  -8  -2    3.70    8.60
   6  -8  -2   15.90   10.60
   6  -8  -2   21.80   12.80
   8  -2  -6   -2.20   10.00
  -4  -6  -8   55.09   17.80
   4   6  -8   84.89   16.10
  -4   6   8   84.09   13.80
   8   4  -6   79.69   16.90
   8   4  -6   96.99   11.40
  -6   8   4   87.79   15.00
  -8  -4  -6   89.89   17.40
   6  -8   4   89.29   14.10
   6  -8   4  103.49   16.30
   6  -8   4   81.29   10.70
   6  -8   4   69.09   16.40
   6   8  -4   85.09   15.60
   6   8  -4   88.09   12.70
  -6  -8  -4   83.89   14.90
  -8   4   6   86.09   13.10
   8  -4   6   93.09   16.00
   8  -4   6   71.29   14.10
   8  -4   6   74.09   12.80
   8  -4   6   85.79   17.70
  -4  -6  -8  120.39   20.50
  -4  -6  -8   70.59   13.40
  -4  -6  -8   63.49   15.00
  -6   8   4   88.09   13.40
  -6  -8  -4   81.49   17.70
  -6  -8  -4   92.89   14.80
  -8  -4  -6   84.19   13.60
   4   6  -8   71.79   10.60
   4  -6   8   80.59   14.80
  -4   6   8  112.39   20.00
  -4   6   8   86.39   15.60
  -8  -4  -6   76.29   14.30
   4   6  -8   98.89   13.50
  -8   4   6  107.09   16.70
   4  -6   8   99.49   18.80
   4  -6   8   85.99   13.90
  -8  -4  -6   96.19   18.70
  -4   6  -8   56.29   15.60
   4  -6  -8   54.69   14.00
  -4   6  -8   83.39   10.30
  -4  -6   8   87.79   10.80
   4   6   8  101.99   16.50
   4   6   8   78.79   16.20
   6  -8  -4  104.29   16.60
   6  -8  -4   90.89   16.50
   8   4   6  108.09   19.00
   4  -6  -8   88.29   17.20
  -4   6  -8   66.79    8.10
  -8  -4   6   90.59    8.00
  -8  -4   6  107.49   15.10
  -8  -4   6   80.69   10.20
  -8   4  -6   82.69   17.20
  -8   4  -6   94.09   14.60
  -8   4  -6   88.99   13.30
  -8   4  -6  114.79   17.10
   8  -4  -6   83.99   13.90
   8  -4  -6   63.19   14.70
  -4  -6   8   76.29   21.90
   6   8   4   80.49   12.40
   6   8   4   95.29   17.00
  -4  -6   8  113.19   15.70
  -4   6  -8   78.49   12.00
  -6  -8   4   73.69    9.80
  -6  -8   4   97.79   16.20
  -6  -8   4   76.09   12.80
  -6   8  -4   87.99   15.70
  -6   8  -4  113.69   16.00
  -6   8  -4   77.89   10.70
  -6   8  -4   83.29   15.40
   8   4   6   74.19   15.70
  -8  -6  -6   46.40   14.10
  -8  -6  -6   55.29   18.80
  -8  -6  -6   45.70   12.90
  -8  -6  -6   30.60   10.70
   6  -6   8   37.40   11.30
   8  -6   6   56.29   15.00
   8  -6   6   42.60   11.40
   8  -6   6   55.69   10.80
   8  -6   6   51.69   15.10
   8   6  -6   63.09   17.00
   8   6  -6   32.10    9.60
  -8   6   6   32.50   12.00
  -8   6   6   49.80   15.60
  -6  -8  -6   41.80   15.20
  -6  -8  -6   46.30   18.00
  -6  -8  -6   30.10   12.00
   6   6  -8   47.70   14.90
   6   6  -8   59.79   12.70
  -6   6   8   20.50   19.30
  -6   6   8   37.10   11.50
  -6  -6  -8   42.90   17.20
  -6  -6  -8   75.49   19.20
  -6  -6  -8   42.90   12.30
  -6  -6  -8   15.20   12.70
  -6   8   6   31.50   14.90
  -6   8   6   40.70   12.10
   6  -6   8   54.69   15.70
   6  -8   6   46.20    6.90
  -6   8   6   54.69   15.80
   6  -8   6   26.00   13.40
   6  -8   6   32.40   11.20
  -6   6   8   51.19   16.00
   6  -6   8   30.30   12.40
   6   8  -6   54.09   13.00
   6  -8   6   54.99   14.40
   6   8  -6   47.90   14.40
  -6   8  -6   48.20   16.80
   6  -8  -6   35.20   10.80
  -6   8  -6   72.09   14.10
   6  -8  -6   48.90   13.00
  -6  -8   6   50.29    9.60
  -6  -8   6   53.89   12.90
  -6   8  -6   38.50   15.10
   6  -6  -8   40.50   12.20
  -6  -6   8   41.90    9.70
   6  -6  -8   23.50   13.50
  -6   6  -8   58.89   19.10
  -8  -6   6   45.50    5.50
  -6   6  -8   36.60   12.30
  -6  -8   6   50.29    6.10
   6   6   8   69.29   16.20
   6   6   8   74.89   15.70
  -6   6  -8   21.10    9.60
  -6   6  -8   27.90   15.40
  -6  -6   8   22.70   10.50
  -6   6  -8   32.00   11.40
   6   8   6   56.29   11.80
   8  -6  -6   63.49   14.30
   8  -6  -6   50.99   14.40
  -8  -6   6   63.29   13.00
  -8  -6   6   34.10    8.60
  -8   6  -6   27.40   15.40
  -8   6  -6   60.79   14.80
  -8   6  -6   44.40   14.50
   8   6   6   33.50   14.50
   8   6   6   54.59   15.40
  -8  -8   0  346.57   32.10
  -8  -8   0  371.56   24.60
  -8   0  -8  390.56   33.00
  -8   0  -8  425.56   29.80
  -8   0  -8  348.47   30.10
  -8   0  -8  346.87   27.20
  -8   0  -8  395.86   29.20
  -8   0   8  403.96   22.20
  -8   0   8  343.87   28.10
  -8   8   0  389.96   25.00
  -8   8   0  377.36   28.40
  -8   8   0  386.16   27.80
   0  -8  -8  359.46   31.80
   0  -8  -8  352.76   26.40
   0  -8  -8  403.56   28.20
   0  -8   8  412.76   36.60
   0  -8   8  381.26   23.00
   0  -8   8  370.26   29.50
   0   8  -8  350.56   38.60
   0   8  -8  374.96   23.10
   0   8  -8  388.86   19.60
   0   8  -8  394.66   19.10
   0   8  -8  433.66   33.00
   0   8   8  408.26   29.60
   0   8   8  436.36   29.90
   8  -8   0  379.26   28.10
   8  -8   0  356.66   29.00
   8   0  -8  386.96   22.20
   8   0  -8  367.76   28.80
   8   0  -8  386.46   24.20
   8   0   8  380.86   32.30
   8   0   8  419.26   32.20
   8   0   8  403.56   28.10
   8   8   0  436.16   32.20
  -8  -8  -2   98.29   21.00
  -8  -8  -2  117.79   16.90
  -8   8   2  108.89   16.30
  -8  -2  -8   92.89   18.90
  -8  -2  -8  108.09   16.90
  -8  -2  -8   87.19   18.50
  -8  -2  -8   98.49   16.40
  -8  -2  -8  101.59   14.90
   2   8  -8  109.79   12.60
   2   8  -8   79.09   17.50
  -2  -8  -8  133.19   17.30
   8  -2   8  127.09   22.20
   8  -2   8   90.09   15.40
   8  -2   8   81.59   15.90
   8   2  -8   91.39    8.70
   8   2  -8  113.79   18.20
  -8   2   8  115.39   12.90
  -8   2   8  115.39   19.50
   8  -8   2  103.39   18.60
  -2   8   8  123.49   17.70
   2  -8   8  108.39   20.80
   2  -8   8  104.59   13.40
   8   8  -2  118.59   19.60
  -8   8   2   97.19   13.00
  -8   8   2  104.39   16.10
  -2   8   8  115.69   18.60
  -2  -8  -8  131.39   21.40
  -2  -8  -8  106.79   16.40
   2   8  -8   93.19   10.80
   8  -8   2  114.79   16.20
   8  -8   2  129.29   14.90
   8  -8   2   89.59   14.50
   8   2  -8  112.79   13.20
   2  -8   8  103.89   17.20
  -2   8  -8   90.19    8.40
  -8   8  -2  104.59   15.40
  -2  -8   8   89.49   10.00
   2  -8  -8   70.39   17.70
   2  -8  -8  113.99   16.30
   2  -8  -8  105.29   17.80
  -8   8  -2  128.09   18.80
  -8   8  -2  112.19   18.70
  -2   8  -8   82.99   19.50
  -2  -8   8   78.79   21.60
  -8  -2   8   88.29    8.90
   2   8   8   91.19   15.70
   2   8   8  127.19   18.80
   8  -8  -2   89.09   14.80
   8  -8  -2  100.69   17.60
   8  -8  -2  109.89   17.70
  -2  -8   8   90.09    8.90
  -2  -8   8  121.89   18.90
  -2   8  -8  101.49   25.30
  -2   8  -8  112.79   13.90
   8  -2  -8  106.19   13.20
   8  -2  -8  108.49   17.30
   8  -2  -8  121.59   14.60
  -8  -2   8  142.09   17.10
  -8  -2   8   86.99   12.40
  -8   2  -8   92.99   19.70
  -8   2  -8  114.99   16.20
  -8   2  -8   88.99   16.20
  -8   2  -8   74.19   14.50
  -8   2  -8  107.69   17.10
   8   2   8  118.29   20.00
   8   2   8  118.89   19.40
   8   2   8   76.69   19.60
  -8  -8   2   97.29   18.80
  -8  -8   2   95.59   13.50
  -8   8  -2   97.59   14.70
   8   8   2  100.69   18.90
  -8  -8  -4  732.33   45.30
  -8  -8  -4  682.43   50.09
  -8  -8  -4  688.23   43.20
  -8   8   4  725.73   44.10
   8  -8   4  733.53   42.30
   8  -8   4  738.13   44.30
  -8  -4  -8  746.73   48.30
  -8  -4  -8  803.62   50.09
  -8  -4  -8  720.53   44.10
  -8  -4  -8  780.12   42.40
   8  -4   8  762.22   44.10
   8  -4   8  725.83   41.00
   8  -4   8  752.02   44.60
   8   4  -8  727.43   47.00
   8   4  -8  727.33   47.00
   8   4  -8  740.23   40.00
  -8   4   8  761.32   40.50
  -8   4   8  674.43   44.80
   4  -8   8  736.93   47.00
   4  -8   8  731.53   42.00
   8  -4   8  858.01   50.69
   8   8  -4  690.33   46.20
  -8   8   4  740.03   43.00
  -4  -8  -8  697.93   47.90
  -4  -8  -8  713.13   48.70
  -4  -8  -8  739.63   44.20
  -4  -8  -8  649.43   46.30
   4   8  -8  744.63   41.20
   4   8  -8  696.73   44.70
  -4   8   8  699.23   44.60
   8  -8   4  767.42   40.60
   8  -8   4  711.03   46.20
  -4   8   8  710.73   42.80
  -4   8   8  687.63   46.70
   4  -8   8  722.93   47.40
  -4   8  -8  735.23   36.00
  -4   8  -8  720.03   41.30
  -4   8  -8  696.53   51.29
   4  -8  -8  736.43   42.60
   4  -8  -8  789.92   45.20
  -8   8  -4  736.93   44.80
  -8   8  -4  724.03   45.10
  -8   8  -4  778.02   41.00
  -4   8  -8  703.43   48.20
  -4  -8   8  659.83   52.59
  -4  -8   8  708.63   33.50
   4   8   8  804.52   44.30
   4   8   8  783.62   46.50
   8  -8  -4  760.12   44.10
   8  -8  -4  791.22   45.30
  -4  -8   8  754.12   36.70
  -4  -8   8  735.23   45.30
   8  -4  -8  708.03   41.20
   8  -4  -8  753.82   45.90
   8  -4  -8  654.03   42.10
  -8  -4   8  796.72   42.90
  -8  -4   8  772.92   39.30
  -8   4  -8  665.43   48.90
  -8   4  -8  697.73   42.60
  -8   4  -8  737.13   41.50
  -8   4  -8  710.73   42.00
  -8   4  -8  702.73   45.20
   8   4   8  815.42   49.20
   8   4   8  797.12   47.20
  -8  -8   4  671.83   47.50
  -8  -8   4  753.82   40.50
  -8   8  -4  775.12   47.00
   8   8   4  745.03   43.20
   8   8   4  735.03   47.60
  -8  -8  -6  -10.20   13.00
  -8  -8  -6    7.10   11.20
  -8  -8  -6    1.90   12.90
   8   8  -6    2.00   13.30
   8   8  -6   10.80   10.20
   8  -6   8    5.50   16.30
  -8  -6  -8    3.70   16.10
  -8  -6  -8   -7.40   23.30
  -8  -6  -8  -24.70   10.50
  -8  -6  -8   -0.60   12.80
   8   6  -8   -1.40   13.10
   8   6  -8   10.00   11.00
   8  -8   6    8.60   13.80
   8  -8   6    1.30   10.90
   8  -8   6   19.40    8.20
   8  -8   6   22.10   14.40
   6   8  -8    1.60   13.30
  -8   6   8   -7.80   10.20
   8  -6   8    5.90    8.10
   8  -6   8   14.20   12.90
  -8   8   6   31.70   13.80
  -8   8   6   22.20   14.90
  -6  -8  -8    3.60   15.90
  -6  -8  -8    1.30   10.40
  -6  -8  -8   23.90   14.80
   6  -8   8   -8.90   16.30
   6  -8   8    0.10   13.00
  -6   8   8  -25.40   14.30
   6   8  -8   -4.60   12.20
   8  -6   8   17.90   11.50
  -6   8   8   23.90   18.70
  -6   8   8    0.00   12.80
   6  -8   8  -11.40    8.20
   6  -8  -8    9.90   10.50
  -6  -8   8    5.00    8.10
   6  -8  -8   24.70   12.30
  -6   8  -8    4.50    7.50
  -6  -8   8  -15.60   23.70
  -6   8  -8    9.80   17.30
  -6   8  -8   14.90   10.90
  -8   6  -8    6.10    9.50
   6   8   8   21.00   14.70
   6   8   8   -5.30   15.90
   8  -8  -6   -1.20   10.70
   8  -8  -6   -9.80   11.70
  -8  -6   8    5.50    8.40
  -8   6  -8    7.80   14.90
  -8   6  -8   -4.00   13.20
   8  -6  -8    8.70   10.70
   8  -6  -8   15.80   13.50
  -8  -8   6    3.00   10.40
  -8  -8   6   12.90    9.50
  -6   8  -8  -15.50   15.70
  -8   8  -6   -8.10   13.30
  -8   8  -6   11.90   14.40
  -8   8  -6   -7.20   15.70
  -6  -8   8   12.20   13.30
  -8  -6   8  -19.80   10.40
   8   6   8   12.00   16.20
  -8   6  -8   32.50   18.10
  -8  -8   6    4.20    4.50
  -8  -8   6   -1.40    5.00
   8   8   6   16.50   12.50
   8   8   6   18.70   14.30
  -8  -8  -8 3113.79  144.29
  -8  -8  -8 2999.20  140.09
  -8  -8  -8 2829.32  138.49
   8   8  -8 3046.00  141.19
   8   8  -8 2990.90  136.99
   8  -8   8 2949.41  142.29
   8  -8   8 2946.91  138.79
   8  -8   8 2903.21  130.89
  -8   8   8 2830.02  145.39
  -8   8   8 2938.11  138.29
   8  -8   8 3170.18  142.99
   8  -8  -8 3019.20  142.19
   8  -8  -8 2944.81  138.79
  -8   8  -8 2895.71  144.59
  -8  -8   8 2946.71  135.99
  -8  -8   8 2910.11  134.49
   8   8   8 3089.49  141.59
  -9  -1  -1  342.07   26.40
  -9  -1  -1  329.77   22.50
  -9  -1  -1  304.27   26.50
  -9  -1  -1  344.27   18.10
  -1   9   1  338.07   20.50
   1  -1   9  368.46   31.50
   1  -1   9  367.66   22.50
   1  -1   9  317.77   25.00
   9  -1   1  378.06   24.90
   9  -1   1  341.07   23.90
   9  -1   1  330.97   27.10
  -9   1   1  354.46   24.60
  -9   1   1  370.46   22.60
  -9   1   1  324.67   24.10
  -1  -9  -1  337.87   17.50
  -1  -9  -1  362.66   23.40
  -1  -9  -1  368.06   25.00
  -1  -9  -1  356.76   20.50
   1  -9   1  354.96   23.50
   1   1  -9  353.36   35.10
   1   1  -9  343.17   22.80
   1   1  -9  353.66   24.30
  -1   9   1  326.47   22.80
  -1  -1  -9  333.37   32.80
  -1  -1  -9  382.06   24.00
  -1  -1  -9  369.86   25.30
   9   1  -1  382.56   30.30
   1  -9   1  345.87   17.80
   9   1  -1  359.66   22.40
   1  -9   1  340.87   18.80
  -1   1   9  370.26   32.10
  -1   1   9  358.06   23.40
  -1   1   9  356.56   26.00
   1   9  -1  340.37   18.80
   9  -1   1  353.86   19.10
   1  -9   1  347.67   27.20
   1   9  -1  366.06   22.40
  -1  -9   1  299.97   25.90
  -1  -9   1  335.67   18.60
  -1  -9   1  311.67   22.90
  -1  -1   9  338.17   23.10
  -1   9  -1  335.77   18.70
  -1   1  -9  267.07   34.30
  -1   9  -1  364.76   23.40
  -1  -1   9  323.67   24.50
  -1   1  -9  387.96   23.40
  -1   1  -9  326.17   24.20
   1  -9  -1  339.47   24.20
   1  -1  -9  305.87   32.40
   1  -1  -9  353.46   24.10
   1  -1  -9  317.27   23.70
  -9  -1   1  327.57   27.20
  -9   1  -1  305.57   25.20
  -1  -9   1  307.67   21.40
  -1  -9   1  330.17   22.30
   1   1   9  360.46   30.80
   1   1   9  359.86   23.60
   1   1   9  335.47   28.30
   1  -9  -1  348.47   20.70
   1  -9  -1  356.46   29.60
  -9  -1   1  322.37   25.50
  -9  -1   1  356.56   21.90
   1   9   1  328.57   22.50
   1   9   1  331.27   20.50
   9  -1  -1  368.06   22.90
   9  -1  -1  362.86   28.70
   9  -1  -1  332.47   18.10
  -9   1  -1  368.06   23.50
  -9   1  -1  372.56   26.70
  -9   1  -1  334.77   19.60
  -1  -1   9  346.17   32.50
   9   1   1  286.57   23.60
   9   1   1  362.16   23.50
   9   1   1  313.57   27.90
   9   1   1  334.57   17.70
   9  -3   1  614.74   38.10
  -3   1   9  532.35   43.70
  -3   1   9  622.54   36.00
  -3   1   9  656.13   37.40
  -1  -9  -3  631.44   31.00
  -1  -9  -3  594.24   36.60
  -1  -9  -3  606.44   33.40
  -3  -1  -9  645.34   36.20
  -3  -1  -9  574.74   35.90
   9  -3   1  663.63   35.60
   3   1  -9  611.14   35.00
   3   1  -9  615.64   35.40
   9  -3   1  569.74   32.60
  -9  -3  -1  615.14   33.90
  -1   9   3  608.04   27.00
  -1   9   3  601.64   35.30
  -1   9   3  646.44   34.00
   3  -1   9  578.84   40.90
  -9   3   1  575.74   35.90
   3  -1   9  599.04   34.10
   3  -1   9  558.14   39.20
   1  -9   3  508.15   35.00
   1  -9   3  660.43   34.60
   1  -9   3  622.94   30.90
   1  -9   3  615.14   44.80
   1   9  -3  616.74   32.80
   1   9  -3  648.94   37.30
  -9   3   1  578.44   35.40
  -9  -3  -1  619.64   39.90
  -9  -3  -1  608.54   28.70
   9   3  -1  538.25   44.10
  -9   3   1  662.53   35.30
   3   1  -9  604.74   29.80
   1  -9  -3  580.04   33.80
  -1  -9   3  644.94   32.80
   3   1   9  601.04   41.90
   3   1   9  645.14   35.50
   3   1   9  561.04   41.10
   9  -3  -1  600.24   35.20
   1   9   3  629.14   29.00
   3  -1  -9  590.74   36.10
   3  -1  -9  610.34   35.40
  -3   1  -9  619.14   34.40
  -3   1  -9  585.54   36.60
  -1  -9   3  615.34   40.10
  -1   9  -3  644.34   34.20
   1  -9  -3  572.94   38.60
  -1  -9   3  629.04   27.40
   9   3   1  562.54   44.10
  -3  -1   9  615.94   35.00
  -3  -1   9  594.14   35.40
  -3   1  -9  568.14   44.80
  -3   1  -9  622.34   34.00
  -3   1  -9  636.84   35.40
   9  -3  -1  610.04   32.30
  -1  -9   3  589.34   35.90
  -1  -9   3  602.94   33.00
  -3  -1   9  529.95   44.50
  -9   3  -1  588.54   32.40
   9  -3  -1  626.94   39.90
  -9  -3   1  634.64   40.10
  -9   3  -1  593.94   35.90
  -9   3  -1  593.44   34.90
  -9  -3   1  620.34   41.10
  -9  -3   1  636.14   32.80
   3  -1  -9  617.34   31.50
   1   9   3  631.24   33.70
  -1   9  -3  564.34   36.90
  -1   9  -3  625.14   27.30
  -1  -9  -5   86.79   14.70
  -5   1   9   84.29   14.50
  -1  -9  -5   87.89   13.10
  -5   1   9   96.29   15.10
  -5   1   9  128.99   24.10
  -1   9   5   98.29   11.30
  -1   9   5   80.49   13.40
   9   5  -1  104.89   18.60
   9  -5   1   92.59   16.50
   9  -5   1  100.69   14.20
  -9   5   1  104.49   16.20
   9  -5   1  101.19   13.20
   9  -5   1  109.39   16.20
   5   1  -9   97.29   16.30
   5   1  -9  105.89   14.50
  -5  -1  -9   98.59   15.10
  -1   9   5  109.99   15.40
  -9   5   1  112.39   14.80
  -9   5   1   98.39   15.20
   1   9  -5  100.29   11.00
   1   9  -5   84.89   17.20
   1  -9   5   76.89   17.30
  -5  -1  -9  108.59   17.80
  -5  -1  -9   96.99   15.10
   1  -9   5  101.79   16.20
   1  -9   5   98.29   12.90
  -5  -1  -9   90.59   21.70
   5  -1   9  107.79   21.10
  -1  -9  -5   79.59   14.00
   5  -1   9   98.89   15.70
   5   1  -9   80.39    8.90
   1  -9   5  112.59    8.00
  -9  -5  -1  126.09   16.90
  -9  -5  -1  107.19   19.60
   5  -1  -9   98.19   11.10
  -9  -5   1  102.19   15.80
   5   1   9  128.19   21.10
   1  -9  -5   91.79   12.40
   1  -9  -5   94.19   14.80
   1  -9  -5   82.39   14.80
   5  -1  -9   92.59   15.10
  -5   1  -9  103.29   14.00
   1   9   5   98.59   11.50
  -9  -5   1  108.09   13.00
  -9  -5   1  111.69    9.70
  -9   5  -1   97.69   14.90
  -9   5  -1   95.99   15.60
  -9   5  -1  131.19   17.00
  -9   5  -1  104.79   13.60
   5   1   9  114.49   15.70
   5   1   9  105.59   16.40
   9  -5  -1   89.69   13.80
   5  -1  -9  112.39   14.00
   1   9   5  118.49   15.70
  -5  -1   9  119.49   24.10
  -5  -1   9   86.59   15.10
  -5  -1   9   77.89   13.10
  -5   1  -9  124.29   24.60
  -5   1  -9  128.99   16.30
  -5   1  -9  110.09   15.10
  -5   1  -9   83.69   15.90
   9   5   1  101.39   19.10
  -9  -5   1  104.69   18.60
  -1   9  -5   83.29   16.70
  -1   9  -5  101.29   17.30
  -1   9  -5  113.99   14.40
  -1  -9   5   97.19   11.40
  -1  -9   5  102.19   17.90
   9  -5  -1  138.89   17.50
  -1  -9   5  101.39   17.10
  -1  -9   5   95.89   12.30
  -9  -7  -1    6.10   15.00
  -9  -7  -1  -15.30   10.70
   7  -1   9   14.00   11.50
  -7  -1  -9   19.10   14.90
  -7  -1  -9   10.70   10.20
  -7  -1  -9   12.00   11.90
   1   9  -7   10.90    6.90
   7   1  -9    9.00    4.80
   7   1  -9    8.70   11.00
   7   1  -9   10.00    8.60
   1  -9   7   12.00    8.00
  -7   1   9    9.30   20.40
  -7   1   9   11.00    6.60
  -7   1   9   -6.80   11.60
  -1  -9  -7   24.70   12.30
  -1  -9  -7   20.50   10.60
  -1  -9  -7   22.70   10.70
  -7  -1  -9   12.90   10.50
   7  -1   9   -1.90   15.60
   1   9  -7   12.70   14.20
   9   7  -1   25.70   12.80
   9  -7   1    4.50   13.10
   9  -7   1   19.90   10.00
   9  -7   1    8.40    9.80
  -1   9   7    0.00    9.70
  -1   9   7  -10.00   11.40
   9  -7   1   30.60   13.00
  -9   7   1    0.50   11.50
  -7  -1  -9   14.00   13.80
  -9   7   1   30.90    9.20
  -9   7   1    8.10   12.10
   1  -9   7   20.60   14.80
   1  -9   7    3.10   11.20
   1   9  -7   12.80    5.40
  -1   9  -7   14.30    8.00
  -1   9  -7    9.80   15.40
   1   9   7  -10.10    8.90
  -7   1  -9   26.00   10.90
   1  -9  -7    6.30   10.80
  -7   1  -9   26.10   11.80
   7  -1  -9   10.70   10.90
   1  -9  -7    7.80   10.20
  -9   7  -1   12.40    9.00
  -9   7  -1   20.20   13.40
  -9   7  -1   11.90   11.00
  -1  -9   7    4.50    6.30
  -1  -9   7    5.30   10.50
   9   7   1   11.80   12.30
  -9  -7   1    3.10    6.60
   7   1   9    3.70   15.80
   7   1   9    9.40   11.20
   9  -7  -1    5.40    9.10
  -9  -7   1  -23.90   14.90
  -7   1  -9   13.50   12.30
  -1   9  -7    0.40   14.80
   7  -1  -9   17.50    6.90
   7  -1  -9   10.10    8.90
  -9  -7   1   -6.10    9.80
  -7  -1   9   -8.20    8.60
   1  -9  -7   -1.30    9.20
  -1  -9   7   17.40   14.90
   1   9   7   16.20   12.20
  -7  -1   9    5.90   10.70
   9  -7  -1  -15.40   10.20
  -7   1  -9    1.80   11.80
  -7   1  -9   18.20   15.90
   1  -3   9  591.04   42.50
  -3   9   1  632.44   32.90
  -9   1   3  615.44   33.50
  -9   1   3  648.24   37.60
  -3  -9  -1  612.04   31.40
  -1  -3  -9  556.34   42.80
  -1   3   9  593.84   42.00
  -9  -1  -3  658.93   39.60
  -9  -1  -3  585.74   34.60
  -9  -1  -3  650.23   39.20
  -9  -1  -3  644.54   31.90
   9  -1   3  597.04   31.80
   9   1  -3  633.74   32.50
   9   1  -3  617.24   46.20
   1   3  -9  622.74   33.30
  -1  -3  -9  585.44   36.30
   1   3  -9  613.14   30.40
   1  -3   9  648.84   33.30
  -3   9   1  625.44   36.10
   3  -9   1  634.34   31.40
   3  -9   1  630.44   42.60
   3   9  -1  589.94   35.00
  -1   3   9  576.04   36.00
   9  -1   3  593.14   38.00
   1   3  -9  596.74   37.40
   3  -9   1  593.04   28.60
   3  -9   1  581.34   35.90
  -3  -9  -1  622.54   34.50
  -3  -9  -1  642.54   37.90
   9  -1   3  617.94   37.10
  -3  -9  -1  633.14   32.60
   1  -3   9  522.65   39.60
  -3   9  -1  661.53   36.20
  -3   9  -1  570.94   30.50
   9  -1  -3  623.04   29.50
  -3  -9   1  596.14   30.90
   9  -1  -3  604.84   45.40
  -3  -9   1  591.44   33.00
  -3  -9   1  681.93   37.90
   9  -1  -3  608.84   33.30
  -3  -9   1  602.04   36.00
   1  -3  -9  587.54   44.70
   1  -3  -9  642.64   34.10
  -9   1  -3  600.24   35.40
  -3   9  -1  647.94   31.80
  -9  -1   3  607.34   32.10
   1   3   9  615.44   41.50
   1   3   9  594.74   35.70
  -9  -1   3  612.64   36.00
   9   1   3  653.73   37.40
   9   1   3  631.64   40.60
   9   1   3  653.63   31.70
  -9   1  -3  604.24   38.50
  -9   1  -3  621.34   33.00
  -1  -3   9  635.84   33.20
  -1  -3   9  622.74   37.10
  -1   3  -9  629.74   32.20
   3  -9  -1  621.64   33.00
   3  -9  -1  555.04   42.20
  -1   3  -9  604.94   37.80
  -1   3  -9  637.24   32.90
  -1  -3   9  556.44   43.20
   1  -3  -9  607.54   36.70
  -9   3   3  137.59   15.20
  -9   3   3  106.49   16.60
  -3  -9  -3  134.89   12.80
  -3  -9  -3  127.69   17.90
   9  -3   3  161.78   18.30
   3   9  -3  107.29   12.50
  -3   3   9  100.79   16.40
   3  -3   9  161.98   24.40
   3  -3   9  119.89   14.50
  -3   3   9  123.99   23.60
  -9  -3  -3  144.09   16.80
  -9  -3  -3   99.79   20.00
  -9  -3  -3  119.69   11.70
  -3  -3  -9  107.99   16.10
  -9  -3  -3  144.69   18.40
   3  -3   9   98.89   16.30
   3  -9   3  109.09   15.00
   3   9  -3  114.69   14.90
   3   9  -3  130.39   16.50
   3  -9   3   98.59   18.10
  -3   9   3   94.79   14.50
  -3   9   3  120.59   15.00
   9  -3   3  109.49   15.60
   9  -3   3  132.09   17.40
   9  -3   3  111.49   13.70
   3  -9   3  104.79   12.90
  -3  -9  -3  120.99   14.50
   3   3  -9  126.89    8.70
   3   3  -9  141.19   17.70
  -3  -3  -9  169.58   17.70
   3   3  -9  127.59   14.10
  -3   9   3  119.29    9.70
   9   3  -3  131.59   19.90
   3   3   9  125.09   16.30
   3   3   9  143.69   19.90
  -3   3  -9  121.09   12.80
  -3   3  -9  148.49   18.40
  -3   9  -3  136.89   17.80
  -3  -9   3  121.69   18.20
  -9  -3   3  126.89   11.70
  -3  -3   9  106.39   22.90
  -3  -3   9  121.09   13.60
   3  -3  -9  120.29   16.80
   3  -3  -9  142.99   16.90
  -9   3  -3  132.19   21.20
  -9   3  -3  101.59   14.00
  -9   3  -3  123.09   16.80
  -9   3  -3  117.39   14.90
   3  -3  -9  120.39   13.60
  -3  -9   3  117.99    9.40
   3   9   3  132.49   15.10
   9  -3  -3  139.49   15.50
   9  -3  -3  118.49   12.00
  -3   3  -9  116.79   13.70
   3  -9  -3  102.89   15.80
   3  -9  -3  121.19   15.00
  -9  -3   3  107.89   19.30
  -9  -3   3  128.99   16.40
  -3  -9   3  127.29   12.20
   9   3   3  148.29   17.20
   9   3   3  137.99   19.80
  -3   9  -3  108.99   14.00
   3   3   9  137.29   19.40
  -3  -3   9  153.88   16.80
  -3   3  -9  108.89   21.80
  -3   3  -9  122.59   14.10
  -3   9  -3  109.89   14.40
   3   9   3  116.19   11.20
  -3   9  -3  129.79    9.90
  -3  -9   3  113.39   14.20
  -9  -5  -3  184.98   24.40
  -3   9   5  141.79   17.90
   9  -5   3  155.88   17.50
  -5  -3  -9  203.08   24.20
  -5  -3  -9  155.68   18.60
  -5  -3  -9  158.18   20.50
   3   9  -5  202.18   16.60
   3   9  -5  168.48   20.30
  -5  -3  -9  207.48   26.70
  -5   3   9  188.68   27.40
  -5   3   9  159.18   20.30
  -3  -9  -5  176.98   18.30
  -3  -9  -5  177.58   19.10
  -3  -9  -5  180.18   23.90
   5   3  -9  193.48   18.60
   5  -3   9  183.38   20.20
   9  -5   3  149.99   19.40
   9  -5   3  198.98   20.30
   9  -5   3  201.98   19.80
   3   9  -5  191.58   14.30
  -9  -5  -3  151.78   15.00
  -9  -5  -3  169.68   20.90
  -3   9   5  200.98   20.10
  -9   5   3  167.38   18.10
  -9   5   3  171.28   19.20
  -9   5   3  188.18   22.10
  -3   9   5  158.88   21.20
   3  -9   5  180.18   22.20
   5   3  -9  189.98   18.60
   3  -9   5  194.48   19.50
   3  -9   5  177.68   18.50
   9   5  -3  225.08   26.20
   9   5   3  187.18   19.40
  -9   5  -3  152.28   19.90
  -9   5  -3  184.58   21.10
   9   5   3  170.08   21.80
  -5  -3   9  138.89   28.60
  -9  -5   3  163.88   22.60
   3  -9  -5  176.18   19.40
  -5   3  -9  166.48   26.30
  -5   3  -9  191.28   18.10
  -5   3  -9  174.88   17.00
  -5   3  -9  164.98   16.50
  -5   3  -9  179.28   21.20
  -3  -9   5  197.48   24.90
  -3  -9   5  160.08   13.90
   5   3   9  188.18   24.20
   5   3   9  222.08   21.40
  -9  -5   3  198.88   14.50
   9  -5  -3  202.98   20.90
   9  -5  -3  173.38   16.70
  -3   9  -5  174.18   11.10
  -3   9  -5  166.08   21.90
  -3  -9   5  157.98   17.40
  -3  -9   5  170.58   10.90
  -3   9  -5  186.98   21.20
  -3   9  -5  156.48   18.20
  -9   5  -3  164.18   20.10
  -5  -3   9  163.98   17.80
  -5  -3   9  220.38   18.90
   3   9   5  166.18   15.60
   3   9   5  183.48   18.40
   5  -3  -9  159.28   16.00
   5  -3  -9  202.98   20.60
   5  -3  -9  196.58   20.70
  -9  -5   3  174.08   12.00
   5   3   9  208.48   23.90
   9  -5  -3  181.98   19.40
  -7   3   9  541.25   30.10
  -7   3   9  481.35   47.50
   3   9  -7  528.05   30.30
   3   9  -7  507.55   35.80
   9  -7   3  498.25   33.70
   9  -7   3  563.44   36.90
  -9  -7  -3  544.65   42.70
  -9  -7  -3  495.45   33.40
  -9  -7  -3  497.05   31.20
  -9   7   3  507.15   31.00
  -9   7   3  512.85   34.20
  -9   7   3  457.25   34.20
  -7  -3  -9  511.55   40.00
   7   3  -9  488.95   37.80
   7   3  -9  482.45   31.50
  -9  -7  -3  512.05   35.40
   3  -9   7  541.05   37.90
   3  -9   7  471.15   35.40
   3  -9   7  500.75   38.20
   9  -7   3  564.84   32.90
   9  -7   3  555.64   35.30
   7  -3   9  510.75   34.00
  -3   9   7  537.55   34.90
  -3   9   7  477.55   32.90
   9   7  -3  522.45   37.70
  -7   3   9  558.44   36.30
  -3  -9  -7  530.05   35.90
  -3  -9  -7  568.44   34.70
  -3   9   7  481.95   34.20
  -3  -9  -7  530.05   39.80
  -3  -9  -7  530.05   33.70
   3   9  -7  524.25   26.70
  -7  -3  -9  559.84   39.60
  -7  -3  -9  493.45   33.90
  -7  -3  -9  544.85   33.70
   7  -3   9  542.35   39.70
   7  -3  -9  506.35   30.60
   7   3   9  535.95   36.10
   7  -3  -9  476.95   34.60
  -3   9  -7  498.75   24.50
  -3   9  -7  506.55   39.60
  -9  -7   3  554.44   38.90
  -3  -9   7  463.95   36.60
  -9  -7   3  517.85   29.00
  -9   7  -3  513.35   35.30
  -9   7  -3  458.35   35.20
  -9   7  -3  486.75   32.60
   7   3   9  460.95   38.50
   9   7   3  536.75   38.80
   9  -7  -3  510.15   34.50
   9  -7  -3  503.85   34.00
   9   7   3  534.05   33.90
  -3  -9   7  508.15   24.60
  -9   7  -3  493.65   35.50
   3   9   7  553.34   36.30
  -7  -3   9  506.75   31.20
  -7   3  -9  458.15   38.90
  -7   3  -9  487.05   33.80
  -7   3  -9  513.85   32.60
   7  -3  -9  515.05   33.10
  -3   9  -7  448.86   39.90
  -3   9  -7  511.35   31.80
   3   9   7  566.54   32.70
   3  -9  -7  553.04   34.80
   3  -9  -7  516.55   34.20
  -3  -9   7  410.56   41.60
  -3  -9   7  534.35   26.90
  -7  -3   9  516.65   32.60
  -7   3  -9  512.15   37.50
   9  -7  -3  474.65   32.80
  -7   3  -9  498.85   32.30
  -5  -9  -1   97.69   16.00
  -1   5   9   96.09   15.60
   9   1  -5  119.69   21.10
   1  -5   9   84.89   15.90
  -9  -1  -5   73.19   16.40
  -9  -1  -5   84.29   13.30
  -9  -1  -5  111.29   17.30
  -5   9   1  112.69   13.80
   5  -9   1  100.69   17.90
   5   9  -1   72.39   15.30
   9  -1   5  106.39   17.10
   9  -1   5   75.49   14.60
   9  -1   5   84.09   15.60
   5  -9   1   73.29   14.60
   1   5  -9  102.79   23.00
  -9  -1  -5   94.89   12.30
   1   5  -9   99.69   11.50
   1   5  -9  122.09   18.20
  -9   1   5  117.29   17.10
  -5  -9  -1  105.39   13.30
  -5  -9  -1  113.89   14.60
  -5  -9  -1   97.49   12.50
  -1  -5  -9  129.69   21.80
  -1  -5  -9   98.69   15.40
  -1  -5  -9   95.19   16.20
   5  -9   1   96.79   12.40
  -5   9   1   86.79    9.30
  -5   9   1  117.69   17.10
   9  -1   5  100.69   13.30
   9   1  -5   81.19   10.40
   1   5  -9   91.39    9.50
   1  -5   9   90.79   11.10
   9   1  -5   79.39    8.60
   1  -5   9  114.09   20.80
  -1   5   9  100.39   20.10
  -9   1   5   90.29   12.00
   9   1   5   92.29   15.20
  -9   1  -5  105.79   14.80
   9  -1  -5  111.59   17.60
   9  -1  -5   94.79   11.60
  -5   9  -1   85.59   11.60
  -5   9  -1   85.09   13.90
  -9   1  -5  117.29   19.10
  -9   1  -5  115.39   14.80
  -9  -1   5  107.89   12.00
  -1  -5   9   92.29   21.40
  -9  -1   5  116.19   15.50
   5   9   1   96.89   19.90
   9  -1  -5  104.39   12.50
   9   1   5   97.69   12.80
   1   5   9   92.19   19.40
   1   5   9   95.69   15.70
   5  -9  -1   98.99   16.60
   5  -9  -1   92.99   16.20
  -5  -9   1  106.99   15.80
  -5  -9   1   99.59   12.00
  -1  -5   9   96.49   11.60
  -1  -5   9   91.49   15.90
  -1   5  -9  101.79   22.40
  -1   5  -9  101.79   11.40
  -1   5  -9   93.69   10.90
  -1   5  -9  117.59   16.70
  -9   1  -5  114.79   18.00
  -5  -9   1  104.49   13.30
  -5  -9   1   98.49   12.70
   1  -5  -9  100.79   20.00
   1  -5  -9   81.29   14.70
   1  -5  -9   98.19   15.80
   5  -9  -1   99.29   13.90
  -5  -9   1  132.29   16.30
  -5   9  -1   95.39   12.40
  -9  -3  -5  173.28   21.50
  -9  -3  -5  170.78   20.00
  -9  -3  -5  160.68   22.90
  -9  -3  -5  179.08   16.30
   9  -3   5  180.38   21.70
   9  -3   5  146.79   18.40
   9  -3   5  175.78   20.10
   9  -3   5  205.38   19.00
  -5  -9  -3  187.08   22.50
  -5  -9  -3  167.68   18.60
  -3   5   9  151.98   25.90
  -3   5   9  184.18   20.80
   3   5  -9  190.28   15.50
   3   5  -9  185.68   20.40
  -3  -5  -9  152.68   38.90
   3  -5   9  196.88   26.70
  -5   9   3  186.28   12.10
  -5   9   3  188.68   19.00
  -5  -9  -3  180.88   17.60
   5  -9   3  182.28   16.10
   5  -9   3  190.78   19.90
   5  -9   3  196.88   23.90
   5   9  -3  179.18   20.20
   9   3  -5  209.68   26.50
  -3  -5  -9  148.49   19.40
   3  -5   9  186.38   17.20
   3  -5   9  203.88   21.80
   3   5  -9  170.78   10.30
   9   3  -5  180.28   12.80
  -5   9   3  165.98   17.90
  -9   3   5  181.08   21.90
  -9   3   5  201.68   17.90
  -3  -5  -9  182.08   19.30
   5  -9  -3  195.08   18.80
   9  -3  -5  157.88   17.20
   3  -5  -9  180.68   18.70
   3  -5  -9  176.78   19.60
  -5   9  -3  169.28   21.40
   9  -3  -5  190.48   20.40
  -9  -3   5  184.58   13.50
  -9   3  -5  180.58   23.40
  -5  -9   3  189.08   21.40
  -5  -9   3  173.78   20.70
   3   5   9  209.98   25.70
   3   5   9  199.38   20.80
  -9  -3   5  169.38   18.60
  -9  -3   5  173.18   11.80
   5   9   3  166.88   15.70
  -9   3  -5  155.08   17.90
   9   3   5  174.28   20.60
   9   3   5  178.18   22.80
   9   3   5  172.08   17.40
  -3  -5   9  190.58   28.50
  -3  -5   9  204.48   15.80
  -3   5  -9  193.68   28.50
  -3   5  -9  168.38   16.60
   5  -9  -3  195.78   20.40
  -9   3  -5  179.68   19.80
  -5   9  -3  182.88   18.50
  -5   9  -3  174.08   19.50
   3  -5  -9  145.99   19.40
  -5   9  -3  164.48   14.20
  -3   5  -9  165.38   13.90
  -3   5  -9  182.18   14.30
  -3   5  -9  157.88   21.00
  -5  -9   3  169.98   14.20
  -9   3  -5  203.18   20.90
  -9  -5  -5  116.09   21.30
  -9  -5  -5  106.19   16.40
  -9   5   5  116.79   17.80
  -9  -5  -5   97.09   13.20
   5   9  -5   98.59   15.80
   5   9  -5  120.79   17.50
   9  -5   5   84.19   16.20
   9  -5   5   90.99   15.20
   9  -5   5   87.09   14.40
   5  -9   5  151.68   17.20
  -9   5   5   86.49   13.70
  -9  -5  -5  103.99   18.10
   5   5  -9  107.29   17.30
  -5  -5  -9  100.39   20.40
  -5  -5  -9  109.69   19.80
  -5  -5  -9  110.99   16.30
  -5  -5  -9   62.19   15.00
  -5   9   5  130.19   18.50
   5  -5   9  106.59   20.60
   5  -5   9  115.69   16.70
   5  -5   9   99.09   16.60
  -5   5   9  116.39   23.90
  -5   5   9  102.49   14.00
  -5   5   9  117.09   18.10
   9   5  -5   92.59   19.30
   9   5  -5  107.99   12.50
   5   5  -9  102.89   16.70
   5   5  -9  122.89   15.00
   5  -9   5  108.39   15.40
   5  -9   5  111.09    9.50
   5  -9   5   94.99   19.00
  -5  -9  -5  117.99   21.50
  -5   9   5  106.39   16.90
  -5  -9  -5  125.89   17.20
  -5  -9  -5  105.49   15.80
  -5   9   5  114.19   16.20
   9   5   5   81.99   16.40
  -5   5  -9  107.19   12.90
  -9  -5   5  112.69   15.60
  -9  -5   5  117.19   10.90
  -9   5  -5  107.49   20.20
  -9   5  -5  107.09   15.90
  -5  -5   9   51.69   22.50
  -5   5  -9  107.49   13.30
  -5   5  -9   84.19   20.80
  -5   5  -9  100.29   14.80
  -5   5  -9  135.19   20.20
  -5  -9   5  101.09   10.70
  -5  -9   5  135.79   17.00
  -5  -9   5   95.29   11.30
  -5  -9   5   91.89   15.60
   9   5   5   89.29   18.40
  -9   5  -5   96.99   17.20
   5   5   9   98.69   18.40
   5  -5  -9  107.19   17.20
  -5   9  -5  104.09   18.20
  -5   9  -5   85.39   14.50
  -5  -5   9  109.39   13.60
  -5  -5   9  105.79   15.40
  -5   9  -5  109.59   18.90
  -9  -5   5   99.49   11.20
   5   5   9  102.69   19.30
   5  -9  -5   96.19   15.20
   5  -9  -5   91.39   16.50
   5  -5  -9   98.39   17.40
   9  -5  -5   83.29   14.00
   9  -5  -5  105.99   18.00
  -5   9  -5   98.69   11.60
   5   9   5  130.39   15.60
   5   9   5  116.59   18.20
  -9  -7  -5   -0.80   10.80
  -9  -7  -5   27.30   11.60
  -9  -7  -5   10.90   11.70
   7   5  -9    5.30   12.70
   7   5  -9   11.40   11.50
   7   5  -9   -1.00   11.40
  -7   5   9  -28.50   13.80
  -5  -9  -7   10.20   14.20
  -7   5   9   11.50   22.00
  -7   5   9    8.40   10.20
   9  -7   5   38.30   14.10
   9  -7   5   -6.20   10.50
  -9   7   5    5.20   12.60
  -9   7   5  -20.50   14.50
  -7  -5  -9   16.50   14.30
  -7  -5  -9    1.40   18.30
  -7  -5  -9   11.50   11.70
  -7  -5  -9    2.40   13.30
   9   7  -5    3.90    8.60
  -5   9   7   15.30   14.50
   7  -5   9    7.80   16.70
   7  -5   9   -3.50    8.70
   9  -7   5    4.10   12.00
   5  -9   7  -11.10   12.80
   5  -9   7   -5.40    9.40
   5  -9   7   -4.80   14.00
  -9  -7  -5  -14.00   17.10
   7  -5   9   12.10   11.50
  -5   9   7    1.40   12.70
  -5   9   7   -7.50   14.10
   9   7  -5  -12.50   12.10
   9  -7   5    3.50   10.50
  -5  -9  -7  -21.20   16.80
  -5  -9  -7    4.40   10.30
   5   9  -7   16.60   10.80
   5   9  -7   27.70   12.60
   5  -9  -7    0.50   10.80
   9  -7  -5   31.70   10.70
   9  -7  -5    8.30   12.40
  -9  -7   5    8.80    5.80
  -9  -7   5   23.30   11.10
   5  -9  -7   -8.60   10.80
  -7   5  -9   -8.30   14.00
  -7   5  -9   -1.50   10.60
  -7   5  -9    6.00    9.10
  -9  -7   5   34.00   16.50
   9   7   5   -8.40   11.50
  -7   5  -9   -7.10    9.90
  -7   5  -9  -17.10   16.40
  -9  -7   5   -4.50    7.50
  -9   7  -5   -9.40   14.00
  -9   7  -5   -7.10   11.70
   7   5   9   23.40   18.50
  -5  -9   7    0.80    6.40
  -5  -9   7   -4.60   12.60
  -5   9  -7   12.00   18.30
  -5   9  -7   -7.80   12.00
  -5   9  -7    2.40    6.00
  -5   9  -7   35.40   17.40
  -7  -5   9   -5.40    9.10
  -5  -9   7   22.50   19.90
  -5  -9   7    9.00    5.20
  -7  -5   9   -8.80   10.50
   7  -5  -9   13.30   12.80
   7  -5  -9   12.40   13.10
  -9   7  -5    5.40   14.30
   9   7   5   16.10   13.50
   5   9   7    3.60   11.70
   5   9   7   13.00   15.90
   7  -5  -9   12.40   10.00
  -9  -1  -7   26.20    9.90
  -9  -1  -7   18.80    9.60
  -7  -9  -1   15.70   10.60
   1   7  -9   24.70    5.80
   1   7  -9   -6.50   13.60
   9  -1   7    5.60   12.80
   9  -1   7    1.30   10.40
   9   1  -7    6.60    5.30
  -7   9   1   17.70    7.20
  -7   9   1  -11.70   12.30
  -7   9   1    5.00    9.60
  -1   7   9   13.70   14.50
  -1   7   9   -5.00   11.60
  -9  -1  -7    3.40   13.50
  -9  -1  -7   24.40   12.50
  -9  -1  -7    2.20   13.70
  -9   1   7   12.10   13.30
  -7  -9  -1   11.30   10.70
   7  -9   1  -17.80   10.80
  -7  -9  -1  -18.20   13.60
   7   9  -1   18.50   14.20
   9  -1   7  -20.20   13.10
  -9   1   7    8.70    7.30
   1   7  -9   16.50    7.20
   7  -9   1   22.80    7.80
   7  -9   1   26.40   10.10
  -1  -7  -9   16.60   16.90
  -1  -7  -9   15.00    8.90
  -1  -7  -9   13.60   10.10
  -1  -7  -9   49.70   15.20
   1  -7   9   -6.90   16.30
   1  -7   9    6.30    7.00
   1  -7   9   -8.90   10.60
   1   7  -9   -0.20   18.20
   1   7  -9    0.10    5.80
   9   1  -7   22.00   10.70
   9   1  -7   -2.10   12.00
   9   1  -7    4.50    6.40
   7  -9  -1    9.70    9.70
   7  -9  -1  -10.30    9.20
   7  -9  -1    5.80   10.60
  -1   7  -9   39.10   19.90
  -1   7  -9   14.50    7.70
  -1  -7   9    6.90    6.20
   1   7   9   20.50   14.20
  -1   7  -9   16.70    4.70
  -1   7  -9   18.70    5.50
  -1   7  -9    2.40   14.00
  -1  -7   9   -0.50   10.60
  -7  -9   1   -3.90    9.00
   7   9   1   10.20   11.40
   9  -1  -7    3.40    6.40
   9  -1  -7  -17.70    9.30
   9  -1  -7   11.90    7.60
  -7  -9   1    7.60   14.20
  -9  -1   7    3.90    6.30
  -9  -1   7   11.50   12.30
   1   7   9   -8.90   12.50
   9   1   7    2.00   13.90
   9   1   7   14.20   12.70
   9   1   7    6.90    9.60
   1  -7  -9   14.30   15.10
   1  -7  -9    7.80    9.60
   1  -7  -9   -6.30    9.80
   1  -7  -9    1.70   12.60
  -1  -7   9   10.90   17.60
  -1  -7   9   11.30    5.80
  -7   9  -1   10.90    9.40
  -9   1  -7   13.20   11.10
  -9   1  -7    8.40   13.50
  -7  -9   1   -4.30    9.00
  -7   9  -1   25.20    8.10
  -7   9  -1  -14.90   10.10
  -9   1  -7   18.40   10.80
  -9   1  -7   17.20   11.80
  -7   9   3  459.95   32.50
  -3  -7  -9  475.05   43.50
   9   3  -7  511.75   38.60
   9   3  -7  529.35   29.10
   9  -3   7  545.45   34.40
   9  -3   7  561.14   33.90
  -9  -3  -7  507.95   34.60
  -9  -3  -7  564.34   32.90
  -7  -9  -3  555.54   34.60
  -3  -7  -9  539.55   34.70
  -3  -7  -9  497.95   36.20
  -9  -3  -7  565.04   39.90
   7  -9   3  559.14   31.30
   7  -9   3  554.94   34.90
   7  -9   3  503.25   31.00
   7  -9   3  535.95   36.60
   7   9  -3  516.25   36.10
  -9   3   7  509.75   35.80
  -7  -9  -3  495.25   34.40
  -9   3   7  521.45   30.90
   9  -3   7  566.84   38.10
   9  -3   7  544.75   35.40
   3   7  -9  529.35   24.80
  -9  -3  -7  457.75   35.20
  -9  -3  -7  466.55   38.30
   3  -7   9  493.15   31.40
  -3  -7  -9  483.25   39.00
   3  -7   9  471.25   35.70
  -3   7   9  500.65   35.30
  -7   9   3  504.15   28.10
  -7   9   3  488.65   34.10
   3   7  -9  509.45   27.80
  -7  -9  -3  582.14   39.20
   3  -7   9  460.75   39.50
   3   7  -9  482.95   30.50
   3   7  -9  570.84   36.60
  -3   7   9  560.14   39.80
  -3   7  -9  543.15   31.40
   3  -7  -9  535.65   35.10
   3  -7  -9  498.85   36.50
  -3   7  -9  454.85   42.00
  -9  -3   7  567.64   28.60
  -3   7  -9  513.55   27.30
  -9  -3   7  521.45   25.60
  -3   7  -9  440.66   39.70
   3  -7  -9  560.74   33.70
   3   7   9  454.45   34.80
   7  -9  -3  504.25   34.20
   7  -9  -3  477.55   34.50
  -9  -3   7  482.25   33.00
  -7   9  -3  526.95   30.50
  -7   9  -3  467.15   37.60
  -3  -7   9  428.36   43.60
   9   3   7  513.05   37.80
   9   3   7  538.65   35.50
  -7   9  -3  501.75   33.20
  -7   9  -3  463.45   35.10
  -9   3  -7  486.85   37.20
  -9   3  -7  541.65   34.20
  -9   3  -7  468.65   33.90
  -9   3  -7  537.95   35.90
   9  -3  -7  512.05   36.40
   9  -3  -7  493.15   31.10
   3   7   9  479.15   37.00
   7   9   3  542.45   37.80
   9  -3  -7  468.85   30.80
  -3  -7   9  512.75   27.70
  -3  -7   9  493.35   35.60
   9   3   7  580.34   38.50
  -7  -9   3  515.15   28.40
  -7  -9   3  449.76   37.00
  -7  -9   3  555.54   33.60
   9   5  -7    1.40   12.50
   9   5  -7    3.60    9.30
   7  -9   5   24.00   13.70
  -9  -5  -7  -10.70   12.30
  -9  -5  -7    2.20   17.90
  -9  -5  -7   19.10   12.10
  -9  -5  -7   19.70   11.40
  -5   7   9   11.20   14.10
  -7   9   5   23.90   13.90
   9  -5   7   -4.60   15.90
   9  -5   7   37.90   12.60
   9  -5   7   -4.50    9.50
   9  -5   7   11.10   11.30
   7  -9   5    9.10   12.20
   7  -9   5   28.60   11.60
  -9   5   7  -15.40    9.60
  -9   5   7   -1.20   14.60
  -7  -9  -5   11.30   18.70
  -7  -9  -5    1.60    9.40
   5  -7   9  -15.30   12.10
   5   7  -9    4.60   10.70
   7  -9   5    1.20    7.20
   5   7  -9    2.80   13.30
   5  -7   9   -0.60   16.10
   5  -7   9    8.70   10.80
  -5  -7  -9  -27.00   13.80
   7   9  -5   11.60   14.10
  -5   7   9  -27.10   16.10
  -7   9   5    0.80   13.00
  -5  -7  -9    4.70   15.60
  -5  -7  -9   -0.50   16.90
  -5  -7  -9  -15.70   10.10
   5   7  -9    2.30    7.50
   7   9  -5   17.30   11.10
  -5   7   9    4.10   10.90
  -5  -7   9  -16.90   22.00
  -5   7  -9   -0.30   17.70
  -5   7  -9   -1.20   10.70
  -5   7  -9   10.90    4.90
  -5   7  -9   12.00    7.50
  -5   7  -9   23.60   17.10
  -7   9  -5   -0.30    8.50
  -7   9  -5   -1.90   16.10
  -5  -7   9   14.30    8.50
  -9  -5   7    1.90    4.10
   5  -7  -9    9.70    9.70
   5  -7  -9   16.00   11.60
  -7   9  -5   -2.90   13.40
  -7   9  -5    3.40   14.40
  -7  -9   5   -1.10    5.20
  -7  -9   5    2.20   14.70
  -7  -9   5    6.10    9.00
   5   7   9   -5.10   14.60
   5   7   9   30.70   15.00
   7  -9  -5   15.50   11.10
   7  -9  -5   16.60   12.00
  -9   5  -7  -21.30   10.40
  -9   5  -7   21.10   14.40
  -7  -9   5   24.10   11.60
   9   5   7   -5.00   14.70
   9   5   7   -9.10   13.50
  -5  -7   9   16.00   12.30
   7   9   5    0.40    9.50
   7   9   5   35.90   15.80
   9  -5  -7   24.10   11.80
   9  -5  -7   24.00   13.70
  -9  -5   7  -23.00   10.40
  -9  -5   7   -1.60    7.20
  -9   5  -7  -10.20   13.50
  -9   5  -7    8.20   11.60
  -9  -7  -7  -21.10   13.50
  -9  -7  -7    9.30   11.50
  -9  -7  -7    9.10   12.30
   7  -7   9   12.40   11.10
   7  -7   9   14.20   13.60
   9  -7   7   16.00   17.40
   9  -7   7    4.40   13.00
   9  -7   7  -10.40    8.90
   9  -7   7   -7.90   13.40
  -9   7   7    8.70   13.60
  -7  -9  -7    1.50   15.10
  -7  -9  -7   -3.60   11.60
  -7  -9  -7  -12.50   14.20
   7   7  -9   15.10   14.50
   7   7  -9   -3.90   13.20
  -7   7   9   22.70   12.50
  -7  -7  -9    3.10   14.70
  -7  -7  -9    6.70   12.00
  -7  -7  -9   27.80   16.00
   9   7  -7    3.20   14.10
   9   7  -7    6.80   10.80
   7  -7   9   29.20   19.00
   7  -9   7   -1.10    5.40
  -7   7   9   22.10   22.30
   7   9  -7    7.40   13.50
   7   9  -7   10.30   13.10
   7  -9   7   13.50   12.30
  -7   9   7  -17.70   16.90
  -7   9   7   -3.80   14.70
   7  -9   7    9.90   15.40
   7  -9   7   17.40   14.70
   7  -9  -7   16.20   14.20
   7  -9  -7   -8.30   11.30
  -7  -9   7   11.50    9.30
  -7   7  -9    6.40    9.60
   7  -7  -9   -1.70   10.80
   7  -7  -9    8.00   14.10
  -9  -7   7    5.40    3.60
  -9  -7   7    5.60    4.00
  -7  -9   7    9.40    4.60
   7   7   9   24.10   18.40
  -7  -7   9   13.70   33.60
  -7   9  -7    2.00   17.80
  -7   9  -7   11.20   15.30
   7   9   7    5.90   13.90
   9  -7  -7    7.40   11.10
   9  -7  -7   -2.80   12.80
  -9  -7   7    9.20   12.00
  -9  -7   7   14.50    8.80
  -9   7  -7    9.60   13.90
  -9   7  -7   22.80   18.90
  -7  -7   9   13.30   10.80
  -7   7  -9    1.00   17.20
  -7   7  -9   10.30   14.50
   9   7   7   -5.60   15.20
   9   7   7   -5.30   15.20
  -9  -9  -1  292.87   25.00
  -9  -9  -1  259.67   32.60
  -9   9   1  289.07   25.80
   9   9  -1  311.27   31.20
   1   9  -9  271.57   19.30
  -9  -1  -9  240.88   31.90
  -9  -1  -9  239.18   31.30
  -9  -1  -9  296.27   32.00
  -9  -1  -9  275.37   25.60
  -9  -1  -9  286.07   26.10
   9  -1   9  277.87   27.80
   9  -1   9  247.58   24.60
   9   1  -9  293.27   17.60
   9   1  -9  264.17   25.40
   9   1  -9  287.27   21.60
  -9   1   9  268.07   19.30
  -9   1   9  258.17   27.20
   1  -9   9  276.87   20.70
   9  -1   9  299.07   37.40
   1   9  -9  260.77   17.30
  -9   9   1  262.27   21.20
  -9   9   1  258.07   31.40
   1  -9   9  268.37   32.10
  -1  -9  -9  221.48   30.20
  -1  -9  -9  268.87   25.20
  -1  -9  -9  275.67   25.90
   1   9  -9  284.37   14.70
   1   9  -9  283.97   30.90
   9  -9   1  278.77   26.80
   9  -9   1  248.78   25.70
   1  -9   9  251.67   27.90
  -1   9   9  263.67   27.60
  -1   9   9  294.57   30.10
  -1   9  -9  256.97   14.60
  -9   9  -1  290.67   25.40
  -1  -9   9  269.97   14.60
  -1   9  -9  246.08   34.90
  -1   9  -9  201.88   29.60
   1  -9  -9  266.97   31.20
   1  -9  -9  243.88   25.40
   1  -9  -9  241.18   25.40
  -1  -9   9  310.87   28.50
  -9  -9   1  250.07   23.00
  -9   9  -1  274.97   23.00
  -9  -9   1  333.57   33.50
  -9  -9   1  244.58   22.20
  -1  -9   9  325.67   39.60
  -1  -9   9  278.07   18.50
   1   9   9  228.68   26.50
   1   9   9  236.58   27.20
   9  -9  -1  275.37   26.90
   9  -9  -1  269.07   26.60
  -9   1  -9  277.27   25.60
  -9   1  -9  247.38   27.90
  -1   9  -9  263.27   21.50
   9  -1  -9  249.48   19.30
   9  -1  -9  335.47   28.30
   9  -1  -9  311.17   22.50
  -9  -1   9  267.27   17.30
  -9  -1   9  271.17   26.50
  -9   1  -9  296.77   32.30
  -9   1  -9  273.57   27.80
  -9   1  -9  234.48   27.90
   9   1   9  282.47   28.50
   9   1   9  223.78   24.70
   9   9   1  269.37   29.30
  -9  -9  -3   14.20   11.70
  -9  -9  -3  -12.90   11.50
   9  -9   3   13.60   11.70
   9  -9   3    8.00   13.10
   3   9  -9   10.70    6.10
   3   9  -9    0.90    9.00
   3   9  -9    7.50   17.40
  -9  -3  -9   12.30   16.00
  -9  -3  -9   30.40   21.10
  -9  -3  -9   -7.50   10.70
  -9  -3  -9   10.70   13.00
   9   3  -9   21.30   16.40
   9   3  -9    3.20   11.50
   9   3  -9    7.60    9.70
   9  -9   3   -3.70   11.00
   9  -9   3   -5.30   10.60
  -3  -9  -9    2.30   12.10
  -9   3   9    1.30    9.30
   9  -3   9    9.00   22.50
   9  -3   9   10.90   12.20
   9  -3   9   -5.80   11.30
  -9   9   3   14.30    8.50
  -9   9   3  -17.40   13.30
  -3  -9  -9  -24.60   17.30
  -3  -9  -9   20.50   12.30
   3  -9   9   25.80   19.90
   3  -9   9    5.00   10.00
   9   9  -3    5.10   12.60
  -3   9   9  -25.50   15.80
   3  -9   9   -4.40   12.60
  -3   9   9   30.20   15.90
  -3   9  -9   -3.60   19.20
  -3  -9   9   14.10   12.90
  -3   9  -9   -0.20    5.00
   3  -9  -9   21.80   12.50
  -3  -9   9   14.30    9.80
  -9   3  -9  -10.60    9.10
  -9   3  -9  -10.60   15.10
  -3   9  -9  -12.00   10.90
  -9  -9   3   34.40   18.90
   3  -9  -9    0.30   11.20
  -9  -9   3    1.30    9.70
   3   9   9    2.30   13.40
   3   9   9  -18.20   16.90
   9  -9  -3   -1.50   11.40
   9  -9  -3   23.60   13.10
   9  -9  -3    3.20   11.30
  -9   9  -3  -24.80   14.10
  -9   3  -9   -4.90   15.60
  -9   3  -9    2.90   14.80
  -9   3  -9   12.70   13.70
   9  -3  -9   10.60   10.00
   9  -3  -9    5.80   14.00
   9  -3  -9   -6.00   10.30
  -9   9  -3   -1.80   12.00
  -9   9  -3   11.00   11.50
  -9  -3   9    2.60    3.80
  -9  -3   9   -8.70   12.50
  -9  -3   9   12.60    9.00
   9   3   9   -0.60   13.80
   9   3   9   -6.50   12.10
  -3  -9   9   -1.80   22.80
  -3  -9   9    7.00    5.40
   9   9   3    6.90   14.40
  -9  -9  -5  163.78   23.10
  -9  -9  -5  210.48   22.60
  -9  -9  -5  185.98   23.60
   5  -9   9  174.08   25.20
  -9  -5  -9  123.09   25.30
  -9  -5  -9  172.08   23.20
  -9  -5  -9  168.48   21.00
  -5  -9  -9  141.89   25.10
   9  -5   9  155.28   30.60
   9  -5   9  223.48   24.80
   9  -5   9  162.38   19.90
   9  -5   9  168.18   22.60
  -9   5   9  165.08   18.90
  -5   9   9  162.38   26.20
   5  -9   9  166.48   20.10
   9  -9   5  187.78   24.00
  -5  -9  -9  161.98   22.70
   9   5  -9  174.08   21.10
   9   9  -5  185.38   25.50
   5   9  -9  180.08   22.60
   5   9  -9  149.39   23.30
   5  -9   9  207.28   27.20
   9  -9   5  179.78   20.20
   9  -9   5  181.08   23.50
   9   5  -9  163.18   25.20
   9  -9   5  154.08   24.60
  -9   9  -5  157.98   24.70
  -5  -9   9  150.48   15.70
   5  -9  -9  128.99   19.40
   5  -9  -9  160.08   24.10
  -9   9  -5  166.68   20.50
  -5   9  -9  183.08   30.00
  -5   9  -9  178.08   21.00
  -9  -9   5  170.98   13.90
  -5  -9   9  160.58   21.20
   5   9   9  206.88   26.00
   9  -9  -5  156.98   22.00
   9  -9  -5  160.38   23.30
  -9  -9   5  200.08   27.70
   9  -5  -9  186.08   21.50
   9  -5  -9  191.38   25.70
   9  -5  -9  175.18   21.70
  -9  -5   9  180.98   21.30
  -9  -5   9  147.49   17.90
  -9   5  -9  177.08   28.10
  -9   5  -9  167.78   21.50
  -9   5  -9  170.18   20.60
  -9   5  -9  120.39   24.60
  -5  -9   9  140.39   36.30
  -9  -9   5  157.48   20.20
  -9  -9   5  165.68   20.40
  -9   9  -5  184.48   26.80
  -5   9  -9  140.39   14.00
   9   9   5  171.88   21.80
   9   9   5  160.38   25.90
  -9  -9  -7  541.15   43.50
  -9  -9  -7  596.94   40.30
  -9  -9  -7  524.55   40.70
   7  -9   9  503.05   43.10
   9  -9   7  565.84   43.40
   9  -9   7  521.65   40.10
  -9  -7  -9  616.64   47.70
  -9  -7  -9  512.25   40.10
  -9  -7  -9  496.75   40.50
   9  -7   9  549.74   32.60
   9  -7   9  580.04   43.20
   9   7  -9  590.44   44.60
   9   7  -9  552.24   37.00
   9  -9   7  565.64   32.60
  -9   7   9  586.84   54.39
  -9   7   9  526.35   38.50
   9  -7   9  565.34   40.30
   9   9  -7  552.44   42.70
  -7  -9  -9  520.15   44.70
  -7  -9  -9  534.75   39.90
   7   9  -9  549.45   41.10
   7   9  -9  529.75   40.60
   7  -9   9  514.05   44.10
   7  -9   9  578.14   39.00
  -7   9   9  545.55   47.30
   9   9  -7  563.04   36.30
   9  -9   7  609.04   43.30
  -9  -9   7  544.45   26.80
   7  -9  -9  529.45   39.20
  -7  -9   9  539.75   32.90
   7   9   9  528.65   43.10
   9  -9  -7  635.24   41.30
  -7  -9   9  567.64   38.10
   9  -9  -7  548.95   41.20
  -9  -9   7  563.94   27.10
  -7   9  -9  573.44   32.30
  -9   7  -9  549.85   35.80
   7  -9  -9  538.25   41.90
   9  -7  -9  550.04   38.20
   9  -7  -9  572.84   44.50
  -9   9  -7  533.45   42.30
  -7   9  -9  558.24   47.20
  -9  -7   9  563.14   36.10
  -9  -7   9  557.84   35.80
  -9   7  -9  529.05   45.30
  -9  -9   7  519.15   35.00
  -9  -9   7  582.64   37.00
   9   9   7  576.44   39.50
  -9  -9  -9  777.82   53.59
  -9  -9  -9  664.83   48.80
   9   9  -9  691.63   50.99
   9   9  -9  619.94   45.50
   9  -9   9  820.32   53.29
   9  -9   9  712.53   37.50
  -9   9   9  654.73   59.69
   9  -9   9  759.82   48.60
   9  -9  -9  767.02   49.40
   9  -9  -9  800.92   53.79
  -9   9  -9  688.53   55.49
  -9  -9   9  750.52   43.30
  -9  -9   9  787.52   46.10
 -10   0   0  261.57   21.90
 -10   0   0  224.38   18.50
 -10   0   0  214.18   24.00
   0 -10   0  229.18   11.60
   0 -10   0  222.88   12.80
   0 -10   0  230.78   20.40
   0 -10   0  209.38   19.00
   0 -10   0  234.08   15.80
   0 -10   0  242.58   23.10
   0   0 -10  231.98   31.10
   0   0 -10  225.48   21.20
   0   0 -10  291.07   22.00
   0   0  10  269.97   30.20
   0   0  10  239.78   20.40
   0   0  10  228.08   22.00
   0  10   0  217.68   19.50
   0  10   0  225.58   15.40
  10   0   0  232.58   20.30
  10   0   0  232.08   25.50
  10   0   0  238.58   12.50
  10  -2   0    7.30   13.30
  10  -2   0   -3.00    5.40
  10   2   0   19.20   13.00
   0  10   2   -4.10    7.00
   2   0 -10   -3.60   17.00
   2   0 -10    4.00    9.40
   2   0 -10  -12.90    8.90
 -10  -2   0   -3.90    8.10
 -10  -2   0   -3.50    6.90
 -10  -2   0   10.20   13.30
 -10   2   0   -0.20    8.40
 -10   2   0    9.00    8.60
 -10   2   0   10.90   10.30
  -2   0 -10   -2.00   15.00
  -2   0 -10    1.30    8.40
  -2   0 -10    6.00   10.00
  -2   0  10  -30.40   15.40
  -2   0  10   -1.50    8.40
  -2   0  10   -8.90    9.30
   0 -10  -2   -3.10    7.90
   0 -10  -2   -2.80    6.50
   0 -10   2    3.80    7.00
   0 -10   2    6.30    8.50
   0 -10   2    8.00    7.70
   0 -10   2    0.50    4.10
   0 -10   2   -2.10   10.20
   0  10  -2   -9.20    7.10
   0  10  -2    1.60    4.10
   0  10   2    8.20    9.10
   2   0  10   15.70    9.60
   2   0  10    6.30    9.70
   2   0  10   -7.30   15.30
  10  -4   0   65.99   10.90
  10  -4   0   77.19   13.70
   4   0  10   60.69   14.20
   4   0  10   71.79   13.40
   0  10   4   59.49   12.40
   4   0 -10   63.09    8.80
   4   0 -10   71.69   14.70
   4   0 -10   75.59   14.30
   4   0  10   69.29   18.90
   0 -10   4   65.49   13.40
   0 -10   4   53.69   10.40
   0 -10   4   96.89   17.60
   0  10  -4   63.39   10.60
  10   4   0   69.19   16.50
   0 -10  -4   72.79   12.90
  -4   0 -10   65.89   19.30
  -4   0 -10   66.69   14.20
  -4   0 -10   71.09   13.90
  -4   0 -10   52.99   14.30
  -4   0  10   88.79   22.40
  -4   0  10   46.20   13.10
   0 -10  -4   60.49    9.60
   0 -10  -4   63.69   13.50
   0  10   4   79.09    7.50
   0  10   4   95.99   15.50
 -10  -4   0   71.69   16.90
 -10  -4   0   78.09    6.70
 -10   4   0   61.19   12.40
 -10   4   0   68.69   14.40
 -10  -4   0   69.19   14.00
 -10  -4   0   50.09   10.20
  10  -6   0  148.79   18.20
   0  10  -6  130.79   16.00
   0  10  -6  156.68   22.50
   0  10   6  159.48   15.50
   0  10   6  160.78   19.30
   6   0 -10  161.58   13.50
   6   0  10  180.68   19.90
   0 -10  -6  164.58   20.50
   6   0 -10  193.68   21.90
   6   0 -10  202.58   19.60
 -10  -6   0  178.98   19.00
  -6   0 -10  171.38   27.30
  -6   0 -10  134.59   18.60
  -6   0 -10  136.29   19.80
  -6   0 -10  178.68   21.00
  -6   0 -10  158.48   21.10
  -6   0  10  123.69   28.20
  -6   0  10  169.58   21.20
  -6   0  10  151.88   20.90
 -10   6   0  168.98   19.00
 -10   6   0  193.08   20.50
 -10   6   0  197.78   23.00
  10  -6   0  217.58   30.50
  10  -6   0  169.48   20.10
  10   6   0  176.48   24.50
   0 -10  -6  152.18   18.80
   0 -10  -6  182.18   20.50
 -10  -6   0  169.68   13.30
   0 -10   6  200.68   25.10
   0 -10   6  163.48   16.60
   0 -10   6  206.88   23.50
 -10  -6   0  188.38   25.30
 -10  -6   0  145.69   19.20
   6   0  10  188.48   27.30
   0 -10   8   -6.80    7.50
   0 -10  -8   26.00   12.60
   0 -10   8    3.20   13.00
   0  10  -8   -2.60   18.80
   0  10   8   16.90   11.90
   0 -10  -8  -11.50   10.30
   8   0 -10    3.50   11.70
   8   0 -10    3.00   10.10
   8   0  10  -10.50   10.90
  10  -8   0    5.60   10.80
  10  -8   0  -12.30   11.90
  10   8   0    6.30   14.60
 -10   8   0  -13.20   10.50
 -10   8   0   19.70   16.50
 -10  -8   0   22.80   19.50
 -10  -8   0   -6.80    7.40
   0  10   8   -6.70   14.30
   8   0 -10    6.00    6.40
   0 -10   8   -0.30   16.50
   0 -10  -8    1.00   14.00
 -10   8   0    1.80   12.80
  -8   0 -10   -2.70   14.30
  -8   0 -10   -4.80   13.90
  -8   0 -10   11.00   14.80
  -8   0 -10    3.10   11.60
  -8   0 -10   -0.60   12.80
  -8   0  10    4.80   25.90
  -8   0  10   12.50    6.40
  -8   0  10   23.30   15.60
   0  10  -8   14.40    9.10
 -10  -8   0   -6.10   10.90
  10   0  -2  -12.60   11.00
  10   0  -2   13.50    7.50
  10   0   2    1.40    8.10
  10   0   2   31.60   13.40
 -10   0   2   10.00    9.40
 -10   0   2    6.50    7.50
   0  -2  10   10.90    8.10
   0  -2  10  -17.60    8.60
   0   2 -10   20.10   18.60
   0   2  10   -5.80   10.50
   2 -10   0   -1.30    9.20
   2 -10   0    7.20    6.30
   2 -10   0    2.40   10.20
 -10   0  -2    3.20   10.50
   0   2 -10   -2.70    6.10
   0   2  10   16.10   15.80
  -2  10   0  -16.30    8.30
  -2  10   0    0.10    6.00
  -2 -10   0   18.10    9.90
   0  -2 -10   14.00    9.70
   0  -2 -10  -20.80    8.80
  10   0   2    3.70    9.60
   2  10   0   -8.10    8.20
   2  10   0   -0.80    6.30
 -10   0  -2  -10.70    7.90
 -10   0  -2   -3.40   11.80
  10   0   2    4.60    4.50
  -2 -10   0   -2.80    5.60
  -2 -10   0    1.80    9.80
 -10   0   2   21.30   11.10
  -2 -10   0   -3.40    4.40
  -2 -10   0    5.90    7.80
   0  -2 -10   15.00   15.20
   0   2 -10    2.70    7.40
   0   2 -10   -5.70   10.40
   0  -2  10    8.00   17.30
   0   2  10    3.20    9.00
 -10  -2  -2   -3.10   14.10
   2 -10   2   19.60    5.90
   2 -10   2    2.00    4.60
   2   2 -10  -19.20   15.20
   2  -2  10  -15.40   16.20
  -2 -10  -2    4.80    7.60
   2  10  -2    5.00    7.50
  10   2  -2   -3.40    6.30
 -10   2   2    2.60    8.60
 -10   2   2   20.90    9.20
 -10   2   2   -1.90   10.50
  -2 -10  -2    6.40    5.40
  -2 -10  -2    9.80    9.60
  -2 -10  -2   -6.10   10.30
   2  -2  10    6.90    9.10
  10   2  -2   -4.70   13.00
   2 -10   2    6.60   11.30
  -2  -2 -10    4.00   15.70
  -2  -2 -10   10.10    9.80
   2   2 -10    6.30    8.60
   2   2 -10   -2.80   10.80
  -2  10   2    9.40    8.90
 -10  -2  -2    9.90    5.20
  10  -2   2   -6.10    9.60
  10  -2   2   18.10   10.90
  10  -2   2   10.00   12.60
  -2  -2 -10   -5.00    9.80
  -2   2  10   14.20   11.60
 -10  -2  -2    5.80   10.80
 -10  -2  -2    4.90    8.80
  -2   2  10   37.80   17.60
   2  -2  10   -0.30    9.50
  -2   2  10   12.10   10.30
  -2  10   2    7.20    7.90
  10  -2   2   13.30    6.50
  -2  10  -2   17.90    5.10
   2 -10  -2   13.10    7.90
 -10   2  -2   32.10   13.50
  -2 -10   2    4.90    7.30
   2 -10  -2   13.70   10.50
  -2  -2  10    3.70    8.20
  -2  -2  10   10.10    9.60
  -2 -10   2    7.30   11.20
   2  -2 -10    6.30   17.40
   2  -2 -10   10.00    7.30
  -2 -10   2    4.60    8.90
  -2 -10   2    7.60    4.60
 -10   2  -2    3.70    8.30
   2  -2 -10   17.50   10.20
   2  -2 -10   -0.60   10.30
  10  -2  -2   11.50   13.50
  10  -2  -2    9.50    5.70
 -10  -2   2  -27.70   13.40
  -2  10  -2   17.50   12.00
  10  -2  -2   15.60    9.10
 -10   2  -2    5.50    7.60
   2   2  10   20.20   15.90
   2   2  10   18.90   10.60
   2   2  10   19.80   11.10
  10   2   2   12.70   12.60
  -2  10  -2   14.20   10.00
 -10  -2   2    7.20   10.20
  10   2   2    6.90   10.20
 -10  -2   2   12.40   10.30
 -10   2  -2    7.10   10.80
  -2  -2  10  -23.80   17.60
   2  10   2   11.00    8.40
  -2   2 -10   -5.20    7.30
  -2   2 -10   -5.00   16.40
  -2   2 -10   29.20    8.40
 -10  -2   2   15.20    7.30
  -2   2 -10   -2.80   10.50
   2  10  -4   58.29   14.10
   2  10  -4   90.99   12.30
  10  -4   2   73.89   13.20
  10  -4   2   58.09   11.40
   2 -10   4   83.89   13.00
   2 -10   4   59.49   12.00
  -4  -2 -10   58.39   15.00
  -4  -2 -10   73.49   13.70
  10  -4   2   62.69   16.50
  -2  10   4   65.59    7.50
  -2  10   4   61.49   14.60
  -2  10   4   64.79   12.40
   4  -2  10   99.09   13.70
   4  -2  10   71.49   14.20
   4   2 -10   57.69    7.60
 -10   4   2   88.79   15.10
   2 -10   4   72.29    8.90
   2 -10   4   71.89   16.10
   2  10  -4   86.79   11.30
 -10  -4  -2   49.40   11.50
   4  -2  10   63.69   19.90
  -4   2  10   64.59   22.20
  10  -4   2   60.89   14.20
   4   2 -10   68.69   14.10
  -2 -10  -4   72.09   17.10
  -2 -10  -4   64.79   12.10
 -10  -4  -2   74.59   18.00
 -10  -4  -2   63.19    9.50
   4   2 -10   74.59   14.50
  -4   2  10   82.39   15.10
 -10   4   2   86.39   16.70
  -4  -2 -10   69.39   19.50
  -4  -2 -10   53.29   12.80
  -2 -10  -4   52.39   10.40
  -2 -10  -4   88.79   14.40
 -10  -4  -2   65.19   14.30
  10   4  -2   80.69   16.60
 -10  -4   2   50.49    9.50
  -4   2 -10   86.29   13.50
   4   2  10   89.79   21.80
 -10  -4   2  111.99   19.20
 -10   4  -2   61.99   15.20
 -10   4  -2   90.09   15.10
 -10   4  -2   55.59   12.40
  10   4   2   90.59   15.70
  10   4   2   58.09   15.20
  -2 -10   4   76.69   12.20
  -2 -10   4   75.39    5.40
  -2 -10   4   76.29    5.60
   2  10   4   74.39    8.70
  10  -4  -2  103.09   19.40
  -4   2 -10   37.10   13.80
 -10  -4   2   73.49   14.70
   4   2  10   55.99   13.80
   4   2  10   79.99   15.20
  10  -4  -2   67.49   12.80
   2 -10  -4   80.59   14.40
  -2 -10   4   80.09   17.80
  -2  10  -4   47.00   12.60
  -2  10  -4   75.39   13.30
  -4   2 -10   70.39   12.90
  -4   2 -10   65.79   13.00
  -2 -10   4   73.29   15.90
  -2 -10   4   80.19   11.20
  10  -4  -2   78.69   11.00
  -4  -2  10  104.39   25.80
  -4  -2  10   85.79   13.50
  -4   2 -10   50.39   18.30
   4  -2 -10   67.29   14.60
   4  -2 -10   89.19   15.80
   2 -10  -4   70.69   13.90
  -2  10  -4   61.09    5.50
  -2  10  -4   94.29   17.60
   4  -2 -10   72.29   10.60
   2  10   4   60.19   12.00
 -10   6   2   -0.70   12.80
  -6  -2 -10    1.30   14.50
 -10   6   2    1.90   10.70
 -10  -6  -2    7.50   10.10
  -2  10   6  -10.10   11.10
  10  -6   2   -7.90   10.70
  10  -6   2   29.00   11.60
 -10   6   2  -10.20   12.00
  10  -6   2    5.60   11.70
   2 -10   6   -2.60   12.90
  -2 -10  -6   -3.80   10.40
   2  10  -6    0.10    6.70
  -2 -10  -6    1.90   14.90
 -10  -6  -2   -1.90    7.30
   2 -10   6   14.90   13.80
   2 -10   6   16.40    9.60
   6   2 -10    6.70   10.20
  -2  10   6    0.60    8.60
 -10  -6  -2   -6.70   16.60
  -6  -2 -10  -20.40   14.70
  -6  -2 -10    4.70    8.90
  -6  -2 -10  -18.90   11.60
  -2 -10  -6  -12.00    9.60
  -2 -10  -6    1.80   10.10
  10   6  -2   -8.70   11.80
  -2  10   6   21.20   11.70
   6  -2  10    4.30   18.10
  -6   2  10   23.30   22.90
   2  10  -6    0.20    7.20
   2  10  -6    7.50   14.30
  10  -6   2   -0.80   11.10
  -6   2  10  -19.40   12.90
   6   2 -10    4.80    4.10
   6   2 -10    3.80   11.10
 -10  -6   2    6.60   15.40
  -6   2 -10    2.10   11.40
 -10  -6   2   22.10    8.10
 -10   6  -2    6.50   11.50
 -10   6  -2   18.40   11.80
 -10  -6   2   15.70   10.50
   6   2  10   20.20   10.40
   6  -2 -10   12.10   10.50
   6   2  10   10.00   17.60
   2  10   6   17.10    7.80
   2 -10  -6   -2.50   10.60
  -6   2 -10   22.50   11.00
  -6   2 -10    7.70   12.90
  -2 -10   6  -20.50   15.30
  -2 -10   6    5.10    7.20
  10  -6  -2   -6.20    8.60
  -6  -2  10  -33.30   24.20
   6  -2 -10    1.10   10.60
   6  -2 -10    4.10    7.30
   2  10   6   -4.60   12.90
  -2 -10   6  -13.00    7.90
  -2 -10   6   12.50   12.50
  -2  10  -6    2.90   13.90
  -2  10  -6    6.40    9.30
  -2  10  -6  -22.10   16.00
  -6  -2  10    0.90   12.00
  -6  -2  10   -5.30   10.10
  -6   2 -10   28.90   17.00
  -6   2 -10   22.00   11.00
   2 -10  -6   -2.20    9.10
 -10   6  -2   -6.90   11.80
  10   6   2    7.80   13.50
  10  -6  -2    8.00    9.90
 -10  -6   2    0.30    5.30
 -10   6  -2    2.70   12.90
  -2 -10  -8  113.39   18.40
 -10   8   2  105.59   20.90
   8   2 -10  125.59   16.10
  -8   2  10  131.69   31.10
  -8   2  10  131.79   14.40
  -2  10   8  107.09   17.70
 -10   8   2  143.89   17.40
 -10  -8  -2  107.69   18.10
  -8   2  10   98.09   20.30
  -2 -10  -8  128.49   21.60
  10  -8   2  114.79   18.70
  -2  10   8  102.99   20.10
  -2 -10  -8  136.29   19.20
  10   8  -2  140.19   24.20
   8  -2  10  114.69   19.00
   2 -10   8  119.69   21.00
   2  10  -8  107.19   12.80
   2  10  -8  115.49   14.20
   2  10  -8   92.69   23.90
   2 -10   8  108.89   22.00
   8   2 -10  124.29   19.20
  10  -8   2  149.49   18.40
 -10   8   2  133.79   21.10
  -8  -2 -10   84.89   22.60
  -8  -2 -10   88.29   23.00
  -8  -2 -10  126.29   19.20
  -8  -2 -10  125.99   19.00
   8   2 -10  112.79    9.70
  10  -8   2  136.39   21.50
  10  -8   2  108.29   20.10
   2 -10   8  101.99   17.40
 -10  -8   2  148.39   20.30
  -8  -2  10  103.49   16.60
 -10  -8   2  177.88   26.50
   2  10   8  165.68   18.80
  -2 -10   8   93.19   25.20
  -2 -10   8  123.89   13.00
   2 -10  -8  147.49   20.90
  -8   2 -10   96.39   18.00
  -8   2 -10  115.39   19.20
  -8   2 -10  119.99   24.80
  -8  -2  10  110.69   18.20
   2  10   8  133.29   21.60
   8  -2 -10  125.29   15.40
   8  -2 -10  113.09   20.60
  -2 -10   8  110.19   19.20
  -2  10  -8  146.59   17.50
 -10   8  -2  156.18   19.80
 -10   8  -2   96.99   20.30
   8   2  10  125.39   19.10
   2 -10  -8  111.39   18.20
  10  -8  -2  124.09   18.90
 -10  -8   2  105.79   13.90
  10  -8  -2  138.49   20.40
  10   8   2  124.19   22.60
  -8   2 -10  136.39   17.40
  -8   2 -10  125.19   21.40
   8  -2 -10  150.98   18.30
   0  -4 -10   50.59   23.20
  10   0   4   56.59   14.10
   0   4 -10   75.49   11.10
   0   4 -10   62.69   14.60
   0   4  10   54.69   18.40
  10   0  -4   83.59   17.30
  -4  10   0   50.39   10.20
  -4  10   0   52.89   12.20
   0   4  10   87.99   15.70
   4 -10   0   80.49   14.30
  -4 -10   0   68.89   10.30
  -4  10   0   62.89    8.30
   0   4 -10   67.09    9.20
 -10   0  -4   64.49   14.10
 -10   0  -4   66.19   12.00
 -10   0  -4   68.09   17.40
 -10   0  -4   56.79   10.90
 -10   0   4   63.29   10.20
  10   0   4   62.29   15.20
  10   0   4   73.29   10.10
   0  -4 -10   41.10   14.40
   0  -4  10  104.49   21.80
   0  -4  10   67.99   11.20
 -10   0   4   52.59   13.70
  -4 -10   0   63.29    9.40
  -4 -10   0   55.09   11.20
  10   0  -4   55.89    6.50
   4 -10   0   70.39   10.90
   4  10   0   65.89   14.90
   0  -4 -10   55.49   12.30
  -4 -10   0   75.99   15.90
   0   4 -10   65.49   20.40
  10   0  -4   51.89    9.70
   0  -4  10   65.19   14.00
   4 -10   0   50.79   14.60
   2  -4  10  103.89   21.70
   2  -4  10   82.79   12.20
   2  -4  10   89.39   14.70
  -4 -10  -2   60.19   10.60
  -4 -10  -2   81.19   13.70
  -2  -4 -10   56.39   13.90
  -2  -4 -10   77.49   14.00
   2   4 -10   57.29   14.20
  -2   4  10   82.89   14.80
  10  -2   4   74.59   16.60
  10  -2   4   75.79   10.80
  10   2  -4   83.19   10.90
  10   2  -4   91.89   17.30
   2   4 -10   64.59   11.50
  -4 -10  -2   70.39   11.50
 -10  -2  -4   78.59   15.50
 -10  -2  -4  106.79   15.80
 -10  -2  -4   66.19   16.60
 -10  -2  -4   71.19   10.10
   4 -10   2   70.59    9.30
   4 -10   2  100.19   15.90
  -4 -10  -2   63.89   15.70
   4 -10   2   67.29   15.90
  -4  10   2   85.19   13.00
  -2  -4 -10   69.09   20.30
   4  10  -2   76.69   14.30
 -10   2   4   57.89   15.10
  -2   4  10   84.99   21.70
  -4  10   2   69.79    5.90
  -4  10   2   63.79    7.80
   2   4 -10   49.70   19.80
 -10   2   4   72.49   12.60
  -4  10   2   41.20   12.10
  10  -2   4  102.79   15.10
  10  -2   4   45.00   11.30
 -10  -2   4   83.99   10.70
 -10   2  -4   62.49   15.20
  -2  -4  10   62.99   14.30
   2  -4 -10  109.79   16.40
  10  -2  -4   91.09   18.10
 -10   2  -4   73.99   15.20
  -2   4 -10   88.39   11.80
  -2   4 -10   65.49   16.10
  -2   4 -10   88.79   11.90
   2  -4 -10   64.09   11.90
   2  -4 -10   65.29   22.00
   2   4  10   47.10   18.60
   2  -4 -10   57.39   13.70
   2   4  10   78.19   14.10
   4 -10  -2   77.79   14.70
   4 -10  -2   75.59   13.00
   4 -10  -2   75.79   15.10
 -10   2  -4   61.69   11.90
  -2  -4  10   78.99   11.60
  -2   4 -10   43.30   20.50
  10   2   4   78.09   15.20
  10  -2  -4   54.99   10.90
  -4 -10   2   82.19   11.50
  -4 -10   2   87.19   14.70
  -4 -10   2   74.99    9.40
  -4  10  -2   78.59   11.50
  -4  10  -2   58.29   13.40
  -4  10  -2   75.69   10.00
  -4  10  -2   63.09   15.60
 -10   2  -4   94.79   15.10
 -10  -2   4   78.39   14.10
  10   2   4   71.49   16.80
  10   2   4   78.89   11.50
  -2  -4  10   66.09   23.00
 -10  -4  -4  168.08   20.40
   4   4 -10  182.48   10.00
  -4  -4 -10  166.28   26.80
  -4  10   4  177.78   16.10
  -4  10   4  165.98   21.70
   4   4 -10  198.98   21.00
  10  -4   4  173.48   20.90
 -10  -4  -4  170.58   20.90
  10  -4   4  207.98   20.20
  10   4  -4  208.08   24.90
  -4   4  10  232.58   33.80
  -4   4  10  159.98   21.30
  -4 -10  -4  196.88   26.50
  -4  10   4  202.58   21.30
 -10  -4  -4  247.08   27.80
 -10  -4  -4  199.18   16.20
   4 -10   4  191.28   18.60
  10  -4   4  206.38   23.80
  -4  -4 -10  162.78   19.30
  -4  -4 -10  186.38   21.70
 -10   4   4  202.88   24.30
  -4 -10  -4  212.48   19.10
  -4 -10  -4  200.38   19.80
  -4  -4 -10  231.08   25.50
  10  -4   4  210.78   23.50
   4  -4  10  138.09   24.80
   4  -4  10  189.78   20.80
   4   4 -10  189.48   10.10
   4   4 -10  164.68   18.10
   4  10  -4  160.18   19.20
   4  10  -4  195.38   21.30
   4 -10   4  186.08   20.70
   4 -10   4  218.28   23.90
 -10   4   4  164.38   19.80
  -4   4 -10  204.28   17.10
   4 -10  -4  171.38   21.10
  -4   4 -10  188.48   16.90
  10  -4  -4  213.18   19.90
  -4   4 -10  211.88   24.70
 -10  -4   4  173.98   21.30
  -4 -10   4  173.48   15.20
 -10   4  -4  191.78   23.70
 -10   4  -4  194.68   21.40
 -10   4  -4  195.28   23.10
  -4 -10   4  234.98   21.40
  -4 -10   4  201.48   13.20
  -4 -10   4  163.38   21.80
  -4  -4  10  202.18   18.70
  -4  -4  10  183.38   20.00
  -4   4 -10  197.78   28.80
  -4   4 -10  219.18   18.70
 -10  -4   4  182.68   10.70
   4   4  10  169.58   25.30
  10  -4  -4  219.78   22.00
  -4  10  -4  190.48   23.80
   4  -4 -10  177.78   18.70
   4  -4 -10  211.98   21.30
   4  -4 -10  197.18   23.40
  10   4   4  228.58   22.20
  10   4   4  224.78   24.30
   4   4  10  191.28   22.10
   4   4  10  167.98   21.90
 -10   4  -4  175.28   21.20
 -10  -4   4  186.38   15.00
   4  10   4  165.58   20.50
  -4  -4  10  120.89   29.80
  -4  10  -4  188.58   20.00
  -4  10  -4  154.18   20.40
   4  10   4  213.68   16.10
  -6  -4 -10  249.78   32.00
   4 -10   6  284.37   24.40
   4 -10   6  266.07   30.10
  -4 -10  -6  258.07   25.30
  -4 -10  -6  303.07   23.90
  -6  -4 -10  287.87   24.80
  -6  -4 -10  291.97   31.10
 -10   6   4  260.67   28.90
  10   6  -4  227.98   27.20
 -10  -6  -4  218.28   20.20
   6  -4  10  229.98   31.20
   6  -4  10  262.57   25.10
   6   4 -10  235.68   25.50
   6   4 -10  263.87   24.50
  10  -6   4  286.17   26.40
  10  -6   4  241.18   23.70
   4 -10   6  292.97   26.10
  10  -6   4  268.27   25.80
   4  10  -6  214.38   21.70
  -6  -4 -10  296.37   25.90
  -6   4  10  238.58   25.70
 -10   6   4  302.17   24.10
 -10   6   4  226.18   25.00
 -10  -6  -4  273.57   26.70
 -10  -6  -4  254.67   32.40
   4  10  -6  269.57   28.10
  -6   4  10  239.68   38.10
  -6   4  10  255.67   21.40
  -4 -10  -6  234.88   30.50
  -4 -10  -6  231.38   22.60
  -4  10   6  290.17   26.90
  -4  10   6  266.47   23.10
  -4  10   6  219.88   26.00
  10  -6   4  273.07   25.90
   6  -4 -10  280.87   25.90
  -6  -4  10  240.88   36.10
   4  10   6  238.68   24.60
   6   4  10  204.88   26.80
  -6   4 -10  257.37   24.50
   6   4  10  266.57   31.40
   6  -4 -10  222.58   24.90
 -10  -6   4  236.58   30.50
 -10  -6   4  262.57   24.50
  -4 -10   6  261.17   15.30
 -10   6  -4  277.97   28.00
  -4  10  -6  255.37   23.30
 -10   6  -4  310.87   27.60
  -4 -10   6  277.27   28.60
  -4  10  -6  239.28   28.30
  -6   4 -10  244.58   31.50
   4 -10  -6  238.68   23.50
   6   4  10  284.07   26.90
   4  10   6  300.07   21.90
  -4 -10   6  267.77   33.10
  -4 -10   6  270.87   17.80
  -4 -10   6  281.47   23.80
 -10  -6   4  227.18   17.60
  -4  10  -6  266.67   15.70
  -4  10  -6  254.37   31.20
 -10   6  -4  253.17   24.90
   4 -10  -6  298.87   25.80
  -6  -4  10  236.48   22.90
  10  -6  -4  249.58   22.60
  10   6   4  250.57   25.50
  10   6   4  251.07   29.00
  10  -6  -4  274.67   26.10
 -10  -6   4  258.57   16.60
   6  -4 -10  263.17   22.60
  -6   4 -10  264.27   30.20
  -6   4 -10  240.68   24.40
  10  -6  -4  270.57   22.90
  -6   4 -10  271.37   21.90
  -8   4  10  154.88   33.20
  -8   4  10  114.89   16.10
   8  -4  10  129.69   19.80
  10   8  -4  135.79   22.70
  -4 -10  -8  172.78   22.60
  -4 -10  -8  168.38   21.50
  -4 -10  -8  123.09   23.10
  -8  -4 -10  107.59   24.60
  -8  -4 -10  122.59   25.00
  -8  -4 -10  127.69   20.40
  -4  10   8  139.99   25.00
  10  -8   4  142.19   21.40
  -4  10   8  166.28   22.00
   8   4 -10  142.09   19.80
   4 -10   8  132.09   23.40
   4 -10   8  119.19   17.00
   4 -10   8  142.59   23.00
   4  10  -8  118.29   16.50
   4  10  -8  135.19   22.50
 -10   8   4  144.99   22.20
 -10  -8  -4  146.19   21.00
 -10  -8  -4  154.68   18.50
  -8  -4 -10  117.09   20.00
  10  -8   4   99.19   18.70
   8   4 -10  131.49   17.90
  10  -8   4  155.48   21.10
  10  -8   4   99.59   17.80
   8   4 -10  123.69   20.90
 -10  -8  -4  139.09   21.00
 -10   8   4  143.69   18.50
 -10   8   4  107.89   24.90
 -10  -8   4  124.29   15.80
 -10  -8   4  125.69   18.60
 -10  -8   4  122.99   26.20
 -10   8  -4  142.79   18.90
  -8   4 -10  113.79   23.90
   4  10   8  103.19   23.80
   4 -10  -8  136.59   20.50
  -4 -10   8  124.09   27.30
  -4 -10   8  127.59   11.80
  -4 -10   8  127.19   11.20
  -4 -10   8  115.89   20.40
  -4  10  -8  139.79   25.90
  -4  10  -8  110.59   17.60
  -4  10  -8  123.39   10.70
   4 -10  -8  163.18   19.90
  10  -8  -4  159.68   21.20
  10  -8  -4  121.39   19.90
 -10   8  -4  129.19   20.80
   8  -4 -10  129.69   20.40
   8  -4 -10  154.88   23.60
   8  -4 -10  125.29   18.20
   4  10   8  123.29   18.60
 -10   8  -4  167.68   23.70
 -10  -8   4  133.29   14.80
  -8  -4  10   99.29   19.50
  -8  -4  10  113.39   17.00
  -8   4 -10  130.79   26.90
  -8   4 -10   93.49   19.50
  -8   4 -10  163.38   19.00
  -8   4 -10  159.98   19.30
  10   8   4  187.68   23.60
  10  -8  -4  112.59   17.80
  10   8   4  155.28   25.90
   8   4  10   99.39   20.00
  10   0   6  176.48   24.10
 -10   0  -6  177.08   24.30
  -6  10   0  160.08   14.20
   6 -10   0  162.68   19.00
   6 -10   0  155.88   17.60
  10   0   6  183.78   18.30
 -10   0  -6  216.18   22.70
 -10   0  -6  189.18   23.30
 -10   0  -6  173.18   19.20
 -10   0   6  195.78   16.80
 -10   0   6  174.68   22.00
  -6 -10   0  193.78   17.80
  -6 -10   0  186.48   18.70
  -6 -10   0  165.58   22.50
  -6 -10   0  181.38   17.30
  -6 -10   0  153.68   19.50
  -6  10   0  196.48   23.80
  -6  10   0  148.89   17.40
   0  -6 -10  166.08   19.10
   0  -6 -10  146.59   20.70
   0  -6 -10  135.89   20.80
   0  -6  10  177.28   29.10
   6 -10   0  174.38   21.30
   6  10   0  199.58   24.10
  10   0  -6  150.98   14.80
  10   0  -6  179.78   24.60
  10   0  -6  172.78   21.80
  10   0  -6  164.28   13.20
  10   0   6  184.28   23.70
   0   6  10  184.28   21.90
   0   6 -10  138.89   14.30
   0   6 -10  150.18   21.70
   0   6  10  160.48   25.60
   0  -6  10  178.58   14.80
   0  -6  10  175.78   20.70
   0   6 -10  161.38   27.70
   0   6 -10  157.18   14.50
  -2   6  10    3.50   12.90
 -10   2   6   -7.30    7.90
  -2  -6 -10   -8.20   16.60
  -2  -6 -10    2.10    9.90
  -2  -6 -10    8.40   14.50
  -6 -10  -2    9.00   10.30
   2  -6  10   -1.30    7.70
   6 -10   2    8.70    6.90
   6 -10   2    5.70    9.70
   6 -10   2    2.90   10.80
  -2   6  10    2.60   16.30
  10  -2   6   -6.50   14.50
  10  -2   6   -9.20    8.70
 -10  -2  -6  -16.40   10.60
 -10  -2  -6   -2.60   10.80
 -10  -2  -6   -7.50   15.80
 -10  -2  -6   11.50    9.50
   2   6 -10    6.40    7.10
   2   6 -10   37.20   15.60
   2  -6  10    3.80   10.70
  -6  10   2   33.30   13.80
  10  -2   6   26.90   14.00
  10  -2   6    8.20   11.00
  -6  10   2   13.80   11.20
   2  -6  10   -7.50   17.50
  10   2  -6    1.80    5.90
  10   2  -6   -2.20   13.40
  10   2  -6    2.70    5.80
 -10   2   6   -6.40   13.30
  -6 -10  -2   -3.40    8.50
  -6 -10  -2   -3.30    9.40
  -6 -10  -2   38.00   15.80
  -2  -6  10   -3.00    9.90
   2  -6 -10   20.70   10.00
   6 -10  -2   21.10   10.90
   2  -6 -10   11.40   11.30
   2  -6 -10    0.20   13.00
  -6  10  -2   12.50    9.10
  -6  10  -2   -3.60   11.60
  -2  -6  10    1.50    7.60
  -6  10  -2   10.10   13.70
 -10  -2   6   12.00    6.50
   2   6  10   -7.20   14.70
  10   2   6   -1.70    9.50
   6  10   2    6.90   11.50
  10  -2  -6    6.50    7.90
 -10   2  -6   11.80   11.70
 -10   2  -6   11.30   12.70
  -6 -10   2  -16.10   13.30
  -6 -10   2   -2.20    7.60
  -6 -10   2   -7.30   11.20
  -2  -6  10  -28.70   19.10
 -10  -2   6    6.80   12.90
 -10   2  -6    6.20   11.40
   2   6  10   25.70   14.20
  10  -2  -6   -2.70    7.50
   6 -10  -2   26.70   11.60
  -6  10  -2    9.90    8.30
 -10   2  -6   -0.30   10.70
  -2   6 -10    9.70    8.00
  -2   6 -10   -0.20    6.00
  -2   6 -10    0.60    6.20
  -2   6 -10   -7.70   14.20
  -2   6 -10    0.70   18.70
  10   2   6   -5.90   14.00
  10   2   6  -10.40   11.50
  10  -2  -6   18.80   11.80
  -6 -10   2    0.80    6.90
 -10  -4  -6  266.57   27.20
 -10  -4  -6  245.58   26.70
 -10  -4  -6  227.88   30.50
 -10  -4  -6  202.68   21.50
  -6  10   4  271.17   17.10
  -6  10   4  252.27   26.20
  -4   6  10  288.77   26.90
   4  -6  10  273.07   34.60
   4  -6  10  218.28   22.60
  -4  -6 -10  268.87   25.30
   4  -6  10  289.57   26.90
   6 -10   4  275.17   22.40
   6 -10   4  275.57   23.50
   6 -10   4  281.07   18.80
   6 -10   4  267.87   28.20
   6  10  -4  277.97   26.90
 -10   4   6  261.37   26.40
  -6 -10  -4  253.37   24.40
  -6 -10  -4  300.17   24.80
 -10  -4  -6  234.28   24.60
  -4  -6 -10  227.78   29.60
  10   4  -6  265.77   28.00
  -6 -10  -4  279.87   32.90
  10  -4   6  254.57   26.60
  10  -4   6  259.97   24.30
   4   6 -10  289.97   24.30
   4   6 -10  281.07   20.50
   4   6 -10  232.78   28.30
  -4   6  10  282.07   35.30
  -4  -6 -10  242.68   26.30
  10  -4   6  243.48   23.10
  -6  10   4  214.78   23.30
 -10   4   6  268.37   23.50
  10  -4   6  229.88   25.20
  -4  -6 -10  197.38   29.00
  -4   6 -10  276.97   19.20
   4   6  10  276.07   29.80
 -10   4  -6  235.68   25.70
   4  -6 -10  256.67   23.40
   6 -10  -4  276.77   25.50
  -4   6 -10  266.17   17.30
   4   6  10  243.58   26.60
  -6  10  -4  200.78   24.20
  -6  10  -4  240.78   26.40
  -6  10  -4  260.17   18.90
  -6 -10   4  258.87   30.50
 -10  -4   6  278.07   16.90
  10   4   6  278.57   28.10
  10   4   6  317.07   29.30
 -10   4  -6  228.28   25.20
 -10   4  -6  289.67   26.10
 -10   4  -6  225.48   26.10
  -4  -6  10  249.28   25.50
  -4  -6  10  239.78   38.80
  -4  -6  10  268.37   20.20
  -6  10  -4  273.47   29.90
   6 -10  -4  263.77   26.00
  -4   6 -10  247.28   31.30
  -4   6 -10  268.47   22.30
   6  10   4  280.47   22.00
  -4   6 -10  258.67   30.10
   4  -6 -10  277.87   29.80
  -6 -10   4  235.58   26.40
 -10  -4   6  242.08   25.70
 -10  -4   6  233.78   16.20
  10  -4  -6  307.67   27.60
   4  -6 -10  288.77   27.80
  -6 -10   4  273.47   18.40
  10  -4  -6  292.07   23.50
  10   6  -6   25.90   15.90
  10   6  -6    5.20    8.10
  10  -6   6    9.10   11.80
  -6  -6 -10  -25.30   14.30
  -6   6  10   -9.40   20.60
  -6   6  10   17.90   11.20
 -10   6   6   -6.40   12.90
  -6 -10  -6   14.30   15.90
  -6 -10  -6    0.70   12.30
   6  -6  10    9.80   10.20
   6 -10   6  -14.70   12.20
   6  10  -6  -10.30   12.30
   6  10  -6   -2.20   12.90
   6 -10   6    6.80    4.80
   6  -6  10    4.10   11.80
  -6  -6 -10  -14.30   14.60
   6   6 -10   -2.20    9.80
  -6  10   6  -14.40   13.60
  10  -6   6   37.50   16.40
  10  -6   6   -5.30   11.30
  10  -6   6   15.10   11.20
   6  -6  10   -9.30   20.20
   6 -10   6    2.00   13.40
  -6  -6 -10   -7.10   10.90
  -6  10   6   -7.90   14.30
 -10  -6  -6    0.90   15.50
 -10  -6  -6   17.60   12.60
 -10  -6  -6   12.40   10.90
   6   6 -10   -6.80   14.50
   6 -10   6    9.10   11.70
  -6 -10   6    3.00    7.80
   6   6  10    7.20   17.80
  10   6   6   13.80   15.50
  -6   6 -10   10.10    8.10
  -6   6 -10  -10.90    8.90
  -6 -10   6    6.50    5.80
  10   6   6   -6.00   13.60
  -6 -10   6   11.70   13.50
 -10   6  -6  -11.50   14.50
  -6 -10   6   12.90   14.10
  -6  10  -6   -4.10   15.30
  -6  10  -6   46.20   16.00
  -6  10  -6    0.30    8.00
   6  -6 -10    9.30   12.50
  -6   6 -10   22.90   12.80
 -10  -6   6    2.80   13.10
 -10  -6   6   -2.60    6.50
 -10   6  -6   10.20   13.70
  -6  -6  10  -13.10    9.60
  -6  -6  10    3.80   11.70
   6  -6 -10   -0.40    8.90
  10  -6  -6    2.30    9.80
  -6   6 -10   12.70   18.40
   6  -6 -10  -11.90   16.10
  -6  -6  10   -3.30   31.50
   6 -10  -6   -2.70   13.10
  10  -6  -6    4.80   12.50
   6  10   6  -16.40   10.80
   6 -10  -6   -0.10   11.70
   6  10  -8   58.19   19.00
 -10  -8  -6   49.30   14.00
   8  -6  10   50.79   15.10
  -6  10   8   64.29   19.90
   8  -6  10   49.50   16.70
   6  10  -8   28.60   15.60
  -6 -10  -8   42.10   20.20
 -10  -8  -6   45.40   15.70
  -6 -10  -8   43.20   14.10
  -8   6  10   14.20   26.10
  -8   6  10   65.99   15.20
  -8  -6 -10   39.20   15.60
  -8  -6 -10   30.80   16.40
   8   6 -10   40.50   16.20
   8   6 -10   69.79   16.00
  10   8  -6   48.80   18.30
  10   8  -6   23.40   10.90
   6 -10   8   57.99   18.80
 -10  -8  -6   54.39   17.30
  10  -8   6   38.00   14.70
  -8  -6 -10   42.50   19.70
  10  -8   6   51.39   14.00
  10  -8   6   45.60   17.10
   6 -10   8   57.59   16.10
   6 -10   8   40.30   18.10
  10  -8   6   60.19   19.00
  -8   6 -10   34.40   13.10
  -6  10  -8   67.09   22.00
  -6  10  -8   59.79   17.20
  -6  10  -8   45.60    9.20
  10  -8  -6   78.09   17.00
  -6 -10   8   53.49    9.90
  -8   6 -10   22.60   20.70
 -10  -8   6   46.80   15.20
 -10  -8   6   46.70   11.00
  -8  -6  10   61.19   16.00
   8  -6 -10   58.09   18.50
   6 -10  -8   63.09   17.10
   8  -6 -10   49.99   13.70
  10   8   6   34.30   17.20
  10   8   6   60.99   19.80
  -8   6 -10   64.89   12.70
 -10  -8   6   49.10    8.10
   6 -10  -8   75.49   17.90
 -10   8  -6   36.80   19.30
 -10   8  -6   42.20   16.70
  -6 -10   8   32.60   12.90
  10  -8  -6   41.40   18.00
  -6 -10   8   53.59   30.30
  -6 -10   8   54.19    6.70
   8  -6 -10   63.29   17.90
   6  10   8   50.59   16.80
   8 -10   0    0.30   13.00
  10   0   8    2.70   12.60
  10   0  -8    3.80    8.00
  10   0  -8    9.00    7.20
  -8 -10   0   10.40   18.50
  -8 -10   0    7.10   11.80
  -8 -10   0   23.10   11.60
  -8  10   0  -11.40    7.80
  -8  10   0    0.90   11.30
  10   0   8    5.90   10.50
  10   0  -8   -6.70   12.40
   0  -8 -10   13.90   12.20
   0  -8  10    6.10   22.20
   0  -8  10    3.60    7.00
   0  -8  10    3.90    7.10
   0  -8  10    3.50   13.50
   0   8 -10   -4.90   18.70
   0   8 -10    2.80    7.90
   0   8 -10   -3.10    5.80
   0   8 -10   17.70    6.10
   0   8 -10   16.90   17.20
   0   8  10   27.30   15.90
   0  -8 -10   -3.40   18.90
   0  -8 -10    7.50   11.30
   0   8  10   14.40   17.20
   8 -10   0    8.90   10.70
   8  10   0    5.50   12.40
 -10   0  -8   -5.20   15.10
 -10   0  -8    3.30   12.80
 -10   0  -8    9.70   13.10
 -10   0   8   11.60    7.50
  -8 -10   0    9.80   11.80
 -10   0  -8    5.40   16.10
   2  -8  10  106.49   19.20
   2   8 -10  115.09   14.00
 -10  -2  -8  139.59   20.70
  -2   8  10  143.39   24.10
   2  -8  10  136.09   16.50
 -10  -2  -8  137.69   18.90
 -10   2   8  112.19   14.60
  -8 -10  -2  115.89   18.10
  -8 -10  -2  142.49   19.50
   8  10  -2  143.09   21.90
  10   2  -8  120.09   24.70
  10   2  -8  141.49   20.30
  10   2  -8  127.09   15.30
  -8 -10  -2  130.19   23.10
 -10  -2  -8  101.79   23.10
 -10  -2  -8  118.09   24.30
  10  -2   8  139.49   18.50
  10   2  -8  115.49   11.80
  -8  10   2  107.19   14.20
  -8  10   2  141.29   18.30
  -2  -8 -10   70.19   22.10
  -2  -8 -10  118.19   18.60
  -2  -8 -10  133.49   20.00
   2   8 -10  114.39   12.40
  10  -2   8  124.99   28.40
   8 -10   2  108.09   20.80
   2   8 -10  106.39   22.30
  10  -2   8  103.29   19.40
   2  -8  10  144.19   27.70
   8 -10   2  130.49   15.10
   8 -10   2  104.19   17.60
   2   8 -10  132.29   12.20
 -10  -2   8  138.59   12.40
  -2  -8  10  121.29   12.30
  -2  -8  10  158.88   31.10
  -2  -8  10  126.59   11.70
  -2   8 -10  144.09   17.20
  -2   8 -10  119.29   11.80
  -8  10  -2  121.39   17.00
  -8  10  -2  113.89   20.10
  -2   8 -10  119.79   26.70
  -8 -10   2  113.59   22.10
  -2  -8  10  121.89   19.40
  -8 -10   2  163.78   19.50
  -8  10  -2  165.58   19.20
  10  -2  -8  114.29   20.70
  10   2   8  135.59   19.50
  -8 -10   2  136.09   15.50
 -10   2  -8  130.49   24.10
 -10   2  -8  140.29   20.60
 -10   2  -8  124.99   19.40
  -8 -10   2  102.29   17.30
   8  10   2  142.89   23.60
  10  -2  -8  124.69   16.00
   2  -8 -10  155.78   26.60
   2  -8 -10  127.69   18.10
  10   2   8  132.09   20.70
   2  -8 -10  120.19   19.50
   8 -10  -2  153.08   20.20
 -10  -2   8  122.79   20.60
   2   8  10   95.49   21.30
   8 -10  -2   96.89   18.20
  10  -2  -8  125.29   15.00
   8 -10  -2  128.99   19.30
  10  -4   8  166.58   31.40
 -10  -4  -8  129.49   25.60
  -8 -10  -4  146.59   20.10
  -8 -10  -4  147.49   22.00
  10  -4   8  149.88   20.70
  10  -4   8  166.08   21.20
  10  -4   8  112.79   19.20
  10   4  -8  124.49   24.10
  10   4  -8  130.19   16.50
   4   8 -10  121.19   22.50
  -8  10   4  123.89   20.20
   4  -8  10  121.99   25.70
   4  -8  10  135.79   17.90
   4  -8  10  106.09   20.30
   8 -10   4  154.38   20.00
   8 -10   4  128.89   18.70
   8 -10   4  106.99   15.40
   8 -10   4  104.19   20.70
   8  10  -4  116.49   18.30
   4   8 -10  150.28   14.70
  -4  -8 -10  129.29   25.20
  -4  -8 -10  110.09   19.00
  -8  10   4  108.39   13.70
   4   8 -10  153.08   18.80
 -10  -4  -8  125.79   22.20
 -10  -4  -8  108.79   17.50
 -10   4   8  106.99   15.80
  -4   8  10  110.59   23.50
 -10   4  -8  114.69   22.60
 -10   4  -8  114.59   19.90
 -10   4  -8  132.89   23.00
 -10  -4   8  126.59   10.40
 -10  -4   8  143.89   21.00
  10  -4  -8  104.39   22.00
  10   4   8  128.09   22.90
  10  -4  -8  147.69   19.10
 -10  -4   8  129.59   14.90
  -8 -10   4   99.79   21.90
   8 -10  -4  167.68   22.50
   8 -10  -4  106.19   19.50
  -8  10  -4  134.59   21.00
  -8  10  -4  145.59   18.20
  -8  10  -4   81.79   22.50
   8 -10  -4  149.39   21.10
   4   8  10  167.88   24.50
  10  -4  -8  107.39   16.50
   8  10   4  130.29   26.30
  -4  -8  10  140.69   33.90
  -4  -8  10  144.49   14.70
  -4  -8  10  141.69   18.90
  -4   8 -10   97.49   26.10
  -4   8 -10  147.99   18.30
  -4   8 -10  145.79   13.50
  -8 -10   4  125.39   14.20
   8  10   4  136.69   18.60
   4  -8 -10  131.79   19.10
   4  -8 -10  146.79   21.70
  -8 -10   4  152.78   20.30
 -10  -6  -8   28.20   15.10
   8 -10   6   51.99   15.20
   8 -10   6   61.49   10.40
 -10  -6  -8   41.60   15.80
  10   6  -8   43.90   12.10
 -10  -6  -8   44.90   18.40
   8  10  -6   59.49   15.80
   8  10  -6   48.60   14.40
  10  -6   8   31.90   26.00
  10  -6   8   61.39   18.10
  10  -6   8   55.29   13.60
  10  -6   8   72.69   18.80
  10   6  -8   51.29   18.00
 -10   6   8   51.69   15.50
  -8 -10  -6   64.59   17.60
  -8 -10  -6   43.60   15.40
   8 -10   6   41.80   16.30
  -6  -8 -10   49.10   20.90
   6   8 -10   40.60   18.70
   8 -10   6   69.19   18.70
   6  -8  10   47.60   17.70
  -6   8  10   44.50   15.60
  -6  -8 -10   46.60   16.70
  -6   8  10   85.49   25.50
   6  -8  10   19.90   21.60
   6  -8  10   57.29   15.50
  -6   8 -10   61.59   11.40
   6  -8 -10   53.89   15.70
   6  -8 -10   41.50   16.60
  -6   8 -10   31.60   21.50
  -6  -8  10   47.20   11.80
  -6  -8  10   59.99   14.50
  -8  10  -6   50.89   12.50
   6   8  10   29.40   20.00
   8 -10  -6   34.50   14.80
   8 -10  -6   27.30   15.70
  -6   8 -10   40.60   16.30
  -8 -10   6   47.40    8.10
  10   6   8   30.80   18.60
  -8 -10   6   91.19   21.30
  -8 -10   6   32.50   12.30
  -8  10  -6   49.00   19.20
   8  10   6   57.19   16.00
  10  -6  -8   41.40   13.10
  10  -6  -8   58.89   18.80
 -10  -6   8   48.80   16.40
 -10  -6   8   52.29   10.90
 -10   6  -8   44.10   18.90
 -10   6  -8   49.80   15.10
 -10   6  -8   89.59   22.50
 -10  -8  -8   15.70   19.30
 -10  -8  -8  -10.50   14.10
 -10  -8  -8   19.10   17.50
  10   8  -8   15.40   16.00
  10   8  -8  -13.00   12.60
  -8 -10  -8  -15.80   15.30
  -8 -10  -8  -15.80   15.20
  10  -8   8  -10.30   22.90
  10  -8   8   -1.10   14.80
  10  -8   8    2.10   10.50
  10  -8   8   27.70   17.80
   8  -8  10   22.90   14.90
  -8  -8 -10   39.60   19.70
  -8  -8 -10    3.70   14.50
   8   8 -10  -28.40   15.10
   8   8 -10   21.00   15.80
   8 -10   8   -3.80   13.70
   8 -10   8    3.50    5.90
  -8   8  10   11.70   25.70
   8 -10   8   17.80   17.70
   8 -10   8  -18.30   19.10
  -8  10   8   45.00   22.10
   8  10  -8   -4.10   14.50
   8  10  -8   -6.90   15.50
   8  -8  10   -8.70   15.70
  -8  -8  10   -6.10   12.70
   8  -8 -10   12.10   13.50
   8  -8 -10   21.70   16.60
  -8  -8  10    4.80   12.60
  -8 -10   8   -7.40   11.30
  -8 -10   8   19.40   15.00
  -8  10  -8    2.90   18.90
   8 -10  -8    5.80   17.30
 -10   8  -8    4.40   17.80
   8 -10  -8   18.80   16.10
   8  10   8   21.60   19.00
  10  -8  -8   12.80   14.40
  10  -8  -8   24.10   16.40
  -8   8 -10   17.60   20.30
  -8 -10   8   10.20    4.60
  -8 -10   8   15.10    4.60
 -10  -8   8   10.70   15.10
 -10  -8   8   19.10   11.10
  10   8   8    5.80   20.10
 -10 -10   0 3012.50  136.49
 -10 -10   0 2959.40  132.39
 -10   0 -10 2883.11  145.99
 -10   0 -10 2835.72  138.99
 -10   0 -10 2889.01  136.59
 -10   0 -10 2767.12  136.19
 -10   0  10 2904.21  127.89
 -10  10   0 2878.41  132.89
 -10  10   0 2779.32  134.69
   0 -10 -10 2664.93  140.79
   0 -10 -10 2795.12  135.79
   0 -10 -10 2800.12  137.09
   0 -10  10 2852.11  144.59
   0 -10  10 3012.20  129.99
   0 -10  10 2917.11  140.89
   0  10 -10 2890.91  129.69
   0  10 -10 2846.52  123.39
  10 -10   0 2899.31  138.09
  10 -10   0 3046.10  139.99
  10   0 -10 2897.81  128.19
  10   0 -10 3016.30  138.99
  10   0 -10 2949.00  131.19
  10   0  10 2956.20  138.29
  10   0  10 2975.70  136.79
  10  10   0 2998.20  142.79
 -10 -10  -2  250.07   27.10
 -10 -10  -2  234.78   26.40
  10   2 -10  241.88   15.20
  10   2 -10  246.88   31.80
  10   2 -10  258.07   26.90
  10   2 -10  222.38   22.80
 -10  -2 -10  186.98   31.60
 -10  -2 -10  200.28   33.50
 -10  -2 -10  269.87   27.20
 -10  -2 -10  242.28   27.80
  10  10  -2  227.28   30.50
  -2 -10 -10  232.98   26.60
 -10   2  10  231.28   20.40
  10 -10   2  219.28   23.00
  10 -10   2  216.18   27.60
  10 -10   2  262.17   29.50
  10 -10   2  264.37   31.20
 -10  10   2  227.58   22.40
 -10  10   2  240.78   26.50
  -2 -10 -10  217.98   31.20
  -2 -10 -10  196.48   24.40
   2 -10  10  232.98   25.20
   2 -10  10  179.48   27.40
   2  10 -10  224.98   17.90
   2  10 -10  204.38   18.30
  10  -2  10  233.48   25.00
   2 -10  10  287.27   37.70
  10  -2  10  277.97   29.20
  -2  10  10  226.78   28.90
 -10  10  -2  213.08   25.70
  -2  10 -10  194.78   33.50
   2 -10 -10  215.28   26.20
   2 -10 -10  234.58   30.20
 -10 -10   2  236.58   24.50
 -10   2 -10  242.18   34.90
 -10   2 -10  276.07   30.50
  -2 -10  10  178.38   35.80
  -2 -10  10  212.98   16.90
  -2 -10  10  216.68   13.50
   2  10  10  228.88   28.10
  10 -10  -2  221.58   28.50
  10 -10  -2  213.58   26.30
  10 -10  -2  263.17   28.80
  -2  10 -10  197.18   22.70
 -10  10  -2  214.08   26.30
  10  -2 -10  258.97   21.50
  10  -2 -10  242.28   29.70
  10  -2 -10  212.58   23.50
 -10   2 -10  239.68   24.90
 -10   2 -10  199.88   26.90
  -2  10 -10  209.68   13.60
  -2 -10  10  243.18   30.50
 -10 -10   2  267.77   26.60
  10   2  10  278.37   30.00
  10   2  10  251.97   28.30
 -10  -2  10  220.08   23.90
  10  10   2  242.38   32.50
 -10 -10  -4  152.88   24.90
 -10 -10  -4  135.09   21.40
  10  10  -4  187.48   26.20
 -10  -4 -10  190.28   31.20
 -10  -4 -10  159.98   23.60
 -10  -4 -10  118.39   20.90
  -4 -10 -10  131.29   21.50
  10  -4  10  177.08   22.90
  10  -4  10  209.98   25.50
  10   4 -10  176.68   26.90
 -10   4  10  158.48   19.10
  -4  10  10  166.88   26.50
   4 -10  10  161.98   30.50
   4 -10  10  149.79   19.90
 -10  10   4  171.98   19.80
  -4 -10 -10  142.19   26.10
  10 -10   4  205.18   26.80
  -4 -10 -10  170.68   24.40
   4 -10  10  117.09   25.20
   4  10 -10  167.18   19.80
  10 -10   4  175.18   22.60
  10 -10   4  174.78   22.00
  10 -10   4  158.28   24.30
  10   4 -10  179.78   19.60
  10   4 -10  194.38   25.00
 -10  10  -4  172.38   25.60
   4 -10 -10  198.28   26.20
   4 -10 -10  198.28   26.40
 -10 -10   4  143.09   16.40
  -4 -10  10  106.99   38.20
  -4 -10  10  147.09   11.80
  -4 -10  10  158.88   13.70
  -4 -10  10  114.99   22.00
   4  10  10  196.28   26.20
  10 -10  -4  180.08   25.40
  10 -10  -4  201.58   25.70
  10 -10  -4  162.48   23.50
  -4  10 -10  159.18   30.60
  -4  10 -10  191.88   25.00
  -4  10 -10  137.79   13.10
  10  -4 -10  186.38   22.20
  10  -4 -10  190.08   26.40
  10  -4 -10  146.79   20.30
 -10  -4  10  117.69   21.10
 -10  -4  10  145.49   18.30
 -10   4 -10  151.18   30.00
 -10   4 -10  145.59   22.00
 -10   4 -10  150.68   21.40
 -10  10  -4  116.19   18.40
  10   4  10  175.48   24.80
 -10 -10   4  178.28   21.90
  10  10   4  195.88   29.10
 -10 -10  -6    8.20   16.00
 -10 -10  -6   31.50   17.40
 -10 -10  -6   69.49   18.90
  10 -10   6   33.90   17.80
 -10  -6 -10   30.00   21.20
 -10  -6 -10   38.30   18.00
 -10  -6 -10   29.90   21.30
  10  -6  10   34.30   12.90
  10  -6  10   12.20   16.30
  10   6 -10   54.79   20.30
  10   6 -10   40.40   15.70
 -10   6  10   13.80   16.10
   6 -10  10   -9.80   21.90
  10  -6  10   39.10   17.70
  -6 -10 -10   57.09   23.30
  -6 -10 -10   21.80   17.70
   6  10 -10   51.69   20.60
   6 -10  10    9.60   19.20
  10 -10   6   49.99   13.10
  10 -10   6   37.70   18.30
  -6  10  10   -0.30   22.60
   6 -10  10   36.50   15.10
  10  10  -6   47.20   19.30
   6 -10 -10   23.90   17.00
  -6  10 -10   38.10    9.70
  -6  10 -10   18.80   23.80
   6 -10 -10    9.50   15.00
  -6 -10  10   57.19   11.40
  -6 -10  10   47.00   17.10
   6  10  10    8.30   18.10
  10 -10  -6   25.70   19.00
 -10 -10   6   53.99    8.50
 -10 -10   6   49.20    9.40
  10  -6 -10   32.30   13.40
  10  -6 -10   54.09   19.70
  10  -6 -10   53.79   19.20
 -10  10  -6   25.30   19.30
 -10  10  -6   39.30   15.20
 -10  -6  10   40.80   17.60
 -10  -6  10   28.30   13.00
 -10   6 -10   31.90   23.90
 -10   6 -10   51.19   16.10
 -10   6 -10   41.10   14.40
 -10 -10   6    9.00   14.60
 -10 -10   6   40.00   14.60
  10 -10  -6   33.00   18.30
  10  10   6   43.40   21.40
 -10 -10  -8  187.18   32.80
 -10 -10  -8  194.88   29.30
  10  10  -8  185.58   28.50
  10  10  -8  174.08   22.40
  10  -8  10  244.38   31.00
 -10  -8 -10  215.28   35.50
 -10  -8 -10  164.28   26.60
  10   8 -10  194.88   30.00
  10   8 -10  151.68   22.30
  10 -10   8  157.98   25.30
  10 -10   8  182.48   19.00
  10 -10   8  137.39   27.20
 -10   8  10  185.88   40.70
  10  -8  10  152.18   19.10
  10  -8  10  167.38   28.10
  -8 -10 -10  137.29   27.60
  -8 -10 -10  193.58   27.30
   8  10 -10  150.48   26.00
   8 -10  10  208.28   32.20
   8 -10  10  218.18   27.40
   8  10 -10  186.48   26.80
  -8  10  10  183.48   34.50
   8 -10 -10  220.88   32.20
   8 -10 -10  223.78   28.70
  -8 -10  10  140.79   22.10
  -8  10 -10  188.18   35.90
  -8 -10  10  176.28   20.60
  10 -10  -8  171.98   24.70
  10 -10  -8  207.38   31.50
 -10  -8  10  212.28   25.10
 -10   8 -10  168.48   31.40
  10  -8 -10  150.48   22.80
  10  -8 -10  169.58   27.80
 -10 -10   8  231.18   25.90
 -10 -10   8  168.58   22.50
  -8  10 -10  161.38   20.70
 -10  10  -8  129.89   27.50
 -10  -8  10  138.79   21.60
 -10   8 -10  178.88   20.70
 -10 -10   8  156.38   10.70
 -10 -10 -10    5.40   24.70
 -10 -10 -10   74.19   22.60
  10  10 -10   54.49   21.90
  10  10 -10   58.99   21.60
  10 -10  10   44.40   22.60
  10 -10  10   71.09   20.10
 -10  10  10   17.70   34.80
  10 -10 -10   67.79   19.90
  10 -10 -10   50.99   23.40
 -10  10 -10   46.70   15.00
 -10 -10  10   80.79   17.90
 -10 -10  10   44.80   15.80
 -10  10 -10   90.19   32.00
 -11  -1  -1  266.97   22.60
 -11  -1  -1  189.98   19.70
 -11  -1  -1  257.37   27.00
 -11  -1  -1  231.98   14.00
   1  -1  11  231.28   31.00
  11  -1   1  232.88   21.10
  11  -1   1  214.88   25.50
  11  -1   1  220.18   14.30
  11   1  -1  208.58   20.30
 -11   1   1  230.58   21.20
 -11   1   1  213.68   19.10
 -11   1   1  196.88   22.10
  -1 -11  -1  228.88   12.80
  -1 -11  -1  221.58   21.80
  -1 -11  -1  226.38   22.20
  -1 -11  -1  209.28   16.80
  -1 -11  -1  201.98   21.80
   1   1 -11  202.08   31.10
   1   1 -11  221.88   23.70
  -1  11   1  245.58   21.80
   1  11  -1  188.18   19.50
  -1  -1 -11  178.18   30.10
  -1  -1 -11  229.48   21.80
  -1  -1 -11  236.28   24.30
  -1  11   1  220.28   16.60
   1 -11   1  222.38   12.10
   1 -11   1  223.28   21.30
   1 -11   1  228.78   19.50
  -1   1  11  227.08   32.20
  -1   1  11  222.88   22.50
  -1   1  11  244.58   24.00
   1 -11   1  218.88   23.40
   1  -1  11  185.68   21.00
   1 -11   1  231.98   15.10
  11   1  -1  210.08   25.70
   1  11  -1  223.18   15.00
   1  -1  11  237.88   19.70
  -1  11  -1  230.38   20.60
   1 -11  -1  204.78   20.90
   1 -11  -1  197.58   16.80
   1 -11  -1  213.08   23.80
  -1   1 -11  236.38   32.40
  -1   1 -11  226.88   23.30
   1  -1 -11  184.18   30.40
   1  -1 -11  199.18   20.80
   1  -1 -11  260.27   22.70
 -11  -1   1  211.18   21.00
  -1 -11   1  220.58   20.30
  -1 -11   1  169.98   17.20
   1   1  11  197.78   29.50
   1   1  11  212.08   21.00
   1   1  11  213.88   21.90
  -1 -11   1  231.48   14.80
  -1 -11   1  208.68   23.50
  -1  -1  11  235.78   21.30
  -1  -1  11  189.18   20.80
   1  11   1  200.58   20.60
   1  11   1  218.08   16.60
  11  -1  -1  198.08   23.10
  11  -1  -1  197.58   24.60
  11  -1  -1  192.98   12.90
 -11  -1   1  219.98   27.60
 -11   1  -1  226.58   21.40
 -11   1  -1  226.48   21.10
 -11   1  -1  216.68   25.10
  -1  11  -1  206.78   14.70
 -11  -1   1  222.78   19.30
  -1  -1  11  245.28   33.40
  11   1   1  190.48   21.00
  11   1   1  191.28   24.50
  11   1   1  210.18   13.20
  -1 -11  -3   29.60    7.10
  -1 -11  -3   24.20   10.20
  -1 -11  -3   -1.20   13.20
  -1 -11  -3   41.70   11.10
 -11  -3  -1   44.40    5.90
  -3   1  11   44.00   21.10
  -3   1  11   25.60   12.10
  -3   1  11   40.60   13.60
  11  -3   1   22.50    9.30
 -11   3   1   18.40   11.70
 -11   3   1   39.90   12.50
 -11   3   1   52.59   13.80
  -3  -1 -11   29.80   17.90
  -1  11   3   47.20   13.20
  -1  11   3   37.30   10.00
   3   1 -11   20.30   10.50
   3   1 -11   24.00   13.10
  11  -3   1   39.00   16.40
 -11  -3  -1   43.30   12.40
 -11  -3  -1   31.30   11.00
   1 -11   3   41.40    9.90
   1 -11   3   28.20   11.60
   1 -11   3   37.40    8.80
   1 -11   3   28.50    4.60
   1 -11   3   31.50   13.70
   1  11  -3   36.60   10.50
   1  11  -3   15.80   14.30
  11   3  -1   26.50   13.80
   3   1 -11   37.20    7.20
  11  -3   1   35.00    8.20
   3  -1  11   19.40   19.30
   3  -1  11   16.20   11.30
   3  -1  11   35.90   11.60
  -3  -1 -11   20.50   10.60
  -3  -1 -11   26.00   13.60
 -11  -3  -1   31.50   17.10
   1 -11  -3   25.00    9.70
   3  -1 -11   43.50    9.10
   3  -1 -11   28.30   13.00
  11  -3  -1   38.90   10.80
  11  -3  -1   41.80   15.50
  11  -3  -1   42.10    8.70
  -1 -11   3   31.10   10.50
   3  -1 -11   53.49   12.90
   1  11   3   40.40    9.60
  11   3   1   44.10   14.80
 -11   3  -1   24.00   11.90
 -11   3  -1   39.70   12.40
 -11   3  -1   18.60   13.40
 -11   3  -1   34.90    9.50
  -1 -11   3   45.20    5.00
  -1 -11   3   27.00   12.60
  -1  11  -3   41.70   11.70
  -1  11  -3   15.60   14.30
  -3  -1  11   27.20   22.50
  -3  -1  11   46.90   12.70
  -3  -1  11   31.10   11.70
  -3   1 -11   47.70   18.10
  -3   1 -11   22.70    9.40
  -3   1 -11   36.00   11.40
  -3   1 -11   20.10   13.90
  -1 -11   3   48.30   12.40
  -1 -11   3   36.00   11.10
 -11  -3   1   45.50   16.60
   1 -11  -3   56.49   11.70
   3   1  11   27.20   19.60
   3   1  11   10.50   12.00
   3   1  11   39.30   13.00
 -11  -3   1   30.10   11.50
 -11  -3   1   27.70    8.70
   1 -11   5  542.75   40.20
   1 -11   5  580.14   28.90
 -11  -5  -1  568.14   37.80
 -11  -5  -1  637.94   35.80
   5  -1  11  600.54   46.20
   5  -1  11  596.74   36.50
   5  -1  11  516.65   37.30
   5   1 -11  609.64   29.60
   5   1 -11  569.94   36.50
   5   1 -11  556.74   36.60
  -1 -11  -5  547.75   32.70
  -1 -11  -5  572.94   37.00
 -11  -5  -1  530.05   43.50
   1 -11   5  578.94   37.00
   1 -11   5  595.34   38.80
 -11   5   1  629.84   38.20
  11  -5   1  569.54   36.90
  11  -5   1  585.24   40.90
  11  -5   1  524.75   34.50
  11   5  -1  551.84   41.10
   1  11  -5  582.54   33.10
   1  11  -5  530.95   39.30
  -1 -11  -5  613.24   37.20
  -5  -1 -11  627.14   46.90
  -5  -1 -11  530.15   39.40
  -5  -1 -11  540.55   35.20
  -5  -1 -11  551.94   37.70
 -11   5   1  541.05   38.00
  -5   1  11  578.84   52.19
 -11  -5  -1  577.74   29.00
  -1  11   5  577.64   35.20
  -5   1  11  539.85   37.10
  -5   1  11  580.64   39.90
 -11   5   1  564.64   37.90
  -1  11   5  557.24   37.20
  -1  11   5  594.84   28.50
 -11  -5   1  608.84   44.90
 -11  -5   1  560.84   26.70
   5  -1 -11  584.94   36.10
   5  -1 -11  598.84   37.40
   1  11   5  562.64   36.10
  11  -5  -1  571.74   34.70
   5  -1 -11  565.04   31.30
  -5  -1  11  470.65   51.29
  -5  -1  11  613.24   38.00
  -5  -1  11  573.24   38.20
  -5   1 -11  563.34   47.10
  -5   1 -11  597.34   36.50
  -5   1 -11  610.44   37.70
  -5   1 -11  557.24   35.90
  -5   1 -11  456.35   39.70
   5   1  11  578.74   39.10
   5   1  11  574.74   38.50
 -11  -5   1  582.14   26.50
 -11  -5   1  578.94   38.40
 -11  -5   1  591.54   34.00
   5   1  11  557.74   45.50
   1  11   5  587.04   30.10
  -1 -11   5  562.64   39.80
  -1 -11   5  546.85   33.20
  -1 -11   5  561.04   31.80
  -1 -11   5  551.04   39.40
  -1  11  -5  605.94   34.70
  -1  11  -5  589.24   41.50
 -11   5  -1  612.94   38.70
 -11   5  -1  562.94   39.30
 -11   5  -1  539.45   34.50
   1 -11  -5  596.84   37.90
   1 -11  -5  591.24   37.40
  11  -5  -1  588.04   36.70
  11  -5  -1  573.94   41.10
 -11   5  -1  555.64   38.40
  11   5   1  604.44   43.20
  11   7  -1  112.29   22.40
   7  -1  11   91.79   17.90
  -7   1  11   87.39   19.90
 -11  -7  -1  108.99   18.80
  11  -7   1   97.29   17.60
  11  -7   1  129.09   22.30
  11  -7   1  134.49   19.20
  -1  11   7  147.99   20.90
   1 -11   7  108.69   20.90
   1 -11   7  120.19   17.20
   1 -11   7  131.39   22.20
   1  11  -7  115.99   14.10
   7   1 -11  106.39   10.90
   7   1 -11   83.89   16.80
  -1  11   7  101.79   14.40
  -1 -11  -7  101.09   16.70
  -7  -1 -11   90.59   24.30
  -7  -1 -11   77.69   16.70
 -11   7   1  105.79   17.10
 -11   7   1   88.99   21.30
 -11   7   1  101.99   19.10
   7   1 -11   99.49   16.10
   1  11  -7  139.89   22.50
  -1 -11  -7  100.39   16.70
  -1 -11  -7  122.39   19.10
  -7  -1 -11  107.99   17.90
  -7   1  11  126.39   40.00
  -7  -1 -11  127.89   21.50
  -7  -1 -11   89.79   21.00
 -11  -7  -1   95.09   13.00
   1 -11  -7  100.29   16.60
   7   1  11   87.59   18.30
 -11  -7   1  132.59   13.40
 -11   7  -1   76.19   17.70
  11   7   1  103.89   21.70
   1 -11  -7  106.79   16.30
  -1 -11   7   87.79   23.00
  -1 -11   7  110.59   14.00
  -1 -11   7  100.89   20.00
   1 -11  -7   92.19   16.80
 -11  -7   1   70.49   16.50
 -11  -7   1  134.89   41.40
   1  11   7  135.09   16.20
   1  11   7   89.99   19.20
   7  -1 -11  105.49   12.80
   7  -1 -11   58.79   16.70
  -7  -1  11   96.69   19.60
 -11  -7   1  120.19   15.90
  11  -7  -1  105.89   20.30
  11  -7  -1  106.79   21.80
  -1  11  -7   92.19   14.90
  -7  -1  11   89.49   16.70
  -7   1 -11  130.39   26.30
  -7   1 -11  102.89   19.10
  -7   1 -11  124.19   19.30
  -7   1 -11   76.59   15.80
  -7   1 -11   74.49   20.20
 -11   7  -1   87.79   17.50
  11  -7  -1  112.19   18.50
   7  -1 -11   97.99   17.30
   9   1 -11  166.08   23.10
 -11   9   1  155.28   24.10
   9   1 -11  149.09   18.60
   9   1 -11  130.89   12.70
  -9  -1 -11  122.79   25.80
  -9  -1 -11   99.09   20.20
  -9  -1 -11  169.68   25.10
  11  -9   1  131.59   21.40
  11   9  -1  138.19   24.60
  11  -9   1  132.49   22.00
  -1 -11  -9  129.49   22.00
 -11  -9  -1  126.39   16.60
   9  -1  11  120.99   21.10
  -9   1  11  149.49   15.70
   1 -11   9  106.99   23.20
  -1 -11  -9  135.99   24.00
   1  11  -9  158.68   12.40
  -1  11   9  153.98   21.00
 -11  -9  -1  145.39   21.60
  -1 -11  -9  175.08   23.60
  11  -9   1  137.49   23.90
   1 -11   9  103.99   19.10
   1 -11   9  104.79   26.50
 -11   9   1  152.08   23.50
   1  11  -9  160.88   17.60
  -9  -1 -11  165.68   31.70
   9  -1 -11  129.29   18.70
   9   1  11  113.79   21.50
   1 -11  -9  110.59   20.40
  -1 -11   9  160.08   31.90
  -1 -11   9  139.09   16.50
  -1 -11   9  160.38   25.60
  -9   1 -11   92.69   23.20
  11  -9  -1  171.78   24.50
  -1  11  -9  135.89   26.80
  -1  11  -9  142.49   17.50
  11  -9  -1  118.49   20.20
  -9   1 -11   67.49   25.00
   1  11   9  160.28   20.70
 -11   9  -1  155.18   23.30
   1 -11  -9  126.99   23.70
   9  -1 -11  140.99   16.70
   9  -1 -11  115.49   21.30
 -11  -9   1  135.79   22.40
 -11   9  -1  145.59   20.60
  11   9   1  136.49   24.20
 -11  -9   1  152.28   17.90
   1 -11  -9  181.68   24.80
  -9   1 -11  133.59   20.30
  11  -1   3   28.30   12.80
  11  -1   3   51.29   17.10
  -1  -3 -11   -4.10   16.20
  11  -1   3   44.20   12.00
  -1   3  11   42.10   21.50
  -3  11   1   35.40   12.60
  -3  11   1   53.69    9.20
   1   3 -11   40.50   10.40
 -11   1   3   26.20   11.00
 -11   1   3   54.79   11.00
 -11  -1  -3   28.90   12.00
 -11  -1  -3   44.10   12.10
 -11  -1  -3   43.50   16.20
  -3 -11  -1   35.20   12.10
  -3 -11  -1   28.20   12.60
  -3 -11  -1   25.70    8.50
  -3 -11  -1   26.40   12.50
  11  -1   3   34.90    7.80
  11   1  -3   45.30   10.00
  11   1  -3   30.50   14.80
  -3 -11  -1   43.10    8.00
   3 -11   1   32.10    7.90
   3 -11   1   42.20   13.40
  -1   3  11   48.60   14.00
  -1   3  11   30.60   12.50
   1   3 -11   34.80   17.70
   1  -3  11   58.99   21.30
 -11   1   3   31.20   15.10
  -1  -3 -11   38.50   11.80
  -1  -3 -11    6.00   12.70
 -11  -1  -3   37.20    8.50
   1  -3  11   49.30   11.30
   1  -3  11   10.80   10.90
   3 -11   1   16.70    9.40
   1   3 -11   33.40    7.50
   3 -11   1   36.70    4.20
 -11   1  -3   50.79   13.60
   3 -11  -1   46.80    9.80
  11  -1  -3   21.20    5.40
   1   3  11   32.50   12.60
  -3 -11   1   22.10   12.60
  -3 -11   1   35.50    7.90
  -3 -11   1   45.80   13.70
 -11   1  -3   22.60   16.10
   3 -11  -1   25.40   13.00
   3 -11  -1   28.60   12.30
  11  -1  -3   33.70   10.90
  11  -1  -3   50.99   15.80
 -11  -1   3   28.30   12.70
 -11  -1   3   53.59   10.70
  -1  -3  11   60.49   21.20
  -1  -3  11   32.50   10.30
  -1   3 -11   46.90   18.90
  -1   3 -11   34.50    8.70
  -1   3 -11   21.10    9.40
  -1   3 -11   33.40   14.40
  11   1   3   54.09   13.90
  -3 -11   1   20.90    9.90
  11   1   3   24.40   13.00
  11   1   3   34.70    7.60
   1  -3 -11   30.30   18.00
   1  -3 -11   31.50   11.50
   1  -3 -11   42.50   11.90
   1  -3 -11   16.10   13.10
  -3  11  -1   25.50    7.50
  -3 -11   1   46.20    8.10
 -11  -1   3   27.70   10.10
  -3  11  -1   28.30   11.20
 -11   1  -3   35.00    9.50
  -1  -3  11   47.30   11.80
 -11   1  -3   16.20   11.00
   1   3  11    4.30   17.70
   1   3  11   43.30   13.80
 -11  -3  -3  305.97   33.10
   3  -3  11  304.27   35.90
  -3 -11  -3  321.67   21.40
   3   3 -11  344.67   25.50
   3   3 -11  340.57   27.50
   3  11  -3  300.77   24.60
 -11  -3  -3  318.97   20.00
  -3 -11  -3  311.57   24.80
  -3 -11  -3  261.87   28.00
  -3 -11  -3  339.07   24.70
  -3  -3 -11  345.97   27.60
 -11  -3  -3  325.67   28.20
 -11  -3  -3  343.27   26.50
 -11   3   3  327.77   25.20
 -11   3   3  319.37   25.30
 -11   3   3  319.67   28.30
  -3  -3 -11  278.87   32.90
  11   3  -3  330.57   30.90
  -3  11   3  282.37   24.00
   3 -11   3  306.77   20.80
   3 -11   3  331.67   26.30
   3 -11   3  296.67   29.80
  11  -3   3  319.67   29.10
   3  11  -3  295.07   22.40
  -3   3  11  330.37   38.60
  -3   3  11  341.47   26.80
  11  -3   3  335.57   22.80
  11  -3   3  299.37   27.20
  11  -3   3  316.57   25.90
  -3  11   3  297.47   27.90
   3  -3  11  310.87   24.60
   3  -3  11  303.07   27.00
  -3  -3 -11  331.07   25.80
 -11   3  -3  295.87   27.10
   3 -11  -3  317.77   25.10
  -3 -11   3  320.07   28.30
  11   3   3  361.26   28.90
  -3  11  -3  317.17   26.20
  -3  11  -3  290.47   23.30
 -11  -3   3  312.37   28.70
  -3  11  -3  309.17   30.20
  -3 -11   3  309.27   17.50
  -3   3 -11  279.87   28.70
  11   3   3  293.27   29.40
  -3   3 -11  308.07   34.90
  -3   3 -11  313.67   23.40
   3  -3 -11  331.67   27.50
   3  -3 -11  313.47   28.70
  -3   3 -11  293.97   23.40
  -3 -11   3  296.87   22.60
 -11   3  -3  306.87   26.70
 -11   3  -3  308.87   28.50
 -11   3  -3  350.66   24.70
   3  -3 -11  297.87   22.90
   3   3  11  278.27   33.20
   3   3  11  311.17   27.20
   3   3  11  387.76   29.90
  -3   3 -11  285.97   23.50
 -11  -3   3  318.67   21.50
  -3 -11   3  314.87   25.30
   3 -11  -3  361.76   28.00
   3  11   3  314.17   24.30
  11  -3  -3  335.67   25.70
  11  -3  -3  264.37   30.30
  11  -3  -3  302.07   20.40
  -3  11  -3  327.37   19.20
  -3  -3  11  277.47   39.10
  -3  -3  11  320.07   22.80
  -3  -3  11  347.37   26.20
   5   3 -11   15.20   12.60
  -3  11   5    2.30    6.50
  -3  11   5    7.70   13.60
   5   3 -11   11.10   11.70
  -5   3  11   49.90   24.50
 -11  -5  -3  -14.10   17.60
 -11  -5  -3    5.70    7.30
   3 -11   5    9.00   13.80
   5  -3  11   12.40   11.40
   5   3 -11    6.70    3.90
  11  -5   3   10.30   12.90
  11  -5   3   13.40   11.50
  -5   3  11   -7.60   14.70
  -5  -3 -11    2.00   10.10
  -3 -11  -5   -0.80   10.00
  -3 -11  -5   18.90   11.10
  -5  -3 -11   37.40   14.90
 -11   5   3    1.50   15.10
  -5  -3 -11   10.10   16.40
  -5  -3 -11   24.10   15.90
  -3  11   5   -4.40   11.00
  11   5  -3   11.60   14.30
 -11  -5  -3    2.30   11.70
 -11  -5  -3   11.50   12.70
   3 -11   5    0.30   10.70
   3 -11   5    4.50   10.10
   3 -11   5   10.00    4.80
   3  11  -5   17.40    8.50
   3  11  -5    5.80    9.20
   3  11  -5   22.10   15.30
  -3 -11  -5   28.70   17.10
  -3 -11  -5    7.60   11.80
 -11   5   3    1.80   10.00
 -11   5   3   -6.50   11.30
   5  -3  11   -7.50   20.20
  11  -5   3   12.80   10.70
  11  -5  -3   -3.30    8.90
 -11   5  -3   13.00   11.30
 -11   5  -3   12.30   14.50
   3 -11  -5   -1.80   11.90
   3  11   5   12.10    7.60
 -11   5  -3   38.90   13.00
   3 -11  -5   10.70   11.20
  11   5   3   20.00   14.20
  11   5   3   -0.60   13.50
  11  -5  -3   20.70    9.60
  -3  11  -5   14.30    4.00
  -3  11  -5   16.20   15.60
  -3  11  -5    3.20   11.00
  -3  11  -5   30.00   13.80
  -5  -3  11   21.00   12.40
   3  11   5    1.50   11.80
   5  -3 -11   12.70    9.50
 -11  -5   3   -7.40   17.90
 -11  -5   3   19.50   12.80
 -11  -5   3   13.30    3.00
  -5   3 -11    8.00    9.80
  -5   3 -11  -19.70   14.00
 -11  -5   3   13.40    7.70
  -5   3 -11  -15.90    9.80
   5   3  11   15.70   21.00
  -5   3 -11   13.70   18.50
  -5   3 -11   -7.60   10.80
  -3 -11   5    1.50   10.20
   5  -3 -11   15.10   12.20
   5  -3 -11   19.70   13.40
   5   3  11   -2.20   15.10
   5   3  11   20.60   12.60
  -5  -3  11  -30.70   23.00
  -3 -11   5    5.10    3.40
  -3 -11   5    3.50    3.70
  -3 -11   5    0.70   12.10
  -3 -11   5   10.10    7.50
  -3 -11   5   21.80   16.80
   7  -3  11    1.40   11.70
  -3 -11  -7   25.80   12.20
 -11  -7  -3  -14.00    9.30
 -11  -7  -3   23.30   14.40
  11  -7   3    6.00   11.80
  11  -7   3   32.60   13.70
   3 -11   7    2.40   10.40
   3 -11   7   11.90   16.20
   3  11  -7    0.40    7.60
  11  -7   3    6.30   12.50
  -3  11   7   -5.70   10.90
   3 -11   7   -9.10   15.00
 -11   7   3    9.30   10.60
 -11   7   3   -6.30   14.70
 -11   7   3  -15.90   17.70
  -7  -3 -11   -8.80   16.30
  -7  -3 -11    5.10   19.10
  -7  -3 -11    3.90   12.60
  -7  -3 -11  -23.40   15.50
  -3  11   7    1.20   16.00
   3  11  -7   18.40   19.10
  -3 -11  -7   10.00   12.80
  -3 -11  -7   27.10   13.70
   3  11  -7   12.00    9.60
  -7   3  11    1.90   25.80
   7   3 -11   14.30   10.60
   7   3 -11    8.10   12.90
  11   7  -3  -21.60   13.70
  -7   3 -11    5.70   19.70
  -7  -3  11   -1.50   11.20
 -11   7  -3    0.80   13.40
  -7   3 -11   22.00   10.00
  -7  -3  11  -12.20   12.60
   3  11   7    4.50   11.00
 -11   7  -3   20.00   14.20
  -3 -11   7   18.40   14.30
   7   3  11   13.20   13.60
  11  -7  -3    9.50   10.80
  -3 -11   7    6.60   20.40
  -3 -11   7   -7.30    7.00
 -11  -7   3    7.20   12.60
 -11  -7   3    7.50    8.30
   7  -3 -11   14.40   14.40
 -11  -7   3    3.70    6.70
  -3  11  -7   10.50   17.50
  -3  11  -7  -20.30   11.30
   3  11   7   22.70   16.80
   7  -3 -11    4.00    9.30
  -7   3 -11   24.90   13.40
  -7   3 -11   22.90   13.30
  11   7   3    3.50   15.40
 -11  -7   3   24.30   24.20
   7  -3 -11   20.10   14.90
   3 -11  -7   32.40   13.50
 -11   7  -3    6.40   12.60
   3 -11  -7   -3.70   11.40
   3  11  -9  143.69   18.10
 -11   9   3  158.28   19.70
 -11  -9  -3  148.59   19.50
  -3 -11  -9  130.69   21.30
   9  -3  11  126.99   21.10
  -9   3  11  117.09   15.70
   9   3 -11  187.68   24.10
   3 -11   9  211.38   29.20
   3 -11   9  133.69   17.70
  -9  -3 -11  146.99   29.60
  -3 -11  -9  116.89   24.50
  -3 -11  -9  151.48   21.50
 -11  -9  -3  185.98   24.90
  11   9  -3   90.89   23.10
  11  -9   3  187.98   24.30
  -3  11   9  155.58   21.90
  11  -9   3  163.58   24.90
 -11  -9  -3  179.28   24.80
  11  -9   3  180.78   26.20
  -9  -3 -11  180.08   24.90
   9   3 -11  146.29   19.50
   3 -11   9  136.39   26.90
   3  11  -9  160.88   15.20
 -11   9  -3  171.08   23.50
  11  -9  -3  180.98   24.20
  11  -9  -3  135.39   20.00
  -3  11  -9  134.09    8.80
  -3  11  -9  151.88    8.90
  -3 -11   9  193.38   25.40
  -3  11  -9  110.69   26.30
  -3  11  -9  149.19   19.40
 -11   9  -3  129.09   25.00
  11  -9  -3  214.08   27.10
   3 -11  -9  133.09   20.80
 -11  -9   3  155.78   22.60
  -9   3 -11  171.28   22.60
   3 -11  -9  146.19   23.20
 -11  -9   3  174.78   18.60
   3  11   9  168.28   21.90
  -3 -11   9  194.98   36.50
  -3 -11   9  150.68   14.60
  -9  -3  11  162.78   24.20
  -9   3 -11  130.69   29.00
 -11   9  -3  202.08   24.00
   9  -3 -11  136.29   27.40
   9  -3 -11  154.08   24.90
   9  -3 -11  217.58   23.70
   9   3  11  144.89   23.80
  11   9   3  116.29   26.10
  -9   3 -11  176.58   24.00
 -11  -1  -5  538.05   43.50
  11   1  -5  543.75   42.40
  -1   5  11  618.64   45.30
 -11  -1  -5  590.44   33.90
  11  -1   5  578.44   40.80
 -11  -1  -5  601.74   41.70
 -11  -1  -5  528.55   37.60
  11   1  -5  608.54   32.50
   5 -11   1  601.04   37.80
  11  -1   5  601.24   33.70
  -5 -11  -1  555.84   39.60
  -5 -11  -1  556.14   33.60
  -5 -11  -1  558.54   38.50
   5 -11   1  596.44   32.70
   5 -11   1  581.24   40.40
  -1  -5 -11  534.45   39.10
 -11   1   5  545.85   33.50
   1  -5  11  584.14   47.70
  11  -1   5  606.34   40.80
  11  -1   5  594.94   38.40
  -5  11   1  563.24   27.90
  -5  11   1  576.04   39.30
  -1   5  11  646.04   39.80
   1  -5  11  580.54   38.30
   1   5 -11  572.14   33.10
  11   1  -5  586.64   26.90
  -5  11   1  616.24   34.90
  -1  -5 -11  562.94   47.50
   5  11  -1  493.25   42.50
   1  -5  11  581.04   32.90
   1   5 -11  535.85   47.60
   1   5 -11  564.24   29.90
  -5 -11  -1  566.84   35.70
   1   5 -11  578.84   40.40
  -5 -11  -1  556.44   32.80
  -1  -5 -11  586.84   38.20
 -11   1   5  516.95   38.40
  -5  11  -1  567.94   38.50
   5 -11  -1  569.44   38.20
   1   5  11  611.44   39.20
  -5  11  -1  573.34   31.40
   5  11   1  573.84   39.80
  -5 -11   1  588.04   38.00
  -5 -11   1  587.34   33.00
  -5 -11   1  606.34   35.30
 -11  -1   5  571.34   32.50
 -11  -1   5  524.05   37.70
 -11   1  -5  544.55   39.60
 -11   1  -5  564.64   37.70
  11  -1  -5  549.65   33.40
  -5  11  -1  617.84   32.70
   5 -11  -1  593.54   34.60
   5 -11  -1  604.34   39.60
  11   1   5  588.24   33.40
 -11   1  -5  540.05   41.10
 -11   1  -5  621.74   35.90
  -5 -11   1  589.54   38.60
  -5 -11   1  534.85   31.70
  11   1   5  580.54   39.50
  11   1   5  543.95   40.70
   1   5  11  687.13   47.70
  -1  -5  11  554.24   49.00
   1  -5 -11  520.55   46.20
  -1  -5  11  571.94   32.50
  -1  -5  11  545.05   37.00
  -1   5 -11  494.55   47.50
  -1   5 -11  604.24   32.00
  -1   5 -11  577.84   32.70
  -1   5 -11  522.55   40.50
   1  -5 -11  587.24   38.20
   1  -5 -11  550.14   41.00
  11  -1  -5  602.34   43.90
   1  -5 -11  614.64   36.10
  11   3  -5    3.90    3.50
  -5  11   3    6.20   11.60
  11  -3   5   19.60   16.20
  11  -3   5    8.20   12.50
  11   3  -5    4.20   14.80
   5 -11   3   -4.20    9.70
   5 -11   3   11.00   13.90
 -11   3   5    6.80   10.80
 -11   3   5   30.50   14.90
  -5  11   3    4.40    4.30
  -5  11   3    9.60    7.50
  -5  11   3   10.90   13.30
   3  -5  11   29.20   21.90
 -11  -3  -5   15.20   13.50
  -5 -11  -3   18.10   16.50
  -5 -11  -3   17.00   10.00
 -11  -3  -5    4.90   18.60
  -3  -5 -11   30.60   18.60
  -3  -5 -11    1.50   10.60
  -3  -5 -11   47.30   15.90
   3   5 -11    8.90   14.00
   5 -11   3   10.20    7.70
  -3   5  11   10.30   19.60
  -3   5  11   38.40   15.70
   5  11  -3   31.60   13.00
   3   5 -11   -0.60    8.90
   3  -5  11   -1.90   11.10
  11  -3   5    3.00   12.60
  11  -3   5   16.40   10.70
 -11  -3  -5   27.50   14.30
 -11  -3  -5   25.70    9.30
   3   5 -11    7.20    4.80
  -5 -11  -3    4.00    9.10
  -5 -11  -3   -0.60    9.20
  -3  -5  11   -3.50   23.70
 -11   3  -5   32.90   13.90
 -11   3  -5   35.70   14.40
  11  -3  -5   13.00   12.90
 -11   3  -5   40.90   12.70
  -5  11  -3   16.40   10.50
  -5  11  -3   11.90   14.20
  -5  11  -3   10.90    7.50
  -5  11  -3   11.10   15.00
  11  -3  -5    8.10    9.60
 -11   3  -5    8.40   14.30
 -11  -3   5   20.70    7.80
   3  -5 -11   15.80   12.30
   3  -5 -11  -11.10   14.40
  -3   5 -11   -1.30    8.30
  -5 -11   3   10.60   12.90
 -11  -3   5   -5.80   13.20
  11   3   5   -0.30   14.20
  -3  -5  11   15.50    8.90
  -3  -5  11   -0.40   11.40
  -3   5 -11   -0.10   18.20
  -3   5 -11    3.50    9.00
   3   5  11   16.20   17.50
   3   5  11   33.70   15.90
   5 -11  -3    8.40   11.30
   5 -11  -3   13.80   11.40
   5 -11  -3   12.10   11.10
  -3   5 -11   26.70    9.40
  -3   5 -11   45.80   16.70
  -5 -11   3   15.00   13.50
  -5 -11   3   15.70    6.70
  -5 -11   3    3.60    8.20
  11   3   5   19.40   14.20
   3  -5 -11   17.90   10.40
  -5 -11  -5   90.19   16.50
  11   5  -5   70.59   19.80
   5 -11   5   93.59   14.40
   5 -11   5   94.59   15.80
  -5 -11  -5  100.69   16.50
  -5  11   5   67.19   17.10
   5  -5  11   79.49   16.50
 -11  -5  -5   73.29   18.80
 -11  -5  -5   99.99   19.30
 -11  -5  -5  119.49   14.40
  11  -5   5   87.59   20.10
  11  -5   5   78.29   16.40
  11  -5   5   90.49   19.20
  11  -5   5  105.39   18.70
 -11   5   5   96.69   16.70
  -5 -11  -5  111.09   24.40
  -5 -11  -5   93.89   14.70
   5 -11   5   85.49    9.50
   5 -11   5  123.39   23.30
   5   5 -11   67.19   14.80
   5   5 -11  121.69   18.20
  -5  -5 -11  137.09   25.20
  -5  -5 -11  124.39   23.30
  -5  -5 -11   96.99   17.20
  -5  -5 -11   80.89   18.70
   5  11  -5   83.09   16.40
   5  11  -5  138.19   20.60
   5  -5  11   83.49   24.20
  -5   5  11  100.29   27.20
  -5  -5  11  146.09   18.20
  -5  11  -5   80.99   16.30
  -5  11  -5  107.79   19.20
  -5 -11   5  120.89   19.70
  -5   5 -11   87.09   23.10
  -5   5 -11  116.99   17.20
   5 -11  -5  110.59   18.70
   5 -11  -5   80.49   15.30
  11   5   5   85.29   19.60
  -5 -11   5  111.19   17.40
   5  -5 -11  118.59   17.10
   5  -5 -11  116.09   19.60
   5  -5 -11   96.69   19.40
  -5   5 -11   86.19   13.60
  -5   5 -11  101.09   15.00
  -5 -11   5  103.19   13.00
 -11  -5   5   94.79   12.60
  -5 -11   5   91.19   11.00
  -5 -11   5   98.59   11.10
   5   5  11   99.69   24.30
  11   5   5   76.59   19.30
  -5  -5  11   85.49   14.40
   5  11   5  127.29   15.00
   5  11   5   95.69   19.60
  11  -5  -5  102.69   16.20
  11  -5  -5  115.69   20.10
 -11  -5   5  104.79   18.60
 -11  -5   5   85.89    9.10
 -11   5  -5  127.19   18.70
 -11   5  -5  121.49   21.30
  -5  11  -5   96.89   11.10
  -5  11   7  207.28   25.40
   7   5 -11  245.08   28.40
   7   5 -11  230.68   24.20
   7   5 -11  204.38   25.50
  11   7  -5  226.98   30.10
  -7  -5 -11  183.88   30.00
  -7  -5 -11  185.18   24.10
  11  -7   5  210.88   25.20
  -5 -11  -7  190.08   26.40
  -5 -11  -7  238.38   25.40
  -7   5  11  240.28   40.40
   5  11  -7  245.38   24.40
   5  11  -7  216.48   26.20
  11  -7   5  184.08   24.80
  -5 -11  -7  252.77   26.20
  -7   5  11  188.88   22.00
   7  -5  11  202.98   27.00
 -11  -7  -5  179.58   26.20
  11  -7   5  194.08   25.90
  11  -7   5  193.88   24.10
 -11  -7  -5  214.48   21.80
   5 -11   7  205.58   27.40
   5 -11   7  241.28   24.30
   5 -11   7  207.88   28.70
 -11  -7  -5  233.28   26.10
 -11   7   5  187.68   26.40
 -11  -7   5  189.58   16.30
 -11  -7   5  247.38   27.30
 -11   7  -5  184.18   27.10
  -5  11  -7  179.98   14.00
  -5  11  -7  198.08   15.40
   7  -5 -11  246.08   28.30
  -7  -5  11  256.47   24.90
  -7   5 -11  154.28   31.40
  -7   5 -11  198.18   24.40
  -7   5 -11  221.08   21.50
   5  11   7  189.48   28.80
   7  -5 -11  230.08   26.70
  -5 -11   7  163.58   34.20
  -5 -11   7  229.38   16.10
  -5 -11   7  201.98   26.30
  -5  11  -7  273.27   34.80
  -5  11  -7  213.78   26.50
  11  -7  -5  222.78   24.30
  11  -7  -5  240.18   28.00
  11  -7  -5  235.48   23.60
   5 -11  -7  254.37   27.50
   5 -11  -7  208.88   27.10
   5  11   7  251.47   23.70
  -5 -11   7  168.88   21.00
  -7  -5  11  208.78   23.50
  11   7   5  228.78   31.90
  -7   5 -11  197.48   22.10
 -11  -7   5  197.18   16.30
 -11   7  -5  195.48   25.00
   7  -5 -11  181.08   22.20
  11  -9   5   75.39   17.20
  11  -9   5   27.40   16.70
  11  -9   5   65.39   17.70
   9  -5  11   48.20   18.20
   9   5 -11   40.30   19.80
   9   5 -11   32.90   14.30
  -9   5  11   21.40   13.50
  11  -9   5   37.40   18.40
  -5  11   9   43.40   20.40
 -11   9   5   19.90   13.30
  -9  -5 -11   38.70   15.70
   5 -11   9   25.50   22.20
   5 -11   9   15.80   13.40
   5 -11   9   43.10   18.60
   5  11  -9   46.30   15.10
   5  11  -9   47.60   26.20
  -5 -11  -9   50.69   16.30
  -5 -11  -9   30.80   15.80
  -5 -11  -9   52.99   21.90
  -9  -5 -11   26.40   22.10
 -11  -9  -5   63.09   19.00
 -11  -9  -5   58.89   16.60
   9   5 -11   47.80   16.30
 -11  -9  -5   47.40   19.10
 -11  -9   5   46.00    9.80
   9  -5 -11   46.40   13.10
  11  -9  -5   53.39   15.30
  -5 -11   9   56.49    7.60
  -5 -11   9   39.10    9.00
   9  -5 -11   23.90   17.40
  -5  11  -9   42.70   21.20
  -5  11  -9   50.69   17.10
  -9  -5  11    5.80   17.20
   5 -11  -9   67.09   17.70
   5 -11  -9   24.10   16.60
  -5  11  -9   29.90    7.90
  -5  11  -9   38.30    8.80
  11  -9  -5   54.49   20.20
  11   9   5   46.70   21.70
  -9  -5  11   66.99   15.20
  -9   5 -11   64.19   25.30
  -9   5 -11   50.39   16.00
  -9   5 -11   39.10   13.40
  11  -9  -5   24.50   13.80
 -11  -9   5   45.90   18.10
 -11   9  -5   59.79   17.60
 -11   9  -5   40.70   17.60
   9  -5 -11   31.90   18.30
 -11  -9   5   54.09   11.70
  -5 -11   9   31.20   29.70
  -5 -11   9   54.29   17.60
   5  11   9   33.30   17.10
   1   7 -11   75.69   20.50
  -1  -7 -11  103.49   18.60
  11   1  -7   98.99   22.40
  11   1  -7  101.29   12.10
   1  -7  11   74.39   24.80
  -7 -11  -1  124.99   19.80
  -7 -11  -1   90.29   17.60
 -11   1   7  130.59   16.10
   1  -7  11  120.09   13.30
   1  -7  11   97.69   18.40
   1   7 -11  136.09   28.40
   1   7 -11  112.79   12.10
   7 -11   1  107.59   20.70
  -7 -11  -1  148.29   25.30
  -1  -7 -11  103.19   25.80
  -1  -7 -11  142.89   19.50
  -1   7  11  118.39   24.70
  11  -1   7  100.39   18.40
  -7  11   1  110.69   12.90
  11  -1   7   87.39   17.80
  11   1  -7  101.69   13.00
   7  11  -1   97.19   18.60
  -7  11   1   78.29   15.50
 -11  -1  -7   92.59   15.60
   7 -11   1   97.09   17.30
 -11  -1  -7  119.09   22.20
 -11  -1  -7  135.49   24.20
  -7 -11  -1   82.79   15.70
  -7 -11  -1  127.49   16.60
  11  -1  -7  100.19   14.00
  11  -1  -7  114.69   19.90
  11  -1  -7   92.59   12.20
  -7 -11   1  116.89   21.20
  -7 -11   1  112.89   15.80
  -7 -11   1   82.89   16.50
  -7  11  -1   99.29   15.00
  -1   7 -11   79.79   25.30
  -1   7 -11   94.59   12.60
  -1  -7  11  129.89   32.40
   7 -11  -1  112.69   20.30
  -1  -7  11  109.49   13.50
 -11  -1   7  105.29   19.10
   7  11   1  117.69   19.80
  -1  -7  11  120.09   19.70
  11   1   7  123.79   17.40
 -11   1  -7  117.89   21.30
 -11   1  -7  107.19   18.20
  -1   7 -11  102.09   12.40
  -7 -11   1   94.79   17.50
   7 -11  -1  109.69   20.50
  -7  11  -1   91.59   13.70
   1   7  11   45.90   20.90
   1  -7 -11   62.69   24.30
   1  -7 -11   93.99   15.50
   7 -11  -1   56.99   17.30
 -11  -1   7  107.79   13.80
 -11   1  -7   99.09   21.10
   1  -7 -11   88.69   18.90
  11   1   7   98.29   21.20
   3  -7  11    4.10   13.90
   3   7 -11   14.10    5.30
 -11   3   7   -9.50   10.70
  -3  -7 -11    1.80   11.40
  -7 -11  -3   20.00   13.30
   7 -11   3    3.80    8.90
   7 -11   3   16.70   13.20
   3  -7  11   19.30   23.30
  -3   7  11  -29.90   20.60
   7  11  -3    7.90   13.50
  11  -3   7    4.30   13.90
  11  -3   7    9.00   11.50
  -3  -7 -11  -33.40   14.90
 -11  -3  -7   34.50   22.40
 -11  -3  -7   11.80   12.90
 -11  -3  -7    2.20   11.20
  11   3  -7   12.00   17.10
  11   3  -7   20.10    8.50
   3   7 -11   19.30    8.80
  -7  11   3   21.10    7.10
  -7  11   3   -1.20   13.60
  -7 -11  -3   -7.60   10.70
  11  -3   7   -1.80   11.80
 -11  -3  -7   12.20   14.70
   7 -11   3   11.50   14.50
   3   7 -11  -14.50   10.20
  -7 -11  -3    9.00   10.20
  -7 -11  -3   13.90   21.10
   3   7 -11  -14.40   16.90
   7 -11  -3    5.30   12.10
  -3  -7  11    5.50    8.70
  -3  -7  11   25.60   14.10
  11  -3  -7   -4.60    9.00
 -11  -3   7  -11.20    6.70
  11   3   7    4.70   14.40
 -11   3  -7  -12.20   13.70
 -11   3  -7   26.70   15.30
  -3   7 -11  -24.80   19.20
  -3   7 -11    1.40   10.30
  -3   7 -11    6.30    6.40
 -11  -3   7    9.40   15.60
  -7 -11   3    0.00    8.00
  -7  11  -3   23.10   10.00
  -7 -11   3   29.60   18.00
  -7 -11   3   -3.20   14.10
  -7  11  -3    5.70   11.40
   7  11   3   21.30   14.50
   3   7  11   29.50   19.40
   7 -11  -3   -3.60   11.30
   7 -11  -3    8.60   14.30
  -3   7 -11    1.80    7.30
 -11   3  -7   -5.30   15.00
  -3  -7  11   51.29   28.50
   3  -7 -11   12.00   11.20
  11  -3  -7    8.70   13.50
  11  -3  -7    4.60   10.00
   3  -7 -11  -13.80   11.90
  11   3   7   17.00   14.80
  -5  -7 -11  227.08   32.10
  -7 -11  -5  196.68   25.30
   5   7 -11  211.18   20.40
   5   7 -11  213.98   27.30
  -7  11   5  237.68   27.90
  11   5  -7  212.88   30.40
  11   5  -7  215.58   17.80
 -11  -5  -7  191.18   22.10
  -7  11   5  226.68   26.30
   7 -11   5  272.97   26.20
   5   7 -11  215.98   26.30
   7 -11   5  229.38   30.00
  11  -5   7  183.38   23.50
  11  -5   7  226.18   27.20
   7  11  -5  197.58   25.60
   5  -7  11  217.18   27.70
  11  -5   7  235.48   27.40
 -11  -5  -7  194.68   29.20
 -11   5   7  208.68   24.80
  -5   7  11  186.18   35.70
   7 -11   5  235.48   18.00
  -7 -11  -5  235.58   23.70
  -5  -7 -11  202.18   25.40
   5  -7  11  250.87   34.90
   5  -7  11  225.28   22.50
   7 -11   5  278.67   24.40
 -11  -5  -7  187.88   25.10
  -7  11   5  238.98   17.30
  11  -5  -7  177.68   26.10
   5   7  11  256.07   32.80
  -7  11  -5  253.97   19.60
 -11   5  -7  225.98   25.70
  11  -5  -7  243.98   22.20
   7 -11  -5  198.48   24.20
   5  -7 -11  194.88   23.00
  -5   7 -11  202.58   15.50
  -5   7 -11  182.78   18.70
 -11  -5   7  183.88   16.10
  11   5   7  236.28   30.60
 -11  -5   7  220.18   27.60
 -11  -5   7  182.28   15.90
  -5  -7  11  228.28   20.40
  -5  -7  11  200.58   24.80
  -5   7 -11  144.89   30.90
  -5   7 -11  201.88   22.90
   7 -11  -5  211.58   27.10
  -7 -11   5  207.38   17.20
  -7 -11   5  154.18   24.60
  -7 -11   5  183.88   18.60
  -7 -11   5  232.28   27.30
  -7  11  -5  199.38   26.30
 -11   5  -7  243.68   30.40
 -11   5  -7  230.88   29.40
   5  -7 -11  213.38   27.00
   7  11   5  192.58   22.50
   7   7 -11  308.07   30.40
   7   7 -11  286.67   30.30
   7  11  -7  255.37   30.10
   7  11  -7  277.47   30.00
  -7   7  11  239.38   39.30
  -7   7  11  212.18   27.30
   7  -7  11  271.07   30.90
   7  -7  11  245.48   27.70
   7 -11   7  294.27   36.50
  11  -7   7  240.38   27.50
  11  -7   7  245.58   29.80
  -7  -7 -11  300.07   28.90
 -11  -7  -7  264.97   34.40
  -7  11   7  264.67   30.40
  -7  -7 -11  303.37   35.50
  11  -7   7  295.17   31.10
  -7 -11  -7  295.87   31.60
  -7 -11  -7  254.17   28.90
  11   7  -7  252.37   31.40
  11   7  -7  305.57   22.50
 -11  -7  -7  247.18   26.70
   7 -11   7  251.07   14.20
 -11  -7  -7  255.07   30.00
   7 -11   7  249.38   27.90
   7 -11   7  210.88   27.10
  -7 -11   7  249.68   28.10
   7  11   7  241.68   27.80
  -7  11  -7  288.37   35.80
  11   7   7  276.87   34.70
  11  -7  -7  289.77   27.60
 -11  -7   7  298.47   29.40
 -11  -7   7  265.87   20.30
 -11   7  -7  227.08   31.10
 -11   7  -7  329.27   37.70
  -7  -7  11  298.97   24.60
  -7  -7  11  243.78   25.70
  -7  11  -7  227.18   20.90
  -7   7 -11  286.37   41.40
  -7   7 -11  236.88   20.40
   7 -11  -7  266.27   29.10
   7  -7 -11  246.98   27.00
  -7 -11   7  260.27   17.60
  -7 -11   7  277.97   32.20
  -7 -11   7  289.37   21.20
   7  -7 -11  286.77   32.00
   7 -11  -7  276.57   30.90
  11  -7  -7  249.08   31.80
 -11  -9  -7   38.90   19.70
  11  -9   7   49.99   18.60
 -11  -9  -7   63.99   20.00
 -11  -9  -7   19.60   22.00
  11  -9   7   83.49   16.70
  11   9  -7   77.69   24.20
   7  11  -9   62.49   20.80
   9  -7  11   45.40   21.20
   9   7 -11   52.89   19.00
   9   7 -11   30.30   18.90
   7 -11   9   58.89   25.10
   7 -11   9   60.59   19.50
   7 -11   9   79.49   25.20
  -9  -7 -11   67.49   26.40
  -9  -7 -11  104.39   22.00
  -7  11   9   80.09   23.70
  11   9  -7   60.79   14.50
   9  -7  11   86.49   20.30
  -7 -11  -9   48.90   21.10
  -7 -11  -9   38.30   18.60
   7  11  -9   67.79   19.10
  11  -9   7   44.90   18.70
  -9   7 -11   58.99   13.80
  -9   7 -11   68.79   28.00
   9  -7 -11   93.69   23.80
   7 -11  -9   62.49   21.40
 -11  -9   7   63.59    8.40
  -7  11  -9   89.89   26.50
  11  -9  -7   69.09   19.10
  11  -9  -7   36.20   20.80
  -7  11  -9   78.19   11.90
  -9  -7  11   59.59   17.50
  -9  -7  11   74.69   17.80
  -7 -11   9   79.39   13.30
  -7 -11   9   99.19   19.60
   7 -11  -9   58.89   19.70
   7  11   9   75.39   20.70
  11   9   7   84.69   25.30
  -7  11  -9   66.29   13.20
  -9   7 -11  104.59   15.00
 -11  -9   7   71.19   19.40
   9  -7 -11   63.09   16.40
 -11   9  -7   66.09   23.80
 -11  -9   7   79.59   14.90
  -1  -9 -11   86.99   27.40
   1   9 -11  124.19   14.60
   1   9 -11  134.29   12.40
  11  -1   9  161.88   23.50
  11   1  -9  150.88   23.40
  11  -1   9  143.19   19.60
   1   9 -11  125.79   15.20
  11   1  -9  114.29   24.70
  -9 -11  -1  140.09   19.30
  -9 -11  -1  158.58   20.40
  11   1  -9  128.39   13.60
  11   1  -9  137.79   17.30
 -11  -1  -9  174.78   28.50
 -11  -1  -9   80.69   27.50
   9 -11   1  174.98   24.50
   9 -11   1  142.89   24.00
   9  11  -1  144.99   24.90
  -1  -9 -11  151.78   21.50
 -11   1   9  169.78   17.50
   1  -9  11  106.59   29.90
   1  -9  11  119.59   16.00
   1  -9  11  113.49   21.70
  -9  11   1  126.79   21.40
 -11  -1  -9  148.19   22.10
  -9  11   1  143.59   17.30
  -1  -9 -11  151.68   23.70
  -9 -11  -1  131.39   19.20
  -1   9  11  138.59   26.80
 -11  -1  -9  100.09   20.20
   9 -11  -1  119.59   18.40
  -9 -11   1  115.29   19.00
   9 -11  -1  122.19   21.30
  -9  11  -1  142.69   19.70
   9  11   1  111.69   23.90
  11  -1  -9  144.69   18.10
  11   1   9  109.89   18.60
 -11  -1   9  123.69   14.40
  -9 -11   1  153.18   19.80
  -9 -11   1  156.18   18.60
   1  -9 -11  128.39   28.20
   1  -9 -11  124.19   18.90
   1  -9 -11  156.98   24.50
  -9  11  -1  125.19   17.80
  11   1   9  144.79   25.00
 -11   1  -9  117.39   25.30
   1   9  11  155.38   25.60
  11  -1  -9  150.58   16.80
  11  -1  -9  119.79   23.00
  -1   9 -11  153.28   12.70
  -1  -9  11  118.39   22.40
  -1   9 -11  163.38   31.50
  -1   9 -11  129.89   15.90
  -1  -9  11  129.99   14.60
  -1  -9  11  180.98   37.50
   9 -11  -1   95.39   19.30
 -11   1  -9  150.08   21.40
 -11   1  -9  138.89   22.20
  -1  -9  11  148.19   13.40
 -11   1  -9  108.19   22.80
   9  11  -3  147.29   25.10
 -11   3   9  175.98   20.50
 -11  -3  -9  111.59   21.70
 -11  -3  -9  161.18   22.50
  -9  11   3  126.29   17.00
 -11  -3  -9  130.19   27.70
  11   3  -9  176.58   27.80
  11   3  -9  154.38   18.70
   9 -11   3  155.48   21.10
   9 -11   3  142.49   24.00
  -3  -9 -11  108.19   23.60
  -3  -9 -11  197.28   24.40
  -3  -9 -11  133.99   23.50
  -9 -11  -3  136.89   20.10
   3   9 -11  147.59   18.10
   3   9 -11  139.59   14.40
  11  -3   9  135.29   22.90
  11  -3   9  171.48   23.30
  -3   9  11  182.08   27.20
  -9  11   3  117.19   22.60
   3  -9  11  130.29   29.20
   3  -9  11  173.58   21.20
   9 -11   3  161.98   24.80
   3  -9  11  131.29   24.10
   9 -11   3  141.99   18.20
  -9 -11  -3  167.08   21.60
   9 -11  -3  133.89   21.10
  -3  -9  11  181.68   15.20
  -9  11  -3  162.58   20.70
  -3   9 -11  145.39   13.90
  -9  11  -3  163.38   23.00
  11   3   9  137.29   23.80
  11   3   9  155.78   22.20
   9  11   3  202.38   28.70
  11  -3  -9  159.78   20.50
  11  -3  -9  181.28   27.20
  11  -3  -9  135.99   18.00
  -3   9 -11  139.69   30.30
  -3   9 -11  137.49   18.30
 -11  -3   9  152.78   18.20
 -11   3  -9  157.18   28.10
 -11   3  -9  175.58   24.90
   9 -11  -3  151.58   22.20
   9 -11  -3  140.49   23.70
  -3  -9  11  137.29   23.00
   3  -9 -11  125.29   20.70
   3  -9 -11  133.69   24.50
  -9 -11   3  144.39   20.70
  -9 -11   3  132.69   16.70
  -9 -11   3  144.19   28.80
 -11   3  -9  187.18   22.20
 -11   3  -9  181.78   27.40
 -11  -5  -9   44.40   18.90
   5   9 -11   66.49   17.10
   5   9 -11   70.79   27.00
 -11  -5  -9   62.39   18.60
 -11  -5  -9   65.39   22.00
  -5  -9 -11   61.59   18.30
   9  11  -5   80.39   18.60
  -9  11   5   43.20   11.30
  -5  -9 -11   72.59   23.80
  -9 -11  -5   61.49   18.40
 -11   5   9   55.59   15.80
  -5   9  11   47.90   24.80
  -9 -11  -5   49.10   17.00
  11  -5   9   45.30   16.00
   5  -9  11   32.20   13.90
   5  -9  11   72.99   19.50
  11  -5   9   16.80   14.90
   9 -11   5   35.40   19.80
   9 -11   5   52.69   16.20
   9 -11   5   42.40   13.10
  11   5  -9   46.90   20.70
   9 -11   5   63.29   19.10
   9 -11  -5   19.20   17.00
  -5  -9  11   34.70   15.90
   9  11   5   58.49   18.50
   9 -11  -5   22.30   17.20
   9  11   5   71.89   24.10
  11  -5  -9   56.89   14.70
  11  -5  -9   43.90   18.80
  11  -5  -9   33.70   16.00
  -9  11  -5   36.40   13.50
   5   9  11   44.70   21.60
   5  -9 -11  100.69   21.40
   9 -11  -5   56.29   18.00
  11   5   9   20.20   19.10
 -11  -5   9   18.00   18.40
 -11  -5   9   31.00   10.70
 -11   5  -9   52.99   23.60
 -11   5  -9   49.99   16.50
  -5   9 -11   -3.70   21.30
  -5   9 -11   38.00   17.00
  -5   9 -11   49.90    9.90
  -5  -9  11   67.79   12.00
   5  -9 -11   58.19   17.00
  -9 -11   5   70.39   10.50
  -9 -11   5   58.29   24.30
  -9 -11   5   57.29   14.30
  -9 -11   5   57.59   16.90
  -9  11  -5   63.49   19.00
  11  -7   9   86.19   21.30
  11  -7   9   67.59   17.00
  11  -7   9   45.70   19.30
  11   7  -9   47.50   23.00
  11   7  -9   66.19   15.70
   7   9 -11   56.89   19.50
  -7  -9 -11   56.39   20.30
 -11  -7  -9   76.79   24.40
 -11  -7  -9   56.89   20.20
 -11  -7  -9  100.89   21.10
   9 -11   7   32.40   19.80
   9 -11   7   68.89   20.10
   9 -11   7   75.49   11.70
   9 -11   7   76.99   25.00
  -9 -11  -7   93.19   21.30
  -9 -11  -7   36.60   17.70
   7   9 -11   89.29   19.80
  -7   9  11  135.99   31.90
   7  -9  11   91.79   19.60
   9  11  -7   74.59   22.10
   9  11  -7   73.89   18.60
  -9  11   7   79.99   24.90
  -7  -9 -11   39.60   22.20
   7  -9  11   62.39   20.70
  -7  -9  11   81.39   14.90
  -7   9 -11   83.69   26.60
  -7   9 -11   38.50   13.10
  -9 -11   7   64.49   15.70
   7  -9 -11   51.99   16.60
   7  -9 -11   79.39   23.30
  -9 -11   7   87.69   18.30
  -9  11  -7   38.00   19.80
  -7  -9  11   76.39   16.80
  -9  11  -7   82.99   16.00
  -9 -11   7   75.79    9.30
   9 -11  -7   96.49   21.30
   9 -11  -7   64.89   22.10
 -11  -7   9   89.19   22.40
 -11  -7   9   52.69   13.70
 -11   7  -9   47.10   22.50
   9  11   7   88.59   20.10
  11  -7  -9   61.69   15.70
  11  -7  -9   75.19   25.60
  11   7   9  111.49   27.70
 -11  -9  -9  401.36   43.50
 -11  -9  -9  437.66   39.60
   9  11  -9  422.86   40.20
   9  11  -9  404.56   39.50
   9  -9  11  459.15   44.10
  -9 -11  -9  450.55   45.80
  -9 -11  -9  457.35   38.10
  11   9  -9  512.85   45.20
  11   9  -9  430.86   34.50
   9 -11   9  423.16   38.60
  -9  -9 -11  427.76   49.50
  -9  -9 -11  423.26   37.90
  11  -9   9  427.46   37.20
  11  -9   9  353.76   29.70
  11  -9   9  472.15   44.50
  -9   9  11  363.16   47.20
   9   9 -11  304.27   37.50
  -9  11   9  323.37   43.80
   9 -11   9  427.06   42.10
   9   9 -11  386.96   39.60
   9  -9  11  427.86   39.30
   9 -11  -9  438.36   40.30
  -9 -11   9  447.26   35.60
   9 -11  -9  447.06   41.00
   9  -9 -11  424.76   38.70
   9  -9 -11  495.35   43.00
  -9 -11   9  327.87   29.50
 -11  -9   9  371.16   36.10
 -11   9  -9  366.86   42.70
  -9  11  -9  363.76   30.80
  -9  11  -9  490.95   47.70
  11  -9  -9  396.86   36.90
  11  -9  -9  450.65   44.70
  -9  -9  11  322.87   32.30
  -9  -9  11  470.05   34.20
  -9   9 -11  448.76   53.19
  -9   9 -11  367.96   30.20
 -11 -11  -1  234.88   29.60
 -11 -11  -1  228.38   28.50
  11  11  -1  193.88   31.10
   1  11 -11  223.08   15.70
 -11  -1 -11  228.28   36.90
 -11  -1 -11  194.68   26.60
  11  -1  11  198.68   26.10
  11   1 -11  218.58   17.10
  11   1 -11  289.47   31.90
  11   1 -11  226.28   24.50
  11 -11   1  251.07   32.30
  11 -11   1  259.67   32.70
 -11   1  11  258.87   21.30
  11  -1  11  247.68   29.90
 -11  11   1  248.68   25.90
  -1 -11 -11  285.37   36.80
  -1 -11 -11  251.07   30.60
  -1 -11 -11  256.67   31.20
  11 -11   1  260.47   31.30
   1  11 -11  204.88   20.50
   1 -11  11  256.77   33.20
  -1  11  11  251.57   30.50
   1 -11  11  188.28   39.60
   1 -11 -11  214.98   34.00
   1 -11 -11  190.48   26.10
   1 -11 -11  188.08   29.90
  -1  11 -11  267.77   23.80
  -1  11 -11  236.88   39.40
   1  11  11  236.68   27.40
  11 -11  -1  182.38   27.40
  11 -11  -1  319.17   33.30
  -1 -11  11  219.98   19.50
  -1 -11  11  233.08   31.20
 -11   1 -11  221.48   28.20
  11  -1 -11  214.28   20.80
  11  -1 -11  201.08   29.40
  11  -1 -11  210.38   24.70
 -11 -11   1  222.98   26.70
 -11  11  -1  151.08   25.30
 -11  -1  11  222.28   17.80
 -11   1 -11  219.28   37.60
 -11   1 -11  305.67   38.10
  11   1  11  196.68   29.30
  11   1  11  235.08   27.70
 -11  11  -1  210.78   36.00
 -11 -11   1  227.28   27.80
  11  11   1  199.58   33.60
 -11 -11  -3   55.89   18.40
 -11 -11  -3   67.29   19.20
  11  11  -3   51.29   22.00
   3  11 -11   58.49   10.10
 -11  -3 -11   54.39   26.30
 -11  -3 -11   54.99   21.60
  11  -3  11   44.30   17.00
  11  -3  11   49.10   19.50
  11   3 -11   68.09   24.70
  11   3 -11   46.20   20.30
 -11   3  11   84.19   15.50
   3 -11  11   61.89   14.10
 -11  11   3   60.69   17.40
  -3 -11 -11   40.10   21.30
  -3 -11 -11   35.00   18.30
  -3 -11 -11   66.89   20.50
   3 -11  11   80.19   39.70
   3  11 -11   64.19   13.20
  11 -11   3   83.69   16.80
  11 -11   3   35.60   17.70
  11 -11   3   62.79   21.70
  11 -11   3   29.90   20.80
   3 -11  11   63.09   25.00
  -3  11  11   68.89   23.50
  11   3 -11   74.99   15.80
  -3 -11  11   55.59    9.50
   3 -11 -11   62.39   20.10
  -3  11 -11   62.79    8.20
 -11 -11   3   68.29   18.00
   3  11  11   89.39   21.20
   3 -11 -11   62.89   17.50
  11 -11  -3   63.49   20.40
  11 -11  -3   80.49   19.40
  11 -11  -3   58.89   17.90
  -3 -11  11   62.49    8.00
  -3 -11  11   56.49   21.80
  -3  11 -11   91.09   26.80
  -3  11 -11   52.39   16.20
  11  -3 -11   47.20   13.80
  11  -3 -11   68.09   22.80
  11  -3 -11  101.59   17.60
 -11  11  -3   82.59   18.50
 -11  -3  11   67.59   17.40
 -11   3 -11   37.40   26.10
 -11   3 -11   70.69   21.60
 -11   3 -11   65.79   17.90
  11   3  11   50.59   19.40
 -11  11  -3   60.49   19.00
 -11 -11   3   62.49   18.00
  11  11   3   97.09   26.20
 -11 -11  -5  720.33   49.80
 -11 -11  -5  681.53   49.20
 -11 -11  -5  629.04   46.80
   5  11 -11  686.73   45.10
  11  -5  11  743.33   45.60
  11  -5  11  669.23   49.30
 -11  -5 -11  625.44   56.29
 -11  -5 -11  697.93   49.20
  11   5 -11  687.73   43.70
  11 -11   5  752.92   46.50
  11 -11   5  721.23   50.09
  11  11  -5  666.13   51.09
  -5 -11 -11  669.33   48.50
 -11   5  11  667.03   44.40
   5 -11  11  646.04   51.89
 -11  11   5  755.02   42.50
  -5 -11 -11  640.34   53.59
  -5 -11 -11  621.24   46.80
   5 -11  11  755.22   45.30
  11 -11   5  693.13   44.80
  11 -11   5  716.63   51.49
  11   5 -11  788.32   57.59
  -5  11  11  741.63   54.49
  -5 -11  11  698.93   35.50
   5 -11 -11  730.83   49.20
   5 -11 -11  699.53   50.89
 -11   5 -11  699.93   45.50
 -11  11  -5  681.73   48.60
  -5  11 -11  671.63   35.30
 -11 -11   5  695.03   37.50
   5  11  11  639.94   50.09
  11 -11  -5  667.23   48.80
  11 -11  -5  662.53   48.70
  11 -11  -5  650.73   48.40
 -11  -5  11  663.13   43.50
  -5 -11  11  686.23   50.49
  11  -5 -11  681.23   43.50
  11  -5 -11  604.54   50.09
  11  -5 -11  674.63   45.90
 -11 -11   5  687.03   44.90
 -11 -11   5  712.83   44.50
 -11  11  -5  720.23   44.80
  -5  11 -11  680.03   60.29
 -11   5 -11  620.74   57.09
 -11   5 -11  687.73   46.80
  11  11   5  692.13   55.29
 -11 -11  -7  280.77   36.90
 -11 -11  -7  209.68   30.90
   7 -11  11  212.68   33.30
  11  -7  11  279.17   35.10
  11  -7  11  232.68   31.80
 -11  -7 -11  189.28   37.50
 -11  -7 -11  197.18   30.50
  11   7 -11  285.77   31.60
  11 -11   7  234.68   35.90
  11 -11   7  276.07   33.70
  11 -11   7  273.87   25.50
  11 -11   7  311.17   36.80
   7 -11  11  255.87   32.50
 -11  11   7  235.78   26.00
  -7 -11 -11  265.37   39.10
  -7 -11 -11  259.67   33.20
  11  11  -7  286.47   37.00
  11   7 -11  195.48   34.90
   7  11 -11  233.48   28.30
  -7  11  11  264.07   38.10
  -7 -11  11  267.87   33.20
   7 -11 -11  242.38   31.30
   7 -11 -11  230.38   33.30
  -7  11 -11  236.28   21.30
  -7 -11  11  214.48   22.90
 -11 -11   7  225.28   17.40
 -11 -11   7  239.88   18.00
  -7  11 -11  237.98   41.40
  11 -11  -7  279.27   33.30
  11 -11  -7  241.38   35.40
 -11  -7  11  209.88   26.70
 -11   7 -11  263.77   40.30
  11  -7 -11  245.58   30.00
  11  -7 -11  250.47   34.10
 -11 -11   7  249.58   29.70
 -11 -11   7  232.78   28.50
 -11  11  -7  173.48   31.40
 -11  11  -7  239.78   27.20
 -11   7 -11  214.48   26.40
 -11   7 -11  262.57   27.70
  11  11   7  220.08   37.00
 -11 -11  -9  104.29   30.00
 -11 -11  -9   83.99   24.10
  11  -9  11   72.49   22.20
  11  -9  11   92.19   25.30
 -11  -9 -11   63.69   31.40
 -11  -9 -11   77.19   26.40
  11   9 -11   95.39   22.20
  11 -11   9   85.59   24.00
  11 -11   9   79.09   13.60
  11 -11   9   75.99   25.60
 -11  11   9   81.49   37.70
  -9 -11 -11   55.29   29.70
  -9 -11 -11   53.79   22.20
  11  11  -9   82.19   25.70
  11  11  -9   87.59   21.30
   9 -11  11   65.79   26.10
  11   9 -11  108.99   28.40
   9  11 -11   73.29   23.90
   9 -11  11  116.29   25.30
  -9  11  11   -5.40   35.70
   9 -11 -11   41.00   24.40
  -9  11 -11   76.99   16.00
   9 -11 -11   90.99   23.10
  -9 -11  11   50.09   16.90
  -9 -11  11   54.39   18.40
 -11   9 -11   68.99   31.70
  -9  11 -11   76.89   31.90
  11 -11  -9  118.99   26.50
  11 -11  -9   85.29   26.00
 -11  -9  11   75.79   22.50
 -11  -9  11   98.19   19.20
  11  -9 -11   72.59   20.80
  11  -9 -11   59.89   26.30
 -11 -11   9  103.79   21.70
 -11 -11   9   88.09   17.90
 -11  11  -9   82.99   28.20
 -11  11  -9   81.19   20.80
 -11   9 -11   77.89   18.70
 -11 -11 -11  254.17   42.80
 -11 -11 -11  228.48   33.70
  11  11 -11  190.98   30.10
  11 -11  11  166.78   32.00
  11  11 -11  216.88   36.20
  11 -11  11  170.18   30.00
  11 -11 -11  232.08   37.60
 -11  11 -11  160.48   22.30
  11 -11 -11  155.98   28.90
 -11 -11  11  227.68   29.00
 -11 -11  11  214.98   26.30
 -11  11 -11  173.68   37.20
 -12   0   0 2882.81  139.39
 -12   0   0 3080.39  136.89
 -12   0   0 3003.10  144.39
   0 -12   0 3038.50  137.69
   0 -12   0 3022.00  136.99
   0 -12   0 3037.70  132.39
   0 -12   0 3066.49  141.39
   0   0 -12 2780.52  150.28
   0   0 -12 2912.41  137.29
   0   0 -12 2976.30  139.49
   0   0  12 2971.10  150.28
   0   0  12 3013.40  137.39
   0   0  12 3050.19  140.59
   0  12   0 2951.00  136.99
   0  12   0 3008.20  132.09
  12   0   0 2983.70  136.99
  12   0   0 3108.09  144.89
  12   0   0 3021.50  128.19
   0 -12   2   46.00   11.20
   0 -12   2   56.69    7.70
   0 -12   2   86.59   19.20
   0  12  -2   61.49   13.10
   0  12  -2   56.49    8.50
   0  12   2   56.19   14.00
   0  12   2   65.99   11.40
   2   0 -12   60.79   23.40
   2   0 -12   41.10   12.80
   2   0 -12   81.59   17.00
   2   0  12   83.59   24.90
   2   0  12   43.20   13.50
   2   0  12   37.90   14.10
  12  -2   0   63.79   13.50
  12  -2   0   75.99   18.40
  12  -2   0   56.79    8.80
  12   2   0   62.59   19.20
   0 -12  -2  103.89   17.90
   0 -12  -2   62.89   11.80
   0 -12  -2   73.79   16.70
 -12  -2   0   34.00   13.70
 -12  -2   0   58.29   12.90
 -12  -2   0   53.19   20.30
 -12   2   0   52.59   13.60
 -12   2   0   64.19   14.20
 -12   2   0   86.09   18.20
  -2   0 -12   58.39   22.00
  -2   0 -12   57.99   12.90
  -2   0 -12   63.89   17.60
  -2   0  12   58.79   26.20
  -2   0  12   50.19   13.40
  -2   0  12   77.59   15.50
   0 -12  -2   53.59   11.70
   0 -12   2   58.19   14.90
   0 -12   2   68.19   10.50
   0 -12  -4    5.50   12.80
   0 -12  -4   -1.30   11.90
  12   4   0  -17.50   14.10
   0 -12   4    3.90    8.70
   0 -12   4   16.40   13.70
   0  12  -4   15.50   10.90
 -12  -4   0  -14.60   11.00
 -12  -4   0    3.20   10.40
 -12  -4   0    6.80   21.80
 -12   4   0   -9.40    9.80
 -12   4   0  -14.30   14.00
 -12   4   0   21.80   15.90
  -4   0 -12    8.40   20.10
  -4   0 -12   -6.90   12.00
  -4   0 -12   17.50   13.80
  -4   0 -12    7.00   10.40
  -4   0 -12   21.10   16.00
  -4   0  12  -22.50   25.60
  -4   0  12  -13.60   13.40
  -4   0  12   13.90   11.20
   0  12  -4  -11.60   15.50
   0  12   4   -0.30   13.00
   0  12   4   26.50   10.60
   4   0 -12    1.20    6.60
   4   0 -12    1.70   11.40
   4   0 -12   -2.80   12.50
   4   0  12  -33.40   24.10
   4   0  12   42.40   14.90
   4   0  12    3.50   11.90
  12  -4   0  -16.20    9.40
  12  -4   0   -4.70   13.70
  12  -4   0    2.40    8.50
   0 -12   4   16.40    9.80
   0 -12   4  -17.40   10.90
   0  12  -6  399.16   28.50
   0  12   6  446.26   25.20
   0 -12   6  488.25   35.00
   0 -12   6  422.76   23.70
   0 -12  -6  397.86   31.10
  -6   0 -12  378.96   42.50
  -6   0 -12  390.76   31.30
  -6   0 -12  387.56   35.70
  -6   0 -12  422.56   30.70
   0 -12   6  470.25   38.40
   0 -12  -6  347.97   27.30
   0 -12  -6  397.66   32.70
  12   6   0  432.96   38.50
   0  12   6  435.36   30.80
   6   0 -12  421.56   24.50
   6   0 -12  374.36   31.90
   6   0 -12  399.46   32.50
   6   0  12  431.66   35.00
  12  -6   0  438.76   33.10
  12  -6   0  406.06   37.00
  12  -6   0  407.56   31.20
  -6   0  12  405.46   33.20
  -6   0  12  420.06   33.60
 -12   6   0  431.66   31.40
 -12   6   0  399.06   36.20
 -12  -6   0  411.26   22.00
 -12  -6   0  433.46   22.40
 -12  -6   0  338.97   29.20
 -12  -6   0  394.76   33.50
   8   0 -12   76.19   10.60
   0 -12  -8   35.60   16.20
   0 -12  -8   85.69   18.30
  -8   0 -12   64.59   17.00
  -8   0 -12   94.69   28.30
  -8   0 -12   88.89   21.30
 -12  -8   0   76.99   19.40
 -12  -8   0   93.89   17.00
 -12  -8   0   82.99   11.10
 -12   8   0   94.79   17.10
   8   0  12   73.69   18.70
   8   0 -12   92.69   19.30
   8   0 -12   81.69   17.00
   0 -12   8   97.39   24.30
   0 -12   8   80.89   16.70
   0 -12   8   97.39   22.20
   0  12  -8   53.79   14.70
   0  12   8   94.59   14.90
  12  -8   0   74.99   18.50
  12  -8   0   78.99   19.00
  12   8   0   27.90   19.40
  12  -8   0   82.19   18.80
   0 -12  -8   94.09   19.60
 -12 -10   0   87.99   20.50
  10   0  12   78.19   19.90
  10   0 -12   53.99   16.40
   0 -12  10   86.09   29.90
   0 -12  10   67.29   17.10
   0 -12  10   90.79   24.10
   0  12 -10   97.49   14.50
   0  12  10   68.79   18.70
  10   0 -12   56.39   10.90
  10   0 -12  102.89   22.70
 -10   0 -12   80.79   28.30
 -10   0 -12   77.59   23.60
  12 -10   0   57.79   20.00
  12 -10   0   63.19   21.40
  12 -10   0   59.79   18.90
  12  10   0   61.49   21.70
 -10   0 -12   92.89   20.80
 -12 -10   0   60.69   14.20
 -12  10   0   46.10   16.20
   0 -12 -10   69.49   23.20
   0 -12 -10   44.70   17.50
   0 -12 -10   80.89   20.50
  12   0   2   36.20   15.80
   0  -2  12   52.69   15.90
  -2  12   0   65.49   10.50
   0  -2 -12   70.29   22.20
   2 -12   0   42.50    9.40
   2 -12   0   60.09   16.20
   2  12   0   32.10   12.80
   0  -2 -12   62.89   13.70
   0  -2 -12   58.99   17.80
   0  -2  12   13.80   23.70
  12   0   2   52.19    8.10
 -12   0   2   59.69   12.90
 -12   0   2   34.90   17.00
   0  -2  12   57.19   12.50
 -12   0  -2   40.80   13.50
 -12   0  -2   71.19   14.80
 -12   0  -2   38.70   18.20
  -2 -12   0   66.29   10.00
  -2 -12   0   60.69   14.80
  -2  12   0   42.80   12.20
  -2 -12   0   50.79    7.90
  -2 -12   0   58.89   13.50
  -2 -12   0   76.79   15.60
  12   0  -2   51.59   12.10
  12   0  -2   90.99   19.50
  12   0   2   79.69   17.40
  12   0   2   83.89   15.00
   0   2  12   77.39   16.10
   0   2  12   57.39   16.30
   2 -12   0   63.89   15.00
   0   2 -12   59.49   13.60
 -12   0  -2   64.69    9.60
   0   2 -12   58.39   22.10
   0   2 -12   53.39   10.20
   0   2 -12   83.89   19.10
   0   2  12   57.19   24.20
 -12   0   2   89.69   15.90
  -2  -2 -12  199.68   25.90
  -2   2  12  212.68   23.80
  -2   2  12  211.98   25.30
   2 -12   2  241.48   14.20
  12  -2   2  260.67   25.60
  12   2  -2  221.48   28.40
  12  -2   2  214.08   16.70
   2  12  -2  228.68   20.80
  -2  12   2  242.28   19.50
 -12  -2  -2  237.98   22.70
 -12  -2  -2  237.98   30.10
 -12  -2  -2  196.38   15.00
   2  -2  12  215.88   20.80
   2  -2  12  186.48   23.00
   2   2 -12  202.28   33.00
   2   2 -12  216.78   21.30
   2   2 -12  207.88   25.20
  -2   2  12  256.97   38.40
  -2 -12  -2  211.78   15.50
  -2 -12  -2  216.48   21.40
   2 -12   2  199.18   14.60
   2 -12   2  211.68   27.20
  -2 -12  -2  214.08   24.40
  -2 -12  -2  210.78   19.10
   2  -2  12  240.18   33.30
 -12   2   2  218.88   23.40
 -12   2   2  236.98   22.80
  12  -2   2  223.98   23.00
  -2  -2 -12  167.68   30.50
  -2  -2 -12  204.98   21.50
   2 -12   2  204.88   21.20
   2 -12   2  196.18   19.10
  12  -2   2  258.67   28.90
  -2  12   2  219.28   24.60
 -12  -2  -2  210.78   23.80
 -12   2   2  190.78   25.00
  12  -2  -2  239.58   15.50
 -12   2  -2  226.78   24.90
 -12  -2   2  184.88   24.60
   2  -2 -12  223.28   22.90
   2  -2 -12  233.48   25.50
 -12   2  -2  242.48   30.30
   2   2  12  227.58   24.60
   2   2  12  198.78   25.40
  -2 -12   2  230.98   22.10
 -12  -2   2  209.28   23.00
 -12  -2   2  204.38   19.50
  -2  12  -2  179.78   23.30
  -2 -12   2  210.28   14.50
  -2 -12   2  226.38   24.80
   2  12   2  259.07   19.80
 -12   2  -2  227.98   23.40
   2 -12  -2  213.68   19.90
 -12   2  -2  183.18   18.50
  -2  -2  12  210.38   35.70
  -2  -2  12  208.68   20.50
  -2  -2  12  209.18   22.50
  -2   2 -12  206.68   19.60
  -2   2 -12  268.07   21.30
  -2   2 -12  227.58   26.70
   2   2  12  222.78   35.70
  12   2   2  237.68   28.30
   2 -12  -2  213.48   22.20
   2 -12  -2  206.48   25.70
  -2  12  -2  216.28   15.20
  12  -2  -2  212.08   21.70
  -2   2 -12  255.47   35.60
  12  -2  -2  218.48   28.60
   2  -2 -12  180.88   31.30
   2  -2 -12  248.28   21.00
  -2 -12   2  165.98   21.80
  -2 -12   2  226.68   21.80
   2 -12   4   16.10   15.20
  -4   2  12   32.70   16.40
  -4   2  12   24.10   14.20
  -2 -12  -4   28.60    9.30
  -2 -12  -4   17.40   12.10
  12  -4   2   31.10   10.60
  -2  12   4   34.30   11.70
  -2 -12  -4   16.60   15.90
   2 -12   4   41.10   11.00
   2 -12   4   24.80   10.40
   2  12  -4   24.10   10.00
   2  12  -4   49.60   17.90
  -4   2  12   32.00   25.60
   2 -12   4   22.40    9.20
 -12   4   2   39.70   18.30
  -4  -2 -12   37.00   19.70
 -12  -4  -2   31.10   13.50
  12  -4   2   46.80   14.40
   4   2 -12   31.60    6.80
   4   2 -12   26.50   12.60
   4   2 -12   38.10   15.40
 -12   4   2   18.70   13.40
  -2 -12  -4   12.80   11.80
  -4  -2 -12   35.40   16.70
  -4  -2 -12   36.50   14.00
  -4  -2 -12   45.60   18.30
  12  -4   2   35.50   12.00
  12  -4   2   24.90   14.00
   4  -2  12   19.60   13.10
 -12  -4  -2   26.80   12.40
  12   4  -2    4.10   15.40
 -12   4   2   21.90   10.20
   4  -2  12   37.60   13.80
  -4   2 -12   24.50   11.80
  -2 -12   4   40.70   15.70
   2  12   4   -5.60   10.80
  -4   2 -12   33.60   21.70
  -4   2 -12   23.00   11.10
  -4   2 -12   -3.60   13.00
  12   4   2   21.70   15.80
  12  -4  -2   51.49   17.20
  12  -4  -2   18.70    8.70
   2 -12  -4   18.80   11.20
   2 -12  -4   15.90   11.90
  -2 -12   4   23.60    3.70
   4  -2 -12   32.60   14.80
  -4  -2  12   32.50   13.20
  -2 -12   4   43.60   11.50
 -12  -4   2   14.90   13.90
 -12  -4   2   21.60    9.70
 -12   4  -2   38.20   14.10
 -12   4  -2   32.90   15.00
 -12   4  -2   42.40   15.70
 -12   4  -2   41.50   11.30
   4  -2 -12   19.20   12.70
   4  -2 -12   30.70    9.30
  -4  -2  12   19.20   11.70
  -2 -12   4   31.90   10.90
   4   2  12   -1.30   15.70
   4   2  12   27.90   14.40
  12  -4  -2   20.20   10.50
  -2  12  -4   26.60    3.90
  -2 -12   4   44.80   15.90
  -2  12  -4   24.90   12.00
   4   2  12   37.90   23.00
   6  -2  12   -1.00   12.20
   6   2 -12    5.20   11.10
 -12  -6  -2    9.70   12.70
 -12  -6  -2    9.10    7.40
   6   2 -12   -0.20   14.60
  -2 -12  -6   20.90   11.50
  -2 -12  -6    6.60   11.90
 -12  -6  -2   29.00   13.70
   6   2 -12   14.70    5.70
  12  -6   2   35.70   17.00
  12   6  -2   18.00   17.10
  12  -6   2   23.70   15.50
  12  -6   2    2.80   11.20
   2  12  -6    4.90    9.10
  -6  -2 -12   40.90   18.90
  -6  -2 -12   17.60   12.10
 -12   6   2    5.10   11.10
 -12   6   2   -3.70   18.70
  -2  12   6    9.50    7.00
  -2 -12  -6   -7.10   11.20
  -2  12   6    7.00   14.10
  -6  -2 -12   -7.10   22.10
   2  12  -6    3.50   18.70
   2 -12   6    5.30   13.90
   2 -12   6   11.60   10.70
   2 -12   6    1.80   15.20
   6   2  12    8.90   15.00
  12  -6  -2   22.30   11.50
  -2 -12   6   -7.20   18.90
  -2 -12   6    4.70    9.30
 -12  -6   2    4.50    9.80
  -2 -12   6   14.20   10.00
  -2 -12   6   24.50   16.60
  -6  -2  12   13.80   14.30
  -6   2 -12  -22.50   19.50
  -6   2 -12    9.60   13.50
  -6   2 -12  -30.40   13.20
  -6   2 -12   11.00    9.80
 -12  -6   2    7.10   13.30
   6  -2 -12   11.10    9.00
   6  -2 -12    9.00   12.60
  -6  -2  12   -1.30   11.50
  12  -6  -2  -13.00   16.20
  12  -6  -2   -8.50   11.20
   2  12   6   17.50   15.30
  12   6   2   21.90   17.70
   2  12   6    9.00    8.00
 -12   6  -2   19.80   16.20
 -12   6  -2  -10.30   12.60
  -2  12  -6  -10.20   12.10
   6  -2 -12   26.40   14.10
   2 -12  -6    3.40   11.20
   2 -12  -6    4.50   11.00
 -12  -6   2   11.80    4.30
 -12  -6   2    8.20    4.60
 -12   6  -2    9.30   12.70
  12  -8   2   95.49   17.60
  12  -8   2   76.29   18.10
  -2 -12  -8  119.29   20.60
  -2 -12  -8   85.99   19.60
   8  -2  12   63.59   19.70
   2  12  -8   79.79   12.10
   2 -12   8  100.49   23.50
   2  12  -8  104.69   13.70
  -8  -2 -12   91.09   26.60
  -8  -2 -12   90.39   25.50
  -8  -2 -12  114.19   20.50
   2 -12   8   86.69   21.50
   2 -12   8   69.39   14.40
   8   2 -12   86.09    9.60
   8   2 -12  112.49   20.60
   8   2 -12  104.59   18.50
 -12   8   2  115.79   16.80
  -2  12   8  118.99   16.10
 -12  -8  -2   68.59   18.00
  -2 -12  -8   95.39   18.40
  12  -8   2   81.89   20.20
  12   8  -2   62.09   22.40
 -12  -8  -2  113.79   14.40
  12  -8   2   77.19   16.60
  -2 -12   8   80.49   25.70
  -2 -12   8   92.99   13.70
   2  12   8  113.39   15.40
  -8   2 -12   74.69   27.70
  12  -8  -2   77.69   18.90
   2 -12  -8  109.09   21.20
  -8   2 -12   82.39   20.70
  -8   2 -12   74.89   16.60
  -8  -2  12   46.00   19.30
   8  -2 -12  112.09   15.10
   8  -2 -12   67.39   21.30
   8  -2 -12   87.79   18.90
   2 -12  -8   84.09   18.10
 -12  -8   2   78.29   19.20
 -12  -8   2  118.69   15.70
 -12   8  -2   79.69   19.30
 -12   8  -2   81.49   19.40
  -8  -2  12   72.79   16.20
  12  -8  -2   98.69   19.80
 -12   8  -2  116.99   19.00
  -2 -12   8   72.49   21.80
  -2  12  -8   58.59   23.50
 -12  -8   2  104.29   12.40
  12   8   2   96.89   23.60
   8   2  12   66.29   20.30
  -2  12  -8   78.49   16.30
  12  10  -2   42.00   20.70
   2  12 -10   13.10    9.30
  -2 -12 -10   40.40   16.60
 -12 -10  -2   35.70   18.80
   2 -12  10   11.00   20.00
 -12 -10  -2   45.20   16.90
   2  12 -10   48.90   11.50
 -10  -2 -12   28.60   25.50
 -10  -2 -12   50.99   18.70
  10   2 -12   28.30    6.80
  10   2 -12   19.80   16.60
  10   2 -12   23.10   15.60
 -12  10   2   14.90   14.30
  10  -2  12   50.59   19.80
 -10   2  12   38.70   11.10
  -2 -12 -10   37.20   19.80
  12 -10   2   22.60   17.90
  -2  12  10   21.20   16.90
  12 -10   2    8.30   17.00
   2 -12  10   -1.20   26.70
   2 -12  10   13.70   12.30
  12 -10   2   19.70   18.50
  12  10   2   25.50   21.70
 -12 -10   2   14.20   17.10
   2 -12 -10   38.50   18.70
 -10   2 -12   31.60   15.10
  -2 -12  10   34.70   30.90
  -2 -12  10   43.30   10.40
  -2 -12  10    4.30   19.50
  -2  12 -10   18.00   24.00
  -2  12 -10    7.60   13.70
 -10   2 -12   23.10   24.30
  10  -2 -12   20.70   12.50
   2 -12 -10   26.10   15.90
  10  -2 -12    1.90   17.20
  10  -2 -12   49.60   16.60
 -10  -2  12   27.70   16.20
  12 -10  -2   19.30   17.70
  10   2  12   17.10   17.80
 -12 -10   2   23.40   12.90
 -12  10  -2   14.50   14.00
  12 -10  -2   34.00   18.70
 -10   2 -12   22.00   20.70
   2  12  10   16.10   16.30
   0   4 -12   -8.10    9.40
   0   4 -12    6.40   15.90
   0   4  12   32.50   22.60
   0  -4  12  -16.00   10.10
  -4 -12   0    8.90    7.90
  -4 -12   0   -4.40   10.60
   0  -4  12   21.00   12.90
   0   4 -12   -3.90    7.30
   0   4 -12  -12.40   18.40
  12   0  -4    6.70    9.50
  12   0  -4   14.00   15.60
  12   0   4    8.80   14.40
  12   0   4   19.70   13.70
  12   0   4    8.50    7.40
 -12   0  -4   17.10   18.60
 -12   0  -4   10.70    9.50
 -12   0   4  -12.70    9.80
 -12   0   4  -35.20   15.20
  -4 -12   0   -6.30    6.90
  -4 -12   0   -0.90    9.30
   0  -4 -12   33.90   20.60
   0  -4 -12   -6.30   11.70
   0  -4 -12    8.70   15.60
   0  -4  12  -11.60   22.50
 -12   0  -4   11.50   13.20
 -12   0  -4   -9.70   12.70
  -4  12   0  -11.60    8.80
   0   4  12  -34.50   14.20
   4 -12   0   13.10   12.00
   4 -12   0    9.40    8.70
   4 -12   0   -1.80   11.80
  -4 -12   0    1.10   14.00
  -4  12   0  -23.70   12.10
  12  -2   4    5.50    9.10
  12  -2   4   39.60   14.00
   4 -12   2   29.70   15.20
   4  12  -2   28.80   13.70
  -4 -12  -2   30.20    8.90
  -4 -12  -2   34.90   11.40
  -4 -12  -2   41.70   17.60
  -4 -12  -2   13.50   10.00
 -12  -2  -4   24.40    9.40
   4 -12   2   26.50    6.30
   4 -12   2   27.90   11.80
   4 -12   2   39.70    7.60
   2   4 -12   30.10   19.50
 -12  -2  -4   36.50   15.10
 -12  -2  -4   22.10   15.40
  12   2  -4   38.80   10.20
  12   2  -4    8.80   15.30
   2  -4  12   33.30   11.70
   2  -4  12    8.90   12.60
  -2   4  12   26.60   17.10
  -4  12   2   30.30   11.70
   2   4 -12   35.90   12.50
   2   4 -12   55.09   18.50
  12  -2   4   -2.50   14.10
  12  -2   4   36.50   13.70
   2   4 -12   38.30    7.70
  -4  12   2   22.40   16.80
  -2  -4 -12   39.10   19.70
  -2  -4 -12   45.50   14.30
  -2   4  12   -4.80   25.60
 -12  -2  -4   63.89   21.30
 -12   2   4   37.10   12.10
   2  -4  12   20.60   22.80
   2  -4 -12   18.10   20.50
 -12   2  -4   46.30   15.50
 -12   2  -4   61.49   16.60
  12  -2  -4   44.40   18.40
  -4 -12   2   23.60   13.80
  -4 -12   2   23.00    7.20
  -4 -12   2   30.50   12.70
  -4  12  -2   20.80    9.20
   2  -4 -12   17.80   10.30
   2  -4 -12    0.20   13.30
  -2  -4  12   48.50   32.90
 -12  -2   4   20.20    9.50
  -2  -4  12   44.00   13.70
  -2   4 -12    9.60   20.20
 -12   2  -4   20.40   15.70
 -12   2  -4   -3.80   11.20
  12  -2  -4   42.20    7.60
  -4  12  -2   36.80   14.80
  -2   4 -12   31.20   11.40
   4 -12  -2   26.70   13.90
   2   4  12   28.70   24.10
   4 -12  -2   15.80   11.30
   4 -12  -2    2.60   12.80
  -4  12  -2   27.00    8.20
  12   2   4   40.90   17.30
  12   2   4   33.50    9.80
  -2  -4  12   19.40   11.20
   2  -4 -12   29.30   17.30
 -12  -2   4   30.10   15.70
   2   4  12   31.80   16.30
  -2   4 -12    7.50    9.40
   4  12  -4    5.50   11.70
   4   4 -12   -3.60    4.70
  -4 -12  -4   -2.90   11.00
 -12  -4  -4   -6.30    8.00
  -4   4  12  -45.50   26.90
 -12  -4  -4   13.30   14.70
 -12  -4  -4  -13.70   12.90
   4  -4  12  -10.40   12.10
   4   4 -12   -0.10   12.10
   4   4 -12  -27.10   15.50
  12  -4   4    0.70   14.10
  -4 -12  -4    8.90    9.80
   4 -12   4   -2.50    8.90
 -12   4   4   -0.40   10.40
 -12   4   4    4.20   12.60
  -4 -12  -4  -21.00   10.60
  -4 -12  -4  -27.70   18.90
  -4  -4 -12   23.10   19.40
   4   4 -12    4.60    4.40
  12  -4   4   21.40   12.80
   4 -12   4   10.00   10.60
  12   4  -4  -17.60   15.30
   4 -12   4    7.80   15.90
  12  -4   4  -10.40   14.50
  -4  -4 -12    2.80   12.10
  12  -4   4   -0.50   10.70
  -4  12   4   20.10   12.30
  -4  -4 -12   10.20   18.30
 -12   4  -4   10.00   14.30
  12   4   4    1.60   14.80
  -4 -12   4   -2.20    8.80
   4  12   4    2.30   12.20
  12  -4  -4    1.40    9.60
  12  -4  -4   34.50   17.80
 -12  -4   4   -3.80    8.30
   4   4  12    5.80   21.10
  -4  -4  12   20.70   11.30
  -4  -4  12  -13.70   11.30
  -4   4 -12   -5.20   21.40
  -4   4 -12   10.70   11.00
  -4   4 -12   17.10   11.50
  -4   4 -12    3.50   12.00
   4  -4 -12    8.10   12.10
   4  -4 -12   14.40   15.90
  -4  12  -4   -4.30   11.90
  -4  12  -4    0.10   14.40
  -4 -12   4  -15.70   14.00
   4   4  12   29.00   15.30
   4  -4 -12   15.50   10.20
   4 -12  -4   22.90   13.50
   4 -12  -4   -9.90   11.30
  12  -4  -4   24.10    9.50
 -12   4  -4   33.60   13.10
 -12  -4   4    3.50   15.20
  -4 -12   4  -23.40   12.80
  -4 -12   4   -1.30    5.20
  -6   4  12  101.39   35.80
 -12  -6  -4  142.49   17.20
   6   4 -12  119.49   20.10
   6   4 -12  156.58   22.10
   6  -4  12  138.99   22.10
 -12   6   4  125.99   18.20
   4 -12   6  180.08   23.00
   4 -12   6  138.59   19.50
  12  -6   4  164.78   24.80
  12  -6   4  143.19   22.00
  12  -6   4  132.19   23.50
  12  -6   4  125.99   20.00
  12   6  -4  147.59   26.40
   4  12  -6  157.88   19.30
   4  12  -6  150.98   24.50
 -12  -6  -4  113.09   22.00
  -6  -4 -12  123.69   27.80
  -4 -12  -6  121.09   19.50
  -4 -12  -6  114.89   18.90
  -4 -12  -6  158.98   21.10
 -12   6   4  130.49   22.30
  -6  -4 -12  129.19   20.80
  -4  12   6  107.39   20.40
   4 -12   6  148.29   25.10
 -12   6  -4  124.49   21.50
   4 -12  -6  159.08   21.80
  -4 -12   6  130.19   10.00
  -4 -12   6  159.58   25.50
  -4  12  -6  158.88   24.20
  -4  12  -6  118.49   20.30
  -4  12  -6  146.49   10.80
   4 -12  -6  179.68   24.90
 -12   6  -4  136.69   21.80
  12  -6  -4  133.59   19.40
  12  -6  -4  168.88   19.60
  12   6   4  127.49   24.80
  -4 -12   6  139.89   18.90
  -4 -12   6  146.99    9.70
   4  12   6  153.38   23.00
  -6  -4  12  148.29   19.40
  -6  -4  12  130.99   18.80
  -6   4 -12  114.79   30.00
  -6   4 -12  115.69   19.40
 -12  -6   4  155.08   16.30
  -4 -12   6   92.29   26.00
 -12  -6   4  129.19   21.90
 -12  -6   4  138.69   10.00
   6  -4 -12  153.88   19.60
   6  -4 -12  173.18   23.90
   6  -4 -12  146.19   21.80
  -6   4 -12  186.88   21.90
  -6   4 -12  126.89   18.10
   4  12   6  135.09   17.70
   6   4  12  133.09   23.90
  -4 -12   6  155.38   16.70
  12  -8   4    5.10   16.90
 -12  -8  -4   13.30   15.50
  12   8  -4  -15.40   17.80
  12  -8   4  -30.90   18.30
  12  -8   4   -6.70   15.00
  -4 -12  -8   -9.50   13.20
  12  -8   4   -7.10   14.70
   8  -4  12  -14.60   14.20
   8   4 -12    5.50   13.30
   8   4 -12   20.40   16.50
 -12  -8  -4  -16.20   11.50
   4 -12   8   16.60   18.30
   4 -12   8   18.60   12.70
   4 -12   8    5.70   18.30
   4  12  -8  -13.70   10.70
 -12  -8  -4   23.40   16.90
  -4  12   8   -8.30   14.00
 -12   8   4    6.40   10.10
  -8  -4 -12   10.70   14.20
  -4 -12  -8  -34.30   15.90
  -4 -12  -8  -12.00   12.80
  -8  -4 -12   31.80   22.80
   4 -12  -8   -0.80   13.80
  12  -8  -4   22.70   13.40
 -12  -8   4   10.30    7.60
   4 -12  -8   -4.10   16.20
   8   4  12   13.20   18.50
  12  -8  -4   10.80   13.60
   8  -4 -12   -9.00   15.50
   8  -4 -12   16.10   17.30
  12   8   4   -4.80   18.50
   8  -4 -12   10.00   11.60
  -4 -12   8    0.40    3.10
  -4 -12   8    7.70   17.10
  -4  12  -8   32.20   21.50
  -4  12  -8   18.90   16.10
  -4  12  -8   -3.20    3.60
  -4  12  -8   -0.30    4.40
 -12   8  -4   43.20   16.50
   4  12   8  -14.80   12.50
 -12  -8   4   -2.30    9.20
 -12  -8   4   32.50   18.00
  -8  -4  12    3.70   12.20
  -8   4 -12  -24.40   21.40
  -8   4 -12   13.20   15.10
  -8   4 -12   19.70   12.60
 -12   8  -4  -28.30   15.40
 -12   8  -4  -34.30   19.30
  -8  -4  12   13.50   17.10
  12  -8  -4    2.00   17.50
  -4 -12   8    2.70   27.50
  -4 -12   8    7.00    8.10
  10   4 -12   19.90   16.60
  12  10  -4  -13.20   20.30
  12 -10   4    5.60   17.20
  12 -10   4  -23.90   17.20
 -12 -10  -4   23.20   15.60
 -12 -10  -4   15.60   17.40
  -4  12  10   32.20   19.30
  10  -4  12    8.60   17.20
  10   4 -12  -27.30   21.00
  10   4 -12  -15.80   14.50
 -10   4  12    3.30   12.10
 -12 -10  -4  -20.50   17.50
  12 -10   4  -19.10   17.20
  -4 -12 -10   19.60   17.70
   4 -12  10  -11.50   12.80
 -10  -4 -12    2.20   22.40
 -10  -4 -12  -14.90   15.60
  12 -10   4   -7.20   18.00
  -4 -12 -10   11.90   20.90
  -4 -12 -10   13.40   16.00
 -12  10   4  -11.10   12.10
   4 -12  10  -11.00   24.20
   4 -12  10   27.10   20.20
   4  12 -10    1.90   12.40
 -12  10  -4   -5.10   16.40
 -12  10  -4   29.90   19.20
   4 -12 -10   13.50   15.80
  12 -10  -4   -7.40   17.00
 -10  -4  12   -1.50   14.70
 -10   4 -12  -12.20   23.30
 -10   4 -12  -30.70   18.00
  -4 -12  10   29.50   20.00
 -12 -10   4   -0.80   11.30
  10  -4 -12    2.00   11.30
  10  -4 -12   -9.90   18.60
  10  -4 -12  -11.40   17.90
  12 -10  -4  -18.10   14.20
  12  10   4   -4.10   19.80
 -12 -10   4   20.80   18.80
 -12 -10   4    7.70   11.10
  -4 -12  10    4.20    4.60
  -4  12 -10    0.40    4.70
 -12 -10   4  -13.90   15.30
  12 -10  -4   16.90   16.50
  -4 -12  10    0.50    7.10
 -10   4 -12   22.90   15.30
   4  12  10  -21.20   16.80
  -4  12 -10   14.00   23.80
   4 -12 -10  -19.00   16.10
  10   4  12  -36.70   16.70
  -4  12 -10    0.40    5.20
  -4  12 -10    6.90   16.20
   0   6  12  366.76   40.10
   0   6 -12  369.16   43.10
   0  -6 -12  462.15   42.90
  -6 -12   0  384.36   28.10
   0   6 -12  423.06   27.00
  -6  12   0  415.86   24.10
 -12   0  -6  349.77   34.40
   0  -6 -12  379.46   29.90
   0  -6 -12  381.16   32.30
   6 -12   0  383.76   32.60
   6 -12   0  401.36   28.30
   6 -12   0  385.46   35.90
 -12   0  -6  398.66   40.20
 -12   0  -6  397.76   29.70
 -12   0   6  425.66   27.90
   0  -6  12  418.66   34.40
   0   6 -12  438.96   25.40
  -6 -12   0  459.85   39.00
  -6 -12   0  397.66   28.00
  -6 -12   0  447.26   32.80
  -6  12   0  360.16   28.40
  12   0  -6  420.76   40.10
  12   0  -6  422.76   21.90
  12   0   6  505.55   36.90
  12   0   6  443.06   29.10
  12   0  -6  405.76   27.20
   6  12   0  417.26   32.60
   0  -6  12  392.56   26.40
  -6 -12   0  378.96   28.20
  -6  12   2   12.80    5.70
  -6 -12  -2   -1.50   11.30
  12   2  -6    4.10    5.00
  -6 -12  -2   -1.20   10.60
  -6 -12  -2    1.40   10.80
 -12  -2  -6    6.10   14.40
  12  -2   6    9.80   13.70
  12  -2   6    6.30   12.90
  12   2  -6    0.80    7.60
   6 -12   2    0.00    6.90
   6 -12   2    9.30   11.10
  -6 -12  -2  -35.50   19.80
  -2   6  12   28.70   25.00
  12  -2   6    9.80   13.50
  -6  12   2   12.50   12.30
  -2  -6 -12  -23.90   17.10
  -2  -6 -12   -6.50   12.70
   6  12  -2    7.50   13.80
 -12  -2  -6   17.20   11.10
   2   6 -12   15.60   20.90
   2   6 -12   15.80    6.80
  12   2  -6   43.10   20.40
   2   6 -12    7.20    9.60
 -12  -2  -6   42.20   24.50
   2  -6  12   28.50   10.90
 -12   2   6   14.10   12.10
   6 -12   2   23.70   15.80
   2  -6  12    4.30   12.90
  -2  -6  12   -4.70    9.20
   2   6  12    0.30   22.60
  -2   6 -12  -14.30    9.70
   2  -6 -12  -15.70   13.50
 -12   2  -6   13.90   15.60
   6 -12  -2  -12.00   11.40
  -2   6 -12   -1.20    8.60
   6 -12  -2   25.10   13.10
  -6 -12   2   10.30   10.80
 -12   2  -6    2.10   17.80
  -6  12  -2   -1.30   10.10
   2  -6 -12    0.30   19.40
   2  -6 -12   -2.10    9.40
  -2   6 -12   -1.00   20.70
  12   2   6   -2.00   14.10
  12   2   6   13.40   10.80
  12  -2  -6   22.20   10.40
  12  -2  -6    0.50   18.70
  -6 -12   2   41.70   18.20
  -6 -12   2    6.00    8.30
  -6 -12   2    5.40   12.60
  -6  12  -2    2.90    9.20
  -2  -6  12   -3.10   12.40
   6 -12  -2   10.20   13.60
 -12  -2   6    6.20    9.10
  12  -2  -6    6.90    7.50
  12  -4   6  147.89   21.30
  -4   6  12   95.79   28.20
 -12   4   6  148.39   20.10
   4   6 -12  129.09   24.00
  -6  12   4  155.98   11.60
  -6  12   4  145.39   16.00
   6  12  -4  162.98   23.60
  -6  12   4  100.99   18.90
  -4  -6 -12   95.49   26.80
  -4  -6 -12  155.88   22.70
  -6 -12  -4  126.69   18.30
   4  -6  12  132.99   22.30
 -12  -4  -6  153.38   26.70
  12  -4   6  135.39   22.80
  12  -4   6  154.58   20.00
   6 -12   4  115.49   19.00
   6 -12   4  143.89   25.20
   6 -12   4  156.08   18.00
  12   4  -6  128.89   26.00
  12   4  -6  126.89   10.50
   4   6 -12  130.69   17.70
  -6 -12  -4  146.39   19.70
  -6 -12  -4  146.19   20.70
   4  -6 -12  121.59   17.30
  12  -4  -6  106.49   16.10
  -6 -12   4  156.48   17.00
  12  -4  -6  146.69   22.90
 -12   4  -6  129.79   22.20
 -12  -4   6  146.49   22.60
  -6 -12   4  174.38   23.40
  -6  12  -4  155.38   21.00
  -6  12  -4  127.89   15.60
  -4   6 -12  111.29   16.80
 -12   4  -6  136.59   24.40
   6 -12  -4  133.89   19.70
 -12   4  -6  126.99   21.10
  12   4   6  126.79   25.90
  -6 -12   4  111.39   22.00
   4   6  12  162.88   28.90
   6 -12  -4  147.09   21.40
  -4  -6  12  153.68   18.50
  -4  -6  12  137.39   20.80
   6 -12  -4  138.59   21.50
  -4   6 -12  145.19   15.50
   4  -6 -12  154.58   23.80
  -4   6 -12  143.49   31.20
  -6 -12   4  137.79   14.80
 -12  -4   6  134.79   14.90
  -4   6 -12  145.39   17.40
   6   6 -12 2295.47  105.99
  -6  12   6 2142.99  104.69
   6  12  -6 2207.38  109.09
   6  12  -6 2232.98  109.59
  -6 -12  -6 2139.49  123.49
  -6   6  12 2047.40  121.49
  12  -6   6 2181.28  110.29
  -6 -12  -6 2116.49  108.19
  12  -6   6 2295.77  109.09
  12   6  -6 2324.87  116.49
   6  -6  12 2290.07  112.89
 -12  -6  -6 2150.38  113.49
 -12  -6  -6 2215.18  111.59
 -12  -6  -6 2172.78  103.99
   6   6 -12 2211.88  110.39
  -6  -6 -12 2031.70  118.79
  -6  -6 -12 2060.19  109.49
  12  -6   6 2395.06  110.59
  -6 -12  -6 2255.17  108.29
 -12   6   6 2199.08  108.79
   6 -12   6 2302.67  106.59
   6 -12   6 2083.29  114.79
   6   6 -12 2189.18  109.89
   6 -12   6 2157.28   96.39
   6 -12   6 2232.38  108.69
   6 -12  -6 2309.17  111.49
   6 -12  -6 2224.58  109.59
   6  12   6 2388.26  105.29
   6  -6 -12 2251.07  112.29
 -12  -6   6 2220.78   99.69
  12  -6  -6 2390.86  108.89
  -6 -12   6 2299.77  101.09
  -6 -12   6 2242.18  109.09
  -6 -12   6 2192.88   99.69
  -6 -12   6 2357.76  111.19
  -6  12  -6 2174.38  112.29
  -6   6 -12 2209.88  106.59
  -6   6 -12 2432.96  102.79
  -6   6 -12 2241.28  104.09
 -12  -6   6 2113.79  109.29
 -12  -6   6 2265.67   98.29
 -12   6  -6 2093.59  112.19
  -6  -6  12 2241.38  104.69
  -6  -6  12 2268.07  108.09
  12  -6  -6 2315.77  113.29
  -6  12  -6 2258.37  100.09
 -12   6  -6 2230.68  110.59
   6  -6 -12 2287.17  106.69
  -6   6 -12 2222.18  122.99
  12   6   6 2327.27  117.89
 -12  -8  -6   44.90   20.20
  -6 -12  -8    7.10   15.30
 -12   8   6   37.50   13.70
  -6 -12  -8   -9.00   19.10
  -6 -12  -8   39.60   16.90
  12  -8   6   22.50   16.20
  12  -8   6   14.00   16.80
  12   8  -6   62.09   22.10
  -8  -6 -12   37.70   18.30
   8  -6  12   28.50   18.80
 -12  -8  -6   34.10   14.90
   8   6 -12   23.30   19.80
   6  12  -8   31.00   24.50
   6 -12   8   41.00   19.60
   6 -12   8   45.10   15.80
   6 -12   8   -2.60   19.70
  -8  -6 -12   25.90   23.80
 -12  -8  -6   18.70   17.90
  -6  12   8   15.50   18.30
  -8   6  12   32.50   16.40
   8   6 -12   34.90   13.80
   8   6 -12   48.00   19.90
 -12  -8   6   47.70   19.80
   6 -12  -8   38.20   18.60
  -8   6 -12   16.20   12.00
   6 -12  -8   14.20   17.90
   8  -6 -12   37.70   14.40
  12  -8  -6   48.30   14.90
 -12   8  -6   43.20   20.20
  -6 -12   8  -47.60   31.10
  -6 -12   8   27.60    8.00
  -6 -12   8   30.80    9.20
  -6  12  -8   18.90    7.80
  -6  12  -8   36.00    9.40
  -8  -6  12   11.90   15.10
  -8  -6  12   24.60   13.20
  -8   6 -12   20.90   25.60
  -8   6 -12   22.60   13.30
  -6  12  -8   -9.40   21.30
  12   8   6   72.29   23.60
  12  -8  -6   25.00   19.90
   6  12   8   34.90   15.90
   8  -6 -12   23.10   19.10
 -12  -8   6   39.60    9.50
  -6 -12   8  -18.10   16.10
  -6 -12 -10   40.70   19.10
 -12 -10  -6   30.80   23.80
  -6 -12 -10   12.30   21.40
  -6  12  10   60.49   24.80
 -12  10   6   15.00   13.10
 -10  -6 -12   -3.80   25.90
 -10  -6 -12   29.20   19.40
  -6 -12 -10   49.80   19.70
  12 -10   6    3.30   16.40
   6  12 -10   13.60   18.30
  10  -6  12   18.80   20.00
  10   6 -12   22.50   21.10
  10   6 -12   -7.70   18.40
   6 -12  10   11.20   20.60
   6 -12  10   19.80   25.60
 -10   6  12   20.30   17.90
  12  10  -6   22.00   21.00
 -12 -10  -6  -20.30   18.00
 -12 -10  -6   -7.50   17.90
  12 -10   6   -6.80   18.40
   6 -12  10   21.30   16.00
  12 -10   6   -1.30   16.70
  -6  12 -10  -13.30   25.10
 -10   6 -12   21.90   14.70
 -12  10  -6   54.29   22.30
  -6 -12  10   29.20   18.30
  10  -6 -12    8.50   20.10
  12 -10  -6    1.60   17.20
  12  10   6    5.30   23.50
  -6 -12  10   31.30    9.50
 -12 -10   6   11.60   12.20
 -12 -10   6   12.80   19.30
  -6 -12  10   10.50    6.00
  12 -10  -6    5.10   19.40
   6  12  10   39.40   21.00
 -10  -6  12   18.70   14.80
 -10   6 -12    3.20   25.90
 -10   6 -12    5.90   16.60
  -6  12 -10   23.10    8.10
  -6  12 -10   15.40    9.80
 -12  10  -6   -2.40   19.20
  12 -10  -6   14.10   15.50
   6 -12 -10    3.70   16.70
   6 -12 -10    6.40   19.70
  10  -6 -12  -14.60   13.00
 -12 -10   6   28.90    8.40
 -12 -10   6   23.40    9.40
  12   0   8   87.89   19.40
   8  12   0   88.79   21.70
  12   0  -8   71.39   12.40
   0  -8 -12  112.29   20.80
  12   0  -8   79.49   19.60
  12   0  -8   71.19   11.00
   8 -12   0   55.29   17.50
   8 -12   0  105.99   23.40
  -8  12   0   82.99   16.50
 -12   0  -8   40.20   20.70
 -12   0  -8   70.39   17.50
 -12   0   8   57.89   12.50
  -8 -12   0   91.49   18.00
  -8 -12   0   77.19   14.50
  -8 -12   0   87.19   16.60
  -8 -12   0   97.39   17.20
  -8  12   0   98.59   13.90
   0  -8 -12   68.19   21.90
   0  -8 -12   79.89   16.40
 -12   0  -8   88.89   24.20
   0   8  12  157.88   28.30
   0  -8  12   95.19   12.30
   0   8 -12   68.29   11.30
   0   8 -12   74.99   11.40
  12   0  -8   88.99   23.80
   0   8 -12   70.79   12.30
   0  -8  12   86.39   20.10
  12   0   8   93.09   17.60
   0   8 -12   77.29   27.20
  -2  -8 -12  106.59   19.60
  -2  -8 -12   74.69   25.80
 -12  -2  -8   83.99   21.10
   2  -8  12  104.99   22.40
   2   8 -12  103.39   11.60
 -12  -2  -8   98.19   18.40
   8  12  -2   84.39   19.40
  12   2  -8  105.49   13.40
  12   2  -8  108.99   24.70
   2   8 -12  100.89   14.90
   2   8 -12   89.79   12.80
  -8 -12  -2   77.39   16.80
  -8 -12  -2   89.49   19.40
  12  -2   8  106.09   17.30
  -2  -8 -12  101.69   20.20
   8 -12   2  110.49   14.20
   8 -12   2  114.69   21.20
   8 -12   2   91.59   21.00
  12  -2   8  102.89   21.10
  -8  12   2   78.19   17.00
  -8 -12  -2   96.89   17.20
  -8  12   2   99.59   12.70
  -2   8  12   68.79   23.10
 -12  -2  -8   86.39   23.10
 -12   2   8  141.09   16.90
  12   2  -8  122.19   15.00
  -8 -12   2   94.29   16.80
  -8  12  -2  112.89   16.60
   2  -8 -12   88.89   20.70
  12  -2  -8   93.09   16.70
  12  -2  -8   92.09   23.20
  12  -2  -8   90.79   13.60
  -2   8 -12  104.19   11.30
  -2   8 -12   85.99   12.30
   2  -8 -12   75.59   16.70
   2   8  12   41.90   22.10
   8  12   2   81.59   21.70
  -2  -8  12   81.79   12.40
  -2  -8  12   79.49   19.10
   2  -8 -12  100.49   25.60
   8 -12  -2  121.69   22.80
 -12   2  -8  146.59   26.80
 -12   2  -8   80.29   24.20
 -12   2  -8   85.29   21.00
  -8  12  -2  106.89   16.90
  -8 -12   2   87.69   15.90
  12   2   8   96.49   22.30
  12   2   8   79.49   18.90
 -12  -2   8   84.89   11.60
  -2   8 -12   98.69   29.90
  -2   8 -12   98.39   14.80
  -8 -12   2  101.99   15.80
  -8 -12   2   42.30   21.50
   8 -12  -2   96.09   21.60
  -8 -12   2   58.29   17.00
   8 -12  -2   98.29   17.40
   8 -12   4  -17.90   10.70
   4  -8  12    0.80   16.90
 -12  -4  -8   17.00   14.50
 -12  -4  -8   -7.80   17.00
 -12  -4  -8   11.80   16.10
   8 -12   4   -9.80   11.50
  12  -4   8  -12.20   15.20
  12  -4   8    4.50   12.80
   4  -8  12    1.40   11.20
  -8  12   4    8.70    7.90
  -8  12   4   10.20   19.00
  -4  -8 -12   38.60   24.50
  -4  -8 -12   42.20   16.60
  12   4  -8  -13.80   19.30
  12   4  -8   -5.40    9.30
  -4   8  12   23.40   27.00
   4   8 -12   15.70   13.30
   4   8 -12   -8.80    9.80
   8  12  -4  -15.20   15.00
 -12   4   8  -21.20   12.30
  -8 -12  -4  -18.10   14.50
  -8 -12  -4    1.20   13.30
  12  -4   8   13.90   14.80
   8 -12   4   -5.40   13.70
   8 -12   4    8.40   17.70
  -4   8 -12    3.50    9.10
 -12  -4   8    6.30    7.40
   4   8  12  -10.70   22.30
  -4   8 -12   -3.10    4.80
  -8  12  -4   23.50   12.30
  12  -4  -8   -5.60   16.10
  -4   8 -12    3.70   25.40
   8 -12  -4   19.40   15.00
  -4   8 -12  -20.60   12.50
  12   4   8   24.00   19.30
   4  -8 -12   16.20   13.00
   4  -8 -12   -2.80   15.80
  -4  -8  12    5.60    9.80
  -4  -8  12  -13.80   13.00
   8 -12  -4    4.80   13.40
   8 -12  -4   14.80   15.40
  12  -4  -8   -0.30   12.40
  -8 -12   4  -12.70    9.20
  12  -4  -8    6.30   10.60
  -8 -12   4   -4.90   20.90
  -8 -12   4   -6.40   14.30
  -8  12  -4   13.50   15.10
 -12   4  -8   13.60   18.10
 -12   4  -8   21.60   21.20
 -12   4  -8    0.70   21.10
 -12  -6  -8   16.60   16.20
 -12  -6  -8   -0.60   15.00
   6  -8  12   27.60   19.50
  -6   8  12   59.99   31.10
  12  -6   8   41.30   16.20
  12   6  -8    0.10   19.90
   6  -8  12    3.50   13.40
 -12  -6  -8   16.20   20.10
  -8 -12  -6   49.60   17.60
  12  -6   8   10.50   16.10
  -6  -8 -12   57.69   24.20
  -8  12   6   11.30    9.50
  -8  12   6   18.50   18.60
   6   8 -12   17.00   17.90
   8 -12   6   46.30   21.40
   6   8 -12   26.50   25.60
   8 -12   6   21.90   18.10
   8 -12   6   38.80    9.50
  -6  -8 -12   57.09   19.70
   8  12  -6   39.90   17.70
   6   8 -12   31.50   13.50
  -8 -12  -6   44.70   18.60
   8 -12   6   29.70   16.80
  12  -6   8   34.10   18.70
  12   6  -8   22.70   11.00
  -6   8 -12   34.10   26.00
  12  -6  -8   39.00   15.10
  12  -6  -8   46.40   20.10
   8 -12  -6   38.90   18.10
 -12   6  -8   33.80   18.40
 -12   6  -8   18.90   22.40
  -8 -12   6   30.90    9.00
   6  -8 -12    3.80   13.40
   6  -8 -12    7.60   16.90
  12   6   8   55.09   23.00
   8  12   6   10.10   15.90
   8 -12  -6   44.00   18.60
 -12  -6   8   20.10   10.20
  -8 -12   6   34.40   22.70
  -8 -12   6   24.80   15.80
  -8  12  -6   25.10   21.00
  -8  12  -6   34.90   12.10
  -6  -8  12   23.90   13.00
  -6  -8  12   17.50   13.90
  -6   8 -12   30.30    7.60
  -6   8 -12   24.40   12.30
 -12  -6   8   13.70    9.10
   8 -12   8  395.06   43.50
  -8 -12  -8  428.66   39.90
  -8 -12  -8  379.86   37.10
  -8  -8 -12  381.46   45.30
 -12  -8  -8  400.06   41.80
 -12  -8  -8  324.17   38.70
 -12  -8  -8  311.87   36.60
   8  -8  12  442.16   39.10
   8   8 -12  394.96   38.80
  12  -8   8  335.37   34.80
  12  -8   8  411.96   38.00
   8 -12   8  487.75   40.50
  12   8  -8  432.56   42.40
  12   8  -8  424.36   29.40
   8  12  -8  455.45   37.00
   8  12  -8  417.66   38.30
   8  -8  12  419.16   37.40
  -8  12   8  445.66   42.10
  -8  -8 -12  378.66   35.90
  12  -8   8  366.66   38.90
   8 -12   8  397.86   37.80
   8   8 -12  331.97   38.30
  -8 -12   8  384.06   22.20
  -8  12  -8  387.06   28.20
   8 -12  -8  361.16   38.60
  12   8   8  410.26   43.60
 -12  -8   8  401.26   21.00
  -8 -12   8  337.97   27.10
   8  -8 -12  311.77   38.60
   8  12   8  425.56   36.50
  12  -8  -8  388.66   35.80
  12  -8  -8  353.86   38.60
   8  -8 -12  419.36   35.60
  -8   8 -12  313.17   46.50
   8 -12  -8  378.66   37.90
  -8   8 -12  381.66   26.10
  -8   8 -12  412.16   30.50
  -8  -8  12  419.76   34.90
 -12  -8   8  401.36   27.20
 -12   8  -8  334.87   44.40
  -8  12  -8  458.25   44.30
  -8 -12   8  401.86   36.40
 -12  -8   8  362.06   40.50
 -12  -8   8  377.26   20.10
  -8  -8  12  414.56   31.90
 -10  -8 -12   34.00   21.40
  12  10  -8   45.40   27.70
  10  -8  12  101.99   23.40
  10  -8  12   78.09   23.20
 -12 -10  -8   61.79   28.40
 -12 -10  -8  117.39   24.90
   8 -12  10   91.99   22.60
   8 -12  10   30.10   23.60
  12 -10   8   99.29   25.40
  12 -10   8   57.79   17.40
  12 -10   8   51.89   24.20
 -10  -8 -12   32.20   28.40
  -8  12  10   88.39   29.60
  10   8 -12   57.29   22.90
  -8 -12 -10   86.39   22.10
  -8 -12 -10   58.39   26.90
   8  12 -10   75.99   21.20
  10   8 -12   70.59   22.70
 -10  -8  12   76.29   22.00
  12 -10  -8   55.89   20.80
  12  10   8   86.59   30.50
 -10   8 -12   94.19   35.80
 -10   8 -12   78.69   17.50
   8 -12 -10   60.89   22.10
  10  -8 -12   81.89   22.90
  10  -8 -12   55.39   23.70
  12 -10  -8   75.49   24.70
 -12  10  -8   89.29   22.90
   8 -12 -10   79.79   23.70
 -12 -10   8   51.19   21.50
 -12 -10   8   71.89   18.00
 -12  10  -8   66.79   26.80
  -8 -12  10   84.09   22.20
 -10  -8  12   64.69   18.50
  -8  12 -10   61.19   13.40
 -12 -10   8   71.09    8.70
 -12 -10   8   67.79    8.20
  -8 -12  10   76.99   14.50
  -8  12 -10   86.59   29.10
  -8  12 -10   51.79   15.10
  10 -12   0   41.30   19.40
  12   0 -10   68.69   12.30
   0  10  12   45.30   23.20
  10 -12   0   80.29   20.90
  12   0 -10   50.19   12.60
   0 -10  12   80.49   12.90
  12   0 -10   54.19   20.50
 -10 -12   0   46.80   18.00
 -10 -12   0   48.50   14.60
  10  12   0   69.89   23.90
   0 -10 -12   49.50   17.00
   0 -10 -12   55.89   19.60
 -10 -12   0   62.09   16.80
 -10 -12   0   72.39   18.50
   0 -10  12   69.99   21.90
 -12   0 -10   70.99   26.80
 -12   0 -10   38.60   18.00
 -12   0 -10   46.20   21.60
 -12   0  10   72.29   12.40
   0  10 -12   67.09    7.80
   0  10 -12   80.09   13.70
 -10  12   0  107.09   16.60
 -10  12   0   30.70   17.70
   0 -10 -12   16.80   22.00
  12   0  10   68.09   17.50
  12   0  10   84.49   22.30
   0  10 -12   65.09    9.10
  -2 -10 -12   15.30   21.10
 -10 -12  -2   33.90   14.10
  10 -12   2   51.09   18.80
  10 -12   2   26.70   20.50
  -2 -10 -12   28.50   17.20
   2 -10  12   11.70   12.70
 -12   2  10   23.70   12.30
 -10 -12  -2   38.50   15.70
   2 -10  12   17.70   18.40
   2  10 -12   25.30    7.80
   2  10 -12   20.60    9.40
  12  -2  10  -15.60   14.10
  12  -2  10   40.40   15.00
  12   2 -10   29.30    8.30
  12   2 -10   -1.40   21.70
  12   2 -10    4.30   17.60
  12   2 -10   14.10   12.70
  -2 -10 -12   33.20   17.60
 -12  -2 -10   38.60   18.00
 -12  -2 -10   30.80   22.70
 -10 -12  -2   12.90   14.10
  10  12  -2   35.70   20.30
 -10  12   2   23.90   11.90
 -12  -2 -10   53.59   19.50
   2  10 -12   36.30   11.20
 -12   2 -10   13.40   16.50
  -2  10 -12   14.90    7.70
  -2  10 -12   -0.50   26.30
  10 -12  -2   60.69   21.40
 -10 -12   2   -6.10   13.40
 -12   2 -10  -25.90   23.50
 -12  -2  10   16.60    8.30
 -10 -12   2   39.50   16.50
 -10  12  -2   11.40   15.30
  -2  10 -12   25.40   13.80
  12  -2 -10   -1.50   12.40
 -10  12  -2   10.80   15.90
 -10 -12   2   33.00   12.90
  -2 -10  12   32.60    8.50
  -2 -10  12   47.80   21.10
  10 -12  -2    3.50   15.10
  10 -12  -2   37.10   15.70
  10  12   2   29.90   22.10
  12  -2 -10   28.20   14.10
  12   2  10   35.20   19.90
 -12   2 -10   16.50   22.60
   2  10  12   11.00   22.60
  12   2  10   15.30   16.10
  12  -2 -10   -4.90   19.30
   2 -10 -12   46.00   19.10
   2 -10 -12   30.70   16.40
  12   4 -10    1.80   12.70
 -10 -12  -4  -29.70   15.70
   4 -10  12    5.10   13.00
   4 -10  12  -15.40   18.40
  -4  10  12   24.00   26.00
  12  -4  10   -1.90   14.50
  12  -4  10    2.40   16.10
  12   4 -10   16.90   20.40
   4  10 -12   13.40   13.60
 -12  -4 -10   23.20   16.70
   4  10 -12    7.10    5.30
  -4 -10 -12    8.80   21.10
  -4 -10 -12   11.30   16.90
  10 -12   4    1.50   14.90
  10 -12   4  -13.50   16.10
  10 -12   4   -5.70   14.70
  10 -12   4  -13.50   20.00
 -10 -12  -4   -9.60   14.00
  10  12  -4  -33.40   16.30
 -12   4  10  -28.30   14.10
 -12  -4 -10    4.30   23.30
  -4 -10 -12   -1.10   14.90
 -10  12   4   -2.10   10.70
 -12  -4 -10   19.50   20.20
  10 -12  -4   -6.80   15.30
 -10  12  -4   17.70   17.70
  10 -12  -4    9.20   17.00
 -12  -4  10   -0.70   11.20
   4  10  12  -21.50   21.20
  -4  10 -12    6.20   16.70
  -4  10 -12    7.10    8.30
 -10 -12   4    9.20   11.50
  12   4  10   21.10   20.50
 -10 -12   4    5.50   16.10
  10 -12  -4  -15.00   17.20
   4 -10 -12   24.40   17.00
   4 -10 -12   14.10   17.50
 -12   4 -10   20.30   24.10
 -12   4 -10   -0.10   19.70
 -12   4 -10    8.50   15.80
  10  12   4   23.30   21.80
  12  -4 -10   -2.00   11.40
  12  -4 -10    4.10   18.90
  12  -4 -10    8.00   14.60
 -12  -4  10   13.20    5.80
 -10  12  -4  -30.60   14.90
  -4 -10  12   -2.60    9.30
  -4 -10  12   -7.40   18.40
  -4  10 -12  -30.80   26.20
 -10  12   6   33.00   13.80
   6 -10  12   32.30   14.90
  10 -12   6    9.00   17.80
  10 -12   6   19.70   18.00
  10 -12   6   35.00   12.50
  10 -12   6    8.50   20.30
  10  12  -6   27.30   20.70
 -10 -12  -6    2.70   19.80
 -12  -6 -10   61.29   25.70
 -10 -12  -6   10.90   18.00
  12  -6  10   25.60   19.00
  12  -6  10   42.00   16.80
  -6  10  12   40.20   30.30
   6 -10  12   28.30   20.90
   6  10 -12    6.50   17.10
  12   6 -10   39.60   24.20
  12   6 -10   54.09   14.90
 -12  -6 -10   19.40   18.00
  -6 -10 -12   27.40   24.60
  -6 -10 -12   58.29   20.20
 -12   6 -10   49.80   19.20
 -12   6 -10   56.69   16.00
 -12   6 -10   15.60   24.10
  12  -6 -10   32.30   14.40
   6 -10 -12   37.10   19.60
  12  -6 -10  -10.10   18.30
 -10 -12   6   30.50    9.50
  12  -6 -10   42.50   21.70
 -10 -12   6   29.80   17.40
 -10  12  -6   19.10   19.50
  10 -12  -6   -4.90   16.90
  10 -12  -6   26.60   19.40
  10 -12  -6    2.20   16.60
 -12  -6  10   25.90   12.30
  -6 -10  12   10.60   12.10
  -6 -10  12   -2.00   16.80
  -6  10 -12   58.19   30.40
  -6  10 -12   31.40   11.10
   6 -10 -12   12.20   17.60
 -10  12  -6   43.90   15.90
  12   6  10   18.10   24.30
 -10 -12   6   -1.00   15.10
 -12  -8 -10   78.89   22.90
 -12  -8 -10   76.79   28.20
 -10 -12  -8  113.99   28.30
 -10 -12  -8   95.99   22.80
  12   8 -10  103.39   30.40
  12   8 -10   53.29   18.50
  10  12  -8   32.10   20.90
   8 -10  12   82.79   21.90
   8 -10  12   27.30   24.00
  10 -12   8   35.70   20.80
 -10  12   8   42.60   30.10
  -8 -10 -12   61.19   28.70
  -8 -10 -12   47.70   21.60
   8  10 -12   70.29   22.50
  10 -12   8   72.79   11.40
  10 -12   8   80.09   28.30
  12  -8  10   53.09   19.70
  12  -8  10   60.49   17.60
  12  -8  10   55.19   20.90
  -8  10  12  158.38   38.60
  10  12  -8   49.30   23.50
 -10 -12   8   87.49   17.40
  10 -12  -8   86.69   23.80
 -10  12  -8   64.19   18.10
  -8 -10  12   58.09   17.40
 -10 -12   8   45.80   17.60
   8 -10 -12   69.09   24.80
  12  -8 -10   75.39   20.50
  12  -8 -10  105.79   26.80
  -8  10 -12   89.19   31.50
  -8  10 -12   46.30   16.30
 -10  12  -8   62.59   25.30
  10 -12  -8   82.59   23.60
 -10 -12   8   70.99    9.20
 -12  -8  10   73.39   17.10
 -12   8 -10   54.19   27.00
  -8 -10  12   99.99   21.90
   8 -10 -12   55.79   19.90
 -12 -10 -10   76.99   29.10
 -12 -10 -10   27.80   23.00
  10 -10  12  102.49   27.20
  12 -10  10   79.79   23.90
  12 -10  10   81.99   14.80
  12 -10  10   61.19   27.50
 -10 -12 -10   51.99   29.50
 -10 -12 -10   84.49   23.90
  10  10 -12   44.10   23.90
 -10 -10 -12   41.20   27.20
 -10 -10 -12   77.99   23.60
  12  10 -10   99.99   29.60
  12  10 -10   93.99   20.30
  10 -10  12   52.59   22.50
  10  12 -10   57.59   24.90
 -10  12  10   89.39   36.00
  10 -12  10   65.59   27.80
  10 -12  10   65.39   25.00
  10 -12 -10   19.50   23.70
  10 -12 -10   83.59   25.20
 -10  10 -12   43.30   35.20
  10 -10 -12   86.39   23.20
 -10  10 -12   62.59   16.20
 -10  12 -10   56.99   16.70
 -10  12 -10   45.50   17.90
 -10 -12  10   52.19   17.90
 -10 -12  10   88.09   20.20
  10 -10 -12    9.60   22.60
 -10  12 -10   74.99   34.10
  12 -10 -10   42.60   22.20
  12 -10 -10   60.59   28.40
 -12 -10  10   49.20   18.10
 -12  10 -10   89.09   30.10
 -10 -10  12   41.50   20.30
 -10 -10  12   53.59   19.70
 -12 -12   0 1679.13   93.09
 -12 -12   0 1781.32   91.89
 -12 -12   0 1732.03   88.39
 -12   0 -12 1528.25  104.49
 -12   0 -12 1773.92   94.09
 -12   0  12 1747.33   81.89
 -12  12   0 1867.51   90.39
   0 -12 -12 1696.23   98.79
   0 -12 -12 1743.03   92.79
   0 -12 -12 1709.13   94.69
   0 -12  12 1816.02   99.39
   0  12 -12 1791.82   85.19
   0  12  12 1868.81   94.79
  12 -12   0 1869.91   96.59
  12   0 -12 1810.02   82.69
  12   0 -12 1941.51   98.89
  12   0 -12 1676.33   86.49
  12   0  12 1821.72   93.59
  12  12   0 1764.62  101.79
 -12 -12  -2  295.97   35.60
 -12 -12  -2  315.07   33.20
 -12 -12  -2  304.87   30.40
  12   2 -12  326.77   19.70
 -12  -2 -12  232.58   41.70
 -12  -2 -12  284.77   36.60
  12 -12   2  315.17   35.00
  12 -12   2  281.17   37.50
   2  12 -12  300.97   22.30
 -12   2  12  312.27   26.60
  12 -12   2  328.57   38.30
  12   2 -12  367.96   43.90
 -12  12   2  314.47   29.80
  -2 -12 -12  243.68   36.30
  -2 -12 -12  329.87   35.60
  -2 -12 -12  317.67   35.60
  12  12  -2  304.17   39.20
   2  12 -12  290.37   23.60
  12   2 -12  317.47   37.90
  12   2 -12  302.07   31.20
   2 -12  12  275.47   27.00
  -2  12  12  279.67   35.00
  12  -2  12  279.37   32.80
   2 -12  12  341.57   40.00
 -12   2 -12  280.77   44.00
  -2 -12  12  313.27   38.60
   2 -12 -12  303.37   35.80
   2 -12 -12  305.87   35.40
  12 -12  -2  314.27   37.60
  12 -12  -2  302.27   38.20
 -12  12  -2  307.27   32.60
  12  -2 -12  294.77   27.10
  12  -2 -12  356.96   40.50
  12  -2 -12  289.97   31.00
 -12   2 -12  282.97   42.10
   2  12  12  300.97   37.90
 -12 -12   2  308.27   35.50
  -2  12 -12  238.78   43.60
  -2  12 -12  310.07   30.00
  12   2  12  354.46   38.40
 -12   2 -12  310.37   36.10
  -2 -12  12  294.27   22.30
  12  12   2  337.57   40.30
 -12 -12  -4    5.80   19.30
 -12 -12  -4    9.20   18.00
  12  -4  12   18.70   19.10
 -12  -4 -12   10.40   27.00
 -12  -4 -12   17.00   19.60
  12   4 -12   38.00   17.50
  12 -12   4  -10.30   18.90
  12 -12   4   29.90   20.40
  12 -12   4   -5.80   18.30
 -12   4  12   27.40   16.00
   4 -12  12   40.30   25.30
 -12  12   4   17.40   15.00
  -4 -12 -12   20.60   24.60
  -4 -12 -12  -11.70   16.00
  -4 -12 -12   21.50   19.20
   4 -12  12   12.50   15.20
  12 -12   4   15.20   21.40
  12   4 -12   41.10   25.30
   4  12 -12   20.00   14.40
  12  12  -4   15.30   22.10
  -4  12  12   -6.20   25.00
   4 -12 -12    6.10   16.80
   4 -12 -12   52.19   21.50
  -4  12 -12   14.60    7.30
 -12  12  -4   -4.90   17.80
  -4 -12  12   17.90   19.90
  -4 -12  12   -1.50    8.60
   4  12  12   14.30   23.80
  12 -12  -4   37.50   20.30
  12 -12  -4  -13.90   19.70
 -12  -4  12    9.10   18.40
 -12   4 -12  -21.10   26.60
  12  -4 -12   12.30   13.50
  12  -4 -12   -5.40   21.80
  12  -4 -12   -0.40   18.50
 -12 -12   4   27.90   19.50
 -12 -12   4   27.30   12.70
 -12  12  -4   29.80   23.30
  -4  12 -12   68.49   30.90
 -12   4 -12   60.59   23.90
 -12   4 -12    2.50   17.60
  12 -12  -4   -0.80   18.80
  12  12   4   21.80   24.30
 -12 -12  -6  233.48   35.50
 -12 -12  -6  292.47   35.50
  12  -6  12  303.37   36.30
  12   6 -12  238.38   38.30
  12   6 -12  269.17   29.60
 -12  -6 -12  274.77   46.00
 -12  -6 -12  279.77   36.20
  12  12  -6  267.27   38.30
   6  12 -12  260.87   31.20
   6 -12  12  247.88   37.30
  12 -12   6  296.07   36.40
 -12  12   6  254.17   27.00
  -6 -12 -12  229.88   37.70
  -6 -12 -12  295.77   37.60
  -6 -12 -12  273.57   35.50
   6 -12  12  260.37   31.10
  12 -12   6  267.77   30.00
  12 -12   6  325.27   40.20
  -6  12  12  320.17   39.80
   6 -12 -12  247.18   33.40
   6 -12 -12  280.37   37.40
  -6  12 -12  235.18   41.70
 -12  12  -6  295.87   38.40
 -12   6 -12  221.88   40.50
 -12   6 -12  207.98   28.20
  12 -12  -6  207.68   31.20
  12 -12  -6  291.97   38.30
  12 -12  -6  271.37   35.70
 -12  12  -6  261.67   29.60
  -6 -12  12  226.48   20.10
  -6 -12  12  255.87   32.90
  12  -6 -12  248.78   30.70
  12  -6 -12  303.67   39.50
 -12   6 -12  249.88   31.90
  -6  12 -12  233.68   19.90
 -12 -12   6  235.68   21.60
 -12 -12   6  224.38   22.80
 -12 -12   6  199.08   29.50
 -12 -12   6  268.27   30.50
 -12  -6  12  312.97   31.00
  12  12   6  324.17   43.70
 -12 -12  -8   61.29   29.80
 -12 -12  -8  100.29   25.30
  12  -8  12   73.29   25.70
  12   8 -12  106.29   29.30
 -12  -8 -12  139.39   36.60
 -12  -8 -12  105.19   29.80
  12 -12   8   93.49   28.30
  12  12  -8   89.09   29.80
  12 -12   8  135.99   26.10
  12   8 -12   75.09   23.70
 -12  12   8  129.29   20.80
  -8 -12 -12   80.49   34.00
  -8 -12 -12   97.29   26.70
  12 -12   8   80.59   17.90
   8 -12  12   70.89   27.40
   8 -12  12   81.99   23.80
  12  -8  12  136.59   29.00
  -8  12  12   27.50   37.40
   8  12 -12  125.19   26.30
   8 -12 -12  119.29   29.50
  -8  12 -12   62.69   35.50
  -8 -12  12   75.19   17.20
  -8 -12  12   91.39   24.50
 -12  12  -8   96.19   24.50
   8 -12 -12  121.89   27.00
  12 -12  -8   76.09   23.80
  12 -12  -8  134.59   30.10
 -12  12  -8  145.69   33.90
  12  -8 -12  131.99   25.10
  12  -8 -12   92.19   29.40
  -8  12 -12   90.19   16.70
 -12 -12   8  123.09   13.40
 -12 -12   8  114.19   24.60
 -12 -12   8   99.09   20.00
 -12  -8  12  102.49   19.30
 -12   8 -12  147.99   38.00
 -12   8 -12  102.79   20.90
 -12 -12 -10   12.70   29.70
 -12 -12 -10    7.40   23.80
  12 -12  10   19.80   25.80
 -12 -10 -12  -45.10   32.10
 -12 -10 -12    4.60   23.90
  12  12 -10  -33.30   24.20
  12  12 -10   53.19   25.90
  12 -10  12  -49.30   23.10
  12 -10  12  -27.40   25.40
  12 -12  10  -22.80   24.00
  10  12 -12  -37.60   24.00
  10 -12  12  -20.00   23.00
 -10 -12 -12  -40.80   32.20
 -10 -12 -12   22.50   23.70
  12  10 -12  -32.30   26.90
  12  10 -12   -7.30   25.50
  10 -12  12    2.10   26.50
  12 -12  10   -1.20   11.10
  10 -12 -12   56.99   25.70
 -10  12 -12    1.90   31.80
 -10 -12  12   15.70   21.20
 -12  12 -10   60.19   34.80
  10 -12 -12  -22.50   23.90
  12 -12 -10    3.50   28.60
 -12 -12  10   35.20   23.70
  12 -10 -12   -2.40   21.00
  12 -10 -12   24.90   28.70
 -12 -10  12   -3.30   17.40
 -12  10 -12    9.70   32.60
 -12  10 -12  -10.80   16.10
 -10 -12  12  -26.20   20.70
 -12 -12  10   24.80   18.70
 -12  12 -10   17.10   26.50
 -10  12 -12   21.40   14.40
  12 -12 -10   28.00   23.80
 -12 -12 -12  658.43   72.49
 -12 -12 -12  752.02   60.59
  12  12 -12  825.92   65.69
  12 -12  12  847.32   64.29
  12 -12  12  805.02   66.39
  12 -12 -12  883.51   66.49
 -12  12 -12  795.62   50.99
  12 -12 -12  752.12   62.09
 -12  12 -12  705.43   77.89
 -12 -12  12  869.21   55.29
 -13  -1  -1  197.88   23.80
 -13  -1  -1  200.08   22.40
 -13  -1  -1  210.98   12.60
   1  13  -1  221.38   23.40
   1  13  -1  199.48   15.60
  -1  13   1  205.28   18.00
  -1   1  13  207.38   24.80
   1  -1  13  199.98   23.90
 -13   1   1  194.18   25.00
 -13   1   1  169.08   21.60
  -1 -13  -1  185.48   11.00
  -1 -13  -1  170.18   12.20
  -1 -13  -1  161.18   21.40
  -1 -13  -1  209.48   24.70
  -1 -13  -1  187.38   17.70
  -1 -13  -1  186.48   24.50
  13   1  -1  217.98   21.40
  13   1  -1  174.08   26.60
   1   1 -13  139.49   32.10
   1   1 -13  193.38   21.90
  -1  -1 -13  142.19   31.50
  -1  -1 -13  199.08   22.60
   1 -13   1  164.68   21.80
  13  -1   1  211.18   22.80
  13  -1   1  181.88   27.50
  13  -1   1  190.38   13.90
   1 -13   1  190.88   15.20
  -1   1  13  189.98   26.20
   1  -1  13  167.48   23.00
   1 -13   1  222.38   20.50
   1   1 -13  182.08   28.20
   1 -13   1  163.38   24.40
  -1  13   1  175.88   21.90
   1 -13  -1  190.48   18.00
   1 -13  -1  208.08   25.20
   1 -13  -1  221.28   23.80
 -13   1  -1  181.38   23.30
  -1  13  -1  169.48   15.30
   1  -1 -13  190.88   35.40
   1  -1 -13  184.58   24.30
 -13   1  -1  207.68   23.60
  -1  13  -1  187.28   22.50
  -1 -13   1  189.58   23.20
  -1 -13   1  181.88   15.20
  -1 -13   1  214.88   26.30
   1 -13  -1  181.68   22.70
   1   1  13  173.28   23.70
   1   1  13  181.08   24.70
 -13  -1   1  185.08   22.60
 -13  -1   1  156.38   19.30
   1  13   1  210.68   25.80
   1  13   1  152.08   17.70
  13  -1  -1  178.58   21.10
  13  -1  -1  193.38   28.20
  13  -1  -1  186.68   11.60
  -1  -1  13  198.88   23.40
  -1  -1  13  193.88   24.00
  -1   1 -13  119.99   29.40
  -1   1 -13  175.78   21.40
  -1 -13   1  179.98   12.50
  -1 -13   1  192.38   21.30
  13   1   1  161.98   25.90
  -1 -13  -3   -6.00   12.50
 -13  -3  -1    3.40   13.60
 -13  -3  -1  -20.00   11.40
  -3   1  13  -17.20   15.50
  -3   1  13   19.00   14.00
  -1 -13  -3   12.20    5.50
  -1 -13  -3   11.10   12.10
  -1  13   3   -4.30   11.00
 -13   3   1   26.60   15.70
   1 -13   3   23.80   11.20
   1 -13   3    8.90    9.70
   1 -13   3    1.60    4.70
   1 -13   3  -17.70   14.40
   1  13  -3   -0.60   10.20
  13  -3   1   -1.70   11.10
  13  -3   1   -0.60   15.70
  13  -3   1  -10.30    8.00
 -13   3   1    0.80   12.40
  -1 -13  -3   20.50   16.70
 -13  -3  -1    4.10    4.40
   3  -1  13   31.20   15.10
   3  -1  13   34.40   15.60
   3   1 -13    9.60    7.50
   3   1 -13   -7.70   10.60
   3   1 -13   -1.60   15.60
  -3  -1 -13   17.10   12.80
  -3  -1 -13  -12.50   20.40
  13   3  -1   -8.90   16.70
   3   1  13   -6.70   14.90
   1  13   3    6.10   11.00
   3  -1 -13   10.50    9.00
   3   1  13   18.90   13.60
   3  -1 -13    6.40   14.80
  -1  13  -3    6.30    4.80
   3  -1 -13   -6.30   12.60
  -3   1 -13   14.40   12.30
  -3   1 -13   21.70   10.90
  -1 -13   3   11.10    4.70
  -1 -13   3   -2.90   14.10
  -1  13  -3  -20.00   11.50
  -3  -1  13  -14.70   13.70
  -3   1 -13   45.40   22.60
  13   3   1    1.20   15.40
  -1 -13   3   -1.90   11.70
  -1 -13   3   -7.10   10.80
  -1 -13   3   26.20   11.90
  13  -3  -1    4.70   10.70
 -13  -3   1  -19.80   11.10
 -13  -3   1    2.20   10.70
 -13   3  -1    1.00   11.20
 -13   3  -1   21.40   15.90
   1 -13  -3    4.20   10.70
  13  -3  -1    8.40   16.50
  13  -3  -1    9.90    7.90
  -3  -1  13  -11.80   13.50
  13   5  -1    2.90   16.50
  13  -5   1    0.20   12.10
  13  -5   1   22.20   16.60
  13  -5   1   10.00   11.90
 -13   5   1   23.80   14.20
  -1 -13  -5   23.60   12.10
  -5  -1 -13   28.30   14.70
   1 -13   5    2.50   13.20
  -1  13   5   20.70   14.00
  -1 -13  -5  -15.40   19.80
  -5  -1 -13   17.60   17.00
 -13  -5  -1   14.30   14.40
 -13  -5  -1   33.30   13.60
   5  -1  13   21.90   18.30
   5  -1  13    5.30   13.10
   5   1 -13    7.80    7.20
   5   1 -13   -7.50   12.60
   5   1 -13   57.49   18.60
   1 -13   5   15.50   18.30
   1  13  -5   28.60   12.00
  -5   1  13   -5.10   13.70
  -1 -13  -5   32.80   14.90
  -5  -1 -13  -19.40   20.90
   1 -13   5   17.90   13.50
   1 -13   5   20.30   11.00
 -13  -5  -1   12.40    5.50
  -1 -13  -5    8.90    9.30
   1 -13  -5   -2.30   10.40
  13   5   1    4.00   15.70
   5  -1 -13   40.40   16.10
   5  -1 -13   43.60   17.70
   5   1  13    3.70   14.10
   5  -1 -13   -4.30    8.40
 -13  -5   1    6.00   13.90
 -13  -5   1   16.80   11.60
 -13   5  -1   19.00   13.90
  13  -5  -1    1.10   17.40
   1 -13  -5   14.40   13.20
   1  13   5   22.60    6.40
  -5  -1  13   11.20   16.60
  -5  -1  13   15.90   12.60
  -5   1 -13    1.80   21.50
  -5   1 -13   29.60   14.80
  -5   1 -13    7.30   16.70
  -5   1 -13   15.80   11.30
  13  -5  -1   22.20   11.80
   1  13   5   13.90   14.10
  -1 -13   5   42.00   16.30
  -1 -13   5   -7.00    9.70
  -1 -13   5   19.90   10.30
  -1 -13   5   26.30   16.80
  -1  13  -5   16.20   13.30
  13  -5  -1    8.40   11.40
   7   1 -13    2.30   16.30
   7   1 -13   11.50   13.80
  -1 -13  -7   15.60   13.20
  -1 -13  -7   35.70   16.40
  -1 -13  -7  -18.50   13.70
   7  -1  13   34.10   16.50
   7   1 -13   19.40    7.40
  -7  -1 -13   17.50   15.40
 -13  -7  -1   -1.70   15.50
 -13  -7  -1   11.90   16.90
 -13  -7  -1    9.10    8.00
 -13  -7  -1   23.20    8.40
  13  -7   1    1.00   13.10
  13  -7   1   17.20   18.50
  13  -7   1   29.60   15.80
  -1  13   7   21.40    8.70
   1  13  -7    5.40   10.90
 -13   7   1   22.40   13.80
  -7  -1 -13   32.90   25.10
  -7  -1 -13    8.20   19.70
  13   7  -1   -4.70   18.10
   1 -13   7    9.80   17.90
   1 -13   7   21.00   11.70
   1 -13   7   -2.70   18.00
   1  13   7   28.80   10.10
   7  -1 -13   25.00   10.10
   7  -1 -13   26.00   17.20
  13  -7  -1   21.70   14.40
  13  -7  -1   43.40   19.60
  13  -7  -1    9.50   13.40
 -13  -7   1   -2.40   14.20
 -13  -7   1   30.90   13.00
   1 -13  -7   17.70   15.20
  13   7   1   14.70   19.30
   7  -1 -13   50.19   17.30
  -7  -1  13   43.60   16.70
 -13  -7   1   33.30    7.10
  -7   1 -13   51.19   26.90
  -7   1 -13   24.00   13.30
  -1 -13   7   30.00   18.50
  -1  13  -7   30.60   14.50
   7   1  13   -3.00   15.80
   1 -13  -7   22.60   15.70
  -1 -13   7   26.00   20.90
  -1 -13   7   29.50   14.40
 -13  -7   1   12.60    6.70
 -13   7  -1   12.00   14.50
  13   9  -1   70.69   23.80
  -1 -13  -9   60.99   20.30
  -1 -13  -9   32.60   18.00
  -1 -13  -9   47.90   18.30
  -1  13   9   48.40   15.50
   9  -1  13   47.10   20.50
   9   1 -13   65.59    9.20
   1 -13   9   45.00   26.40
   1 -13   9   51.89   14.40
   1 -13   9   32.80   21.80
   1  13  -9   63.79   14.10
 -13   9   1   57.19   15.90
  -9  -1 -13   38.70   18.60
  13  -9   1   45.80   19.20
  -9  -1 -13   19.60   26.80
  13  -9   1   20.20   16.80
 -13  -9  -1   55.39   19.20
 -13  -9  -1   52.79   19.70
   9   1 -13   27.00   16.80
  13  -9   1   23.90   20.70
 -13  -9  -1   38.90   11.70
   9   1 -13   89.99   20.80
 -13  -9  -1   40.20   12.30
  13  -9  -1   71.89   18.20
  13  -9  -1   53.79   23.00
  13  -9  -1   77.09   18.90
   1 -13  -9   38.80   16.40
  -1  13  -9   39.60   14.30
   9  -1 -13   55.59   12.80
   9  -1 -13   12.00   18.00
   9  -1 -13   56.39   21.90
  -1 -13   9   34.60   26.40
  -9  -1  13    8.80   15.90
   9   1  13   69.59   21.00
 -13  -9   1   52.69   12.00
  -9   1 -13   65.69   29.90
  -9   1 -13   47.00   23.20
 -13  -9   1   60.69   15.80
   1 -13  -9   26.80   18.50
 -13  -9   1   43.70   17.70
 -13   9  -1   17.20   15.60
   1  13   9   32.10   14.10
  13   9   1   43.40   22.50
  -9   1 -13   29.30   17.30
  -1 -13   9   76.59   16.70
  -1 -13   9   47.30   23.90
   1 -13  11  408.16   31.70
 -13  11   1  387.26   33.20
  11   1 -13  396.36   35.30
 -11  -1 -13  453.15   50.89
  13 -11   1  448.06   42.70
  13 -11   1  485.95   44.40
  13 -11   1  407.86   41.50
  -1 -13 -11  415.26   46.60
 -13 -11  -1  423.26   41.60
 -13 -11  -1  444.66   38.20
  11  -1  13  473.55   42.50
  11   1 -13  400.96   25.10
  11   1 -13  486.15   41.60
 -13 -11  -1  403.26   33.90
   1 -13  11  484.35   47.60
  -1  13  11  418.56   39.60
  -1 -13 -11  414.06   40.30
  -1 -13 -11  364.06   37.90
  13  11  -1  354.96   46.10
   1  13 -11  408.96   30.80
 -11  -1 -13  520.25   42.70
 -11   1 -13  420.76   37.90
 -11   1 -13  315.67   45.90
  -1 -13  11  411.26   31.00
  13  11   1  469.45   45.60
 -13  11  -1  432.36   36.20
 -13 -11   1  423.66   41.00
  13 -11  -1  456.15   41.80
  11  -1 -13  447.36   29.70
  11   1  13  505.25   43.00
  11  -1 -13  428.56   36.30
  -1 -13  11  389.36   42.80
  -1  13 -11  427.96   34.50
   1 -13 -11  380.76   39.80
   1 -13 -11  428.76   40.20
 -13 -11   1  443.16   33.60
  13 -11  -1  421.36   40.60
  11  -1 -13  457.75   45.20
   1  13  11  451.85   38.70
   1   3 -13    7.80   11.60
 -13  -1  -3  -17.30   13.80
 -13  -1  -3   -1.40    8.10
  13  -1   3    9.10   10.70
 -13  -1  -3  -16.10   12.20
  13  -1   3   -1.90   16.10
  13  -1   3   -0.20    7.30
  -1   3  13  -18.80   26.20
   1   3 -13   14.30    8.10
  -3 -13  -1   10.80   12.80
  -3 -13  -1   -2.80    6.90
  -3 -13  -1   17.00   11.20
  -3 -13  -1   12.70   16.00
  -3 -13  -1   13.80    8.90
   1   3 -13   29.20   23.00
  -3  13   1   18.80    9.90
  -1  -3 -13    7.30   20.50
  -1  -3 -13   33.40   12.30
 -13   1   3    9.70   12.40
  13   1  -3   19.50   17.90
   3 -13   1    6.50   11.00
   3 -13   1   -0.20    7.50
   3 -13   1    9.00   15.10
  -1   3  13  -12.30   13.50
   1  -3  13   -2.50   12.70
  13   1  -3    6.00    9.20
 -13   1   3   -4.10   12.20
   1  -3  13   18.30   14.40
 -13   1  -3   -6.20    9.30
   1  -3 -13  -33.30   19.30
   1   3  13   -4.80   14.60
   1  -3 -13   -1.20   10.10
  -3  13  -1   17.00   14.60
   1  -3 -13   -3.50   11.20
  -3  13  -1    0.40    8.00
 -13  -1   3    9.30   13.00
 -13  -1   3   30.50   11.40
  -3 -13   1   10.70    6.80
  -3 -13   1   13.20    9.70
  -3 -13   1   -0.50   15.00
  -3 -13   1    8.80    7.20
  -3 -13   1  -22.50   13.70
 -13   1  -3    5.70   12.90
 -13   1  -3  -36.20   18.20
  13   1   3    2.40   16.60
  13  -1  -3    2.90   16.60
  13  -1  -3    6.40    4.10
  13  -1  -3    3.00    4.10
   3 -13  -1   15.10   14.90
  -1   3 -13    4.50   12.00
   3 -13  -1  -14.80   11.80
   3 -13  -1   11.20   10.40
  -1  -3  13    0.30   12.50
  -1  -3  13    8.30   11.90
  -1   3 -13    3.60   21.90
  -1   3 -13   14.00    9.40
  13  -1  -3  -19.70    9.10
   1   3  13    7.10   41.00
  13   1   3   12.00    7.60
 -13  -3  -3 1226.48   69.89
  13  -3   3 1253.67   70.39
 -13   3   3 1230.38   65.99
  -3  -3 -13 1337.97   66.79
  13  -3   3 1313.17   67.39
   3   3 -13 1244.78   64.69
   3   3 -13 1200.18   67.29
  -3  -3 -13 1147.09   76.79
 -13   3   3 1227.08   64.69
  13  -3   3 1232.08   60.39
  -3 -13  -3 1257.57   59.09
  -3 -13  -3 1285.47   65.39
  -3 -13  -3 1188.38   71.39
  -3 -13  -3 1222.98   62.49
 -13  -3  -3 1233.38   65.39
 -13  -3  -3 1248.88   57.69
   3  -3  13 1196.58   63.99
   3  -3  13 1209.78   68.39
   3 -13   3 1264.77   65.69
   3   3 -13 1231.28   56.89
  -3  13   3 1234.98   62.59
  13   3  -3 1206.18   72.79
   3 -13   3 1227.48   59.29
   3 -13   3 1262.27   71.49
  -3  -3  13 1138.79   63.19
 -13   3  -3 1251.87   61.69
  13   3   3 1187.28   72.59
  -3   3 -13 1214.08   63.19
  -3   3 -13 1217.88   62.99
   3 -13  -3 1208.58   68.79
  13  -3  -3 1120.69   71.69
  -3  -3  13 1194.28   66.19
   3  13   3 1223.18   62.39
  13  -3  -3 1174.18   63.39
  -3 -13   3 1237.78   69.19
   3  -3 -13 1250.17   61.79
   3  -3 -13 1272.47   67.19
   3 -13  -3 1130.59   62.79
 -13   3  -3 1210.48   67.99
  -3  13  -3 1160.98   65.29
  -3   3 -13 1182.18   61.79
  13  -3  -3 1189.98   58.09
 -13  -3   3 1210.78   67.79
 -13  -3   3 1211.78   60.99
  -3 -13   3 1157.88   66.19
  -3 -13   3 1215.58   62.59
   3   3  13 1240.38   71.29
  -3 -13   3 1144.39   63.89
  -3 -13   3 1198.58   55.59
   3 -13  -3 1260.87   66.49
  -3   3 -13 1243.98   79.99
  -3 -13  -5  278.37   25.10
   5   3 -13  234.68   15.60
  -3 -13  -5  248.88   26.40
  -5  -3 -13  227.38   37.40
  13   5  -3  250.77   34.20
 -13  -5  -3  262.47   19.30
  -3 -13  -5  222.68   22.80
  13  -5   3  252.27   30.60
  13  -5   3  251.67   29.30
 -13  -5  -3  292.17   30.30
 -13  -5  -3  238.48   31.30
  -3  13   5  216.48   27.20
  13  -5   3  220.28   27.90
   3 -13   5  290.17   24.20
   3 -13   5  266.87   26.10
   3 -13   5  264.37   17.30
   3 -13   5  243.28   34.30
   5  -3  13  337.67   30.70
   5   3 -13  254.67   26.40
   5   3 -13  237.18   28.70
  13  -5   3  325.37   50.59
  -5  -3 -13  235.88   34.00
  -5  -3 -13  218.68   25.90
 -13   5   3  284.37   27.80
   3  13  -5  250.27   22.80
   3  13   5  292.17   28.20
   5  -3 -13  239.08   28.40
   5  -3 -13  294.97   28.00
 -13  -5   3  231.88   30.00
   3 -13  -5  255.57   26.10
  -3  13  -5  251.67   12.50
  -3 -13   5  225.18   24.80
  -3 -13   5  269.57   32.60
  -5   3 -13  225.98   27.30
  -5   3 -13  276.87   24.10
   5   3  13  263.27   33.00
  -3 -13   5  250.07   33.40
  -3 -13   5  262.17   27.40
  -5  -3  13  291.77   28.00
  13   5   3  230.78   32.00
 -13   5  -3  279.87   28.30
 -13   5  -3  259.87   26.90
  -5  -3  13  304.67   27.50
   3 -13  -5  214.98   28.60
  -5   3 -13  274.87   40.50
  13  -5  -3  291.17   34.30
  13  -5  -3  279.27   24.10
  -5   3 -13  335.47   27.90
  13  -5  -3  259.27   26.80
  -3  13  -5  214.98   27.40
 -13  -5   3  211.98   21.70
 -13  -7  -3   55.29   12.10
   3 -13   7  102.79   19.80
  -3  13   7   84.89   18.90
 -13  -7  -3   92.79   22.30
  -3 -13  -7   68.99   18.10
  13  -7   3   91.59   22.30
   7   3 -13   87.69   19.30
  -3 -13  -7   90.19   19.00
  -3 -13  -7   99.59   20.40
   3 -13   7  100.09   17.70
   3 -13   7   64.79   21.80
   3  13  -7  105.59   14.20
   3  13  -7   98.89   14.60
  -7  -3 -13   26.90   26.30
  13  -7   3   66.29   17.50
  13  -7   3   85.79   20.20
  13  -7   3   78.89   17.90
   7  -3  13   93.79   20.40
  13   7  -3   63.19   25.00
 -13   7   3  105.89   18.00
   7   3 -13   62.69   21.00
  -7  -3 -13   68.19   18.50
  -3 -13   7   82.69   15.60
 -13  -7   3   83.29   13.70
  -7  -3  13   48.80   19.60
   3 -13  -7  101.09   19.80
  -7   3 -13  116.19   18.70
  -7   3 -13   99.69   18.70
   3  13   7   62.39   13.80
  -3  13  -7   91.69   24.00
  -3  13  -7  135.19   21.10
  -7  -3  13   94.79   18.40
  -7   3 -13  162.78   34.20
  13   7   3   54.59   22.40
 -13  -7   3   82.99    8.50
 -13  -7   3   69.19   19.40
   7  -3 -13   95.29   18.30
  -3 -13   7  101.99   14.80
  -3 -13   7  111.29   27.10
  13  -7  -3   88.99   20.50
  13  -7  -3   85.99   24.00
  13  -7  -3   87.79   20.50
   3 -13  -7   86.59   19.50
   7   3  13   81.99   22.50
   7  -3 -13  124.59   24.10
   7  -3 -13  105.29   22.90
 -13   7  -3   56.39   18.70
 -13   7  -3  108.19   20.10
  -3 -13   7   64.99   22.50
 -13  -9  -3  495.85   40.90
  -9  -3 -13  396.66   49.00
  -3  13   9  475.55   34.10
  -3 -13  -9  432.06   39.20
   9   3 -13  406.66   37.30
   3  13  -9  465.65   30.00
  -3 -13  -9  468.55   43.50
  -9  -3 -13  473.45   39.00
   3 -13   9  418.16   45.00
   3 -13   9  475.35   35.00
   3 -13   9  466.85   44.30
   3  13  -9  476.45   29.10
  13   9  -3  462.75   48.00
 -13  -9  -3  494.45   32.20
  -3 -13  -9  448.96   37.90
 -13   9   3  487.35   34.90
  13  -9   3  426.06   40.50
  13  -9   3  455.05   40.00
   9  -3  13  474.45   39.30
   9   3 -13  474.65   39.10
  13  -9   3  419.46   40.00
  13  -9   3  511.25   40.70
   9   3  13  405.76   43.80
  -3 -13   9  416.46   44.60
   3 -13  -9  476.55   40.40
  -9  -3  13  481.35   36.80
  -3  13  -9  426.96   44.40
  -3  13  -9  408.96   35.40
   9  -3 -13  419.56   38.40
  13   9   3  432.16   46.30
  13  -9  -3  489.75   40.10
  -3 -13   9  432.96   51.49
  -3 -13   9  450.45   29.00
 -13  -9   3  442.46   27.80
 -13   9  -3  541.35   40.80
   9  -3 -13  464.85   41.50
  -9   3 -13  387.66   50.49
  -9   3 -13  457.55   39.60
  -9   3 -13  410.16   35.60
   3  13   9  440.56   34.90
 -13  -9   3  457.55   40.70
 -13  -9   3  494.95   32.30
   3 -13  -9  480.05   39.20
 -13   9  -3  468.75   42.90
  13  -9  -3  494.75   38.00
   9  -3 -13  486.95   33.00
 -13 -11  -3   81.09   19.40
  -3  13  11   54.09   22.10
 -11   3  13   36.70   14.50
  11   3 -13   98.59   22.80
  13 -11   3   65.79   23.40
  -3 -13 -11   82.19   22.40
   3 -13  11  104.59   18.50
 -13  11   3   74.99   17.00
  11   3 -13   96.09   30.70
 -11  -3 -13   46.60   28.70
 -13 -11  -3  108.59   24.00
  13 -11   3   98.49   25.00
  13  11  -3   71.29   25.40
   3  13 -11   79.39   13.80
  11   3 -13   74.29   19.90
  -3 -13 -11   60.49   26.90
  -3 -13 -11   59.19   19.20
 -11  -3 -13   55.89   22.50
   3 -13  11   94.39   26.40
   3  13 -11   56.39   12.20
 -13 -11  -3   98.59   24.90
  11  -3  13   83.99   22.90
  13 -11   3   71.49   20.90
  11  -3 -13   52.89   22.50
 -11   3 -13   79.59   22.00
  11  -3 -13   63.19   21.00
 -11   3 -13  108.89   33.50
  13  11   3   47.20   27.20
   3 -13 -11   59.59   22.00
 -11   3 -13   57.99   25.30
 -13 -11   3   54.39   16.60
  -3 -13  11   73.99   24.40
  -3  13 -11   67.59   30.60
  -3  13 -11   36.60   18.40
  -3 -13  11   53.69   11.60
  13 -11  -3   56.89   20.70
  11  -3 -13   83.19   17.10
 -13 -11   3   84.39   22.80
   3 -13 -11   79.49   23.50
 -11  -3  13   46.00   17.60
   3  13  11   97.29   22.00
  11   3  13   72.69   25.40
 -13  11  -3   70.79   21.80
  13 -11  -3   49.50   19.90
 -13 -11   3  105.29   16.40
  13   1  -5   26.20   10.90
 -13  -1  -5   23.10   11.60
  -5 -13  -1    5.80   11.10
  -5 -13  -1   29.50   14.40
  13  -1   5   21.40   10.40
  -5 -13  -1   23.20   12.40
   1   5 -13   23.90   12.00
  -5  13   1    8.40   11.60
  -5 -13  -1   29.20   10.70
  -1  -5 -13   15.30   13.90
   1  -5  13   20.30   14.50
 -13   1   5   26.30   12.20
   1   5 -13   10.60    7.90
  -1  -5 -13    2.80   20.70
   1  -5  13    8.00   11.80
  13  -1   5  -20.50   14.90
  -1   5  13   -0.80   25.20
   5 -13   1   10.60   12.50
   5 -13   1    8.40    9.50
   5 -13   1    7.10   14.90
  13   1  -5   -8.80   17.60
   1   5 -13   12.50   22.50
 -13  -1  -5   20.50   16.70
   1  -5 -13   -3.20   14.20
 -13   1  -5   13.90   12.60
 -13   1  -5    2.00   14.60
   1   5  13  -15.40   24.50
  -5  13  -1   16.70    7.40
  13   1   5   18.60   16.60
   5 -13  -1    4.30   13.30
   5 -13  -1    9.40   12.50
   5 -13  -1   -3.00   15.70
   1  -5 -13    4.80   24.40
   1  -5 -13   32.00   11.30
  13  -1  -5    8.40    5.70
  13  -1  -5   10.40    5.70
  13  -1  -5    3.30   10.30
  -1  -5  13   19.50   11.70
 -13  -1   5    4.00   10.70
  -5 -13   1   15.40   10.10
  -5 -13   1    4.50   10.90
  -5 -13   1  -18.20   16.10
  -5 -13   1    4.50    8.50
  -5 -13   1   28.60   15.30
  -5  13  -1   11.30    9.80
  -1  -5  13   19.30   15.00
  -1   5 -13   16.40   24.90
  -1   5 -13   16.00    9.90
  -1   5 -13    6.70   11.20
  13   1   5    9.50    9.90
 -13   1  -5    2.40   19.40
  13  -1  -5   -0.70   17.50
 -13   3   5  223.68   26.90
  -5 -13  -3  262.27   24.90
 -13  -3  -5  239.18   30.40
  -5  13   3  236.48   25.70
   3  -5  13  280.97   24.50
  -5 -13  -3  303.87   24.40
  -5 -13  -3  232.38   24.80
 -13  -3  -5  233.98   22.50
  13   3  -5  306.97   36.00
  -3  -5 -13  286.47   28.10
  -3   5  13  254.27   40.10
  13  -3   5  241.18   29.20
   3  -5  13  257.37   30.80
   3   5 -13  266.67   17.70
  13  -3   5  235.08   30.80
  13  -3   5  237.78   23.90
   5 -13   3  263.47   18.90
   5 -13   3  247.38   26.80
  -3  -5 -13  286.77   39.30
   5  13  -3  237.48   28.40
   5 -13   3  269.87   33.30
   5 -13  -3  242.68   27.50
 -13  -3   5  240.98   21.90
  -3   5 -13  248.88   23.60
   5 -13  -3  283.77   30.80
  -5 -13   3  251.87   31.50
  -5  13  -3  203.98   23.30
 -13   3  -5  247.28   28.00
  -3   5 -13  293.07   43.40
  -5 -13   3  273.57   23.20
   5 -13  -3  254.27   25.70
  -5 -13   3  254.57   29.30
  -5 -13   3  256.27   18.30
  -5  13  -3  266.37   20.10
  -3   5 -13  225.68   23.10
   3  -5 -13  306.67   24.70
   3  -5 -13  290.27   29.20
 -13   3  -5  214.38   28.70
  -3  -5  13  317.87   24.20
  -3  -5  13  285.27   27.70
 -13   3  -5  268.87   32.60
  13   3   5  278.37   33.10
  13  -3  -5  246.38   23.30
  13  -3  -5  293.07   36.90
  13  -3  -5  244.08   19.70
 -13   5   5  588.74   39.80
 -13   5   5  488.95   39.40
   5 -13   5  535.95   33.90
   5 -13   5  550.04   28.10
   5 -13   5  525.65   44.90
  -5 -13  -5  552.84   37.60
  13   5  -5  500.65   45.40
   5 -13   5  550.24   39.10
  -5  -5 -13  483.75   39.40
 -13  -5  -5  543.05   33.40
  -5  -5 -13  461.95   49.10
 -13  -5  -5  508.95   43.40
  -5 -13  -5  581.24   38.70
  -5  13   5  548.35   40.10
  13  -5   5  591.94   42.50
  13  -5   5  592.44   41.80
  13  -5   5  567.14   37.60
  -5 -13  -5  562.24   37.80
  -5  13   5  560.04   27.70
  -5  13   5  536.65   25.50
   5   5 -13  491.85   42.70
   5  -5  13  539.85   41.70
   5   5 -13  577.94   37.40
   5  -5 -13  547.05   41.90
  -5   5 -13  556.74   53.39
  13  -5  -5  542.85   34.00
  13   5   5  535.75   46.00
  -5  13  -5  553.24   28.70
   5 -13  -5  485.95   41.10
   5 -13  -5  562.14   37.90
 -13   5  -5  511.35   39.20
 -13  -5   5  507.95   31.30
  -5   5 -13  520.05   34.50
  -5   5 -13  511.15   34.80
  -5  13  -5  499.65   39.40
  -5 -13   5  538.35   47.30
  -5 -13   5  521.85   33.20
  -5  -5  13  538.15   35.50
  -5  -5  13  554.64   38.40
  -5   5 -13  517.25   37.40
  -5 -13   5  522.35   39.40
  -5 -13   5  534.85   27.70
 -13   5  -5  530.45   42.00
  -5 -13   5  517.05   42.90
   5  -5 -13  550.34   35.40
  -5 -13   5  499.05   28.20
  13  -5  -5  517.25   37.00
 -13  -7  -5  358.66   26.40
  -7  -5 -13  304.27   44.10
   5 -13   7  292.57   31.60
   5 -13   7  274.27   30.40
  -5 -13  -7  322.77   30.00
   7  -5  13  331.67   36.80
  -5 -13  -7  291.97   34.40
  -5 -13  -7  282.87   30.20
 -13  -7  -5  291.07   34.40
   7   5 -13  315.87   29.10
   7   5 -13  338.87   35.30
  13  -7   5  317.97   32.20
  -7  -5 -13  286.37   31.00
   5 -13   7  312.37   39.20
  13   7  -5  350.26   39.10
   5  13  -7  304.57   30.10
 -13   7   5  325.57   30.00
  13  -7   5  322.97   32.00
  13  -7   5  314.77   33.40
 -13  -7  -5  311.67   35.70
  -5  13   7  354.36   26.40
   5 -13  -7  247.78   32.00
  -5 -13   7  279.67   16.90
  -5 -13   7  317.37   31.20
  -5  13  -7  308.87   39.80
   5 -13  -7  308.67   32.90
 -13   7  -5  276.47   32.10
 -13   7  -5  305.47   35.80
  -7   5 -13  293.17   27.80
  -7   5 -13  286.97   26.40
 -13  -7   5  300.57   22.30
  -7   5 -13  266.27   42.20
 -13  -7   5  301.77   17.40
  -7  -5  13  329.77   30.30
  -7  -5  13  317.17   29.50
   7  -5 -13  320.97   34.30
  13   7   5  275.97   37.80
   5  13   7  312.77   26.40
  -5 -13   7  297.67   39.40
  -5 -13   7  349.27   23.30
  13  -7  -5  290.47   31.20
  13  -7  -5  283.07   29.00
  -5  13  -7  257.67   16.90
  -5  13  -7  308.77   18.00
   7  -5 -13  309.17   26.80
  -5 -13   7  283.97   35.10
  -5 -13   7  300.67   17.40
   5 -13   9   -0.40   23.00
  13  -9   5   29.60   17.70
 -13  -9  -5  -14.00   18.50
 -13  -9  -5   20.40   15.00
   9   5 -13   -0.30   15.50
   9   5 -13   43.50   23.30
  13  -9   5   12.70   18.70
   9   5 -13   19.90   20.90
   9  -5  13    5.50   20.00
  -5  13   9   35.90   18.60
   5 -13   9   21.00   15.70
   5 -13   9    1.20   22.10
   5  13  -9    9.90   15.50
  -9  -5 -13   60.19   25.40
  -9  -5 -13    2.50   17.60
  13  -9   5   48.90   19.30
 -13  -9  -5   45.00   22.70
  -5 -13  -9  -12.50   21.70
  -5 -13  -9   12.40   18.10
  13   9  -5   21.80   22.80
 -13   9   5   -3.20   14.10
  -5 -13  -9   45.70   20.60
  13  -9  -5    2.00   19.20
  -5  13  -9   30.10   22.70
   5 -13  -9   27.60   19.00
 -13  -9   5    1.90   10.20
   9  -5 -13   34.70   13.80
   9  -5 -13  -14.10   19.10
  13   9   5   17.90   22.60
  -9  -5  13   39.10   16.20
  -9   5 -13   33.50   28.40
  -9   5 -13   38.50   18.50
  -9   5 -13   -3.00   13.80
  13  -9  -5   28.50   15.70
  13  -9  -5   26.20   17.60
   5  13   9   13.10   17.60
   5 -13  -9   25.00   19.50
  -5 -13   9   12.20    8.60
  -5 -13   9   26.50    5.50
  -5 -13   9   25.20    5.50
  -5 -13   9   -2.30   18.40
  -5  13  -9   25.70    5.50
  -5  13  -9   28.30    6.50
 -13  -9   5   31.70    9.90
  13 -11   5   35.60   22.10
   5 -13  11   13.80   23.50
  11   5 -13   44.90   24.70
  11   5 -13   31.50   18.80
  11   5 -13   49.40   20.90
  -5 -13 -11   26.00   23.80
  -5 -13 -11  -13.90   16.50
 -13  11   5   36.10   15.90
 -13 -11  -5   26.20   25.40
 -13 -11  -5   25.50   20.70
 -13 -11  -5    8.70   19.90
  13  11  -5  -16.20   21.50
  -5 -13 -11   25.70   19.90
 -11  -5 -13   22.90   20.00
  13 -11   5   19.40   23.00
   5  13 -11   45.60   17.90
  11  -5  13   45.70   21.90
  -5  13  11    8.60   23.50
 -11   5  13   21.60   16.20
 -11  -5 -13    7.50   27.90
  13 -11   5    5.10   19.60
   5 -13  11   32.90   17.80
 -11   5 -13   66.09   18.40
   5 -13 -11   48.90   20.30
   5 -13 -11    1.90   19.30
  -5  13 -11   27.50    6.50
 -13 -11   5   40.60   13.60
 -11  -5  13   14.10   15.00
  13  11   5   37.30   26.60
  11  -5 -13    0.00   21.60
 -13 -11   5   25.50   13.70
 -13  11  -5  -11.90   19.30
  11  -5 -13   51.39   15.50
 -11   5 -13   31.60   29.60
 -11   5 -13   58.69   22.60
 -13 -11   5   36.10   23.10
   5  13  11   21.20   23.40
  -5 -13  11   11.40    6.20
  -5 -13  11   72.79   26.00
  -5  13 -11   26.30   28.00
  -5  13 -11   24.30    7.10
  13 -11  -5   27.90   21.60
  13 -11  -5   40.90   20.90
 -13 -11   5   17.00   11.70
  -5 -13  11   37.80    7.60
  13 -11  -5   10.50   20.90
  13   1  -7   21.50    7.10
   7 -13   1    6.60   13.30
  13   1  -7   14.90   18.90
  -1   7  13    5.20   24.10
  -7  13   1   28.90    8.20
  -7  13   1   14.00   13.90
   1   7 -13  -21.10   25.90
   1  -7  13   18.50   11.60
   7 -13   1   51.59   19.00
 -13  -1  -7   22.80   19.80
  -1  -7 -13   81.29   25.80
  -1  -7 -13   28.30   14.00
  -7 -13  -1   -2.60   12.70
   1   7 -13   14.80    8.80
   1   7 -13   12.50   10.80
  -7 -13  -1   27.00   15.30
  13   1  -7   23.50   10.80
  -7 -13  -1   38.00   14.70
 -13   1   7   -6.40   11.20
   1  -7  13   34.00   16.70
  -1  -7 -13   -0.90   16.00
   7  13  -1   15.60   16.50
  13  -1   7   19.20   17.30
  13  -1   7   26.60   12.80
  -7 -13  -1   30.80   13.30
 -13  -1  -7   46.10   14.90
 -13   1  -7    5.90   17.90
  -1  -7  13   -5.90   14.80
  -1  -7  13   23.90   11.30
  13  -1  -7   20.30   20.90
  13  -1  -7   33.50    8.80
 -13   1  -7   14.10   24.20
   1  -7 -13    2.80   17.30
  13   1   7   23.50   18.30
  -7  13  -1   14.30   12.40
 -13  -1   7    6.60   10.40
   1   7  13   -3.50   22.20
   7 -13  -1   13.70   15.50
   7 -13  -1   49.20   15.20
   7 -13  -1   31.50   18.00
  13   1   7   -8.30   13.30
  -1   7 -13   36.20   11.50
   1  -7 -13    4.70   23.00
   1  -7 -13   14.60   13.40
  -7 -13   1   17.30   15.60
  -7 -13   1   26.30   12.00
  -7 -13   1   11.90   21.90
  -7 -13   1    9.50   11.80
  -7 -13   1   17.20   15.60
  -7  13  -1   19.40   10.60
  -1   7 -13   -0.70   25.70
  -1   7 -13   34.00   10.70
 -13   1  -7   27.20   16.30
  13  -1  -7   27.90   11.10
   7  13   1   22.50   17.00
  -3   7  13   47.40   27.80
  -7  13   3   71.29   13.30
   3   7 -13   64.99   13.20
  -7  13   3   87.69   10.20
  -7 -13  -3   94.19   17.50
 -13   3   7   73.79   16.90
  13  -3   7  134.69   23.60
  13  -3   7  112.99   17.80
   7 -13   3  114.59   13.80
  -7  13   3   84.19   19.50
  -3  -7 -13   73.29   26.20
  -3  -7 -13   89.79   20.60
  13   3  -7   56.39   23.70
  13   3  -7   93.39   10.50
   3   7 -13   90.59   15.70
 -13  -3  -7   66.19   23.60
 -13  -3  -7   93.29   17.30
   7 -13   3   64.79   18.30
   7 -13   3   64.19   21.70
  13  -3   7   76.69   20.20
   7  13  -3  105.99   20.80
  -7 -13  -3   94.89   17.60
   3  -7  13   83.79   20.80
   3  -7 -13  101.19   22.00
 -13   3  -7   89.59   23.00
 -13   3  -7   90.19   24.70
  -7  13  -3  102.39   14.80
  -3  -7  13   83.89   18.80
 -13  -3   7   86.79   13.20
   7 -13  -3   98.19   18.70
   7 -13  -3  101.49   21.40
  -7  13  -3   93.19   16.90
   3  -7 -13   75.29   15.70
  -7 -13   3   88.09   15.60
   7 -13  -3   82.79   20.90
  -3   7 -13   51.69   29.80
  13   3   7  114.89   27.20
 -13   3  -7  128.99   20.70
  -3   7 -13   65.79   15.40
  -7 -13   3   36.90   23.50
  -7 -13   3   89.99   13.90
  -7 -13   3   72.79   18.80
  13  -3  -7   75.09   14.40
  13  -3  -7   98.89   23.50
  13  -3  -7   79.39   13.20
  -3  -7  13   94.99   15.30
  -3   7 -13   93.79   14.90
  -3   7 -13  112.09   13.00
   7 -13   5  252.57   31.40
   7 -13   5  280.87   22.20
   7 -13   5  289.07   37.00
   7 -13   5  352.86   26.90
  13   5  -7  324.17   39.40
  13   5  -7  320.17   18.60
  -5  -7 -13  315.47   32.40
  13  -5   7  330.57   34.70
   5   7 -13  330.87   33.00
 -13  -5  -7  280.07   36.50
 -13  -5  -7  318.87   33.70
 -13  -5  -7  277.87   28.30
  13  -5   7  288.87   30.40
   5  -7  13  335.57   34.60
   7  13  -5  315.87   30.10
 -13   5   7  291.67   31.00
  -7 -13  -5  335.07   32.10
  -7 -13  -5  378.96   33.30
  -7 -13  -5  331.47   30.30
  -5  -7 -13  308.57   41.90
  13  -5   7  281.57   32.00
  -7  13   5  293.17   19.40
  -7  13   5  328.07   27.50
 -13  -5   7  320.27   21.90
  -7 -13   5  318.37   33.50
 -13   5  -7  260.57   32.40
   7 -13  -5  302.07   31.80
  -7  13  -5  293.87   33.20
  -7 -13   5  281.87   23.70
  13  -5  -7  301.67   35.10
  -5  -7  13  305.77   26.40
  -5  -7  13  289.37   31.90
  -5   7 -13  327.27   49.50
  -5   7 -13  268.47   29.70
  -5   7 -13  281.67   21.90
   7 -13  -5  313.87   34.10
   5  -7 -13  292.37   28.90
   5  -7 -13  283.17   34.40
  13  -5  -7  311.17   28.50
   7 -13  -5  320.97   34.90
 -13   5  -7  257.77   35.40
 -13   5  -7  276.97   36.20
  -7  13  -5  277.27   22.80
  -7 -13   5  312.87   35.20
  -7 -13   5  296.47   22.30
  -7 -13   5  277.77   23.00
  13   5   7  276.77   36.90
  13  -7   7  251.67   29.80
  13  -7   7  272.87   32.00
   7   7 -13  249.68   26.90
  13   7  -7  291.57   37.40
   7  13  -7  263.97   30.40
   7  -7  13  229.78   32.30
  -7  -7 -13  309.87   33.00
  -7 -13  -7  267.47   29.40
  -7  -7 -13  262.37   42.50
  -7  13   7  274.77   30.40
 -13  -7  -7  274.97   32.80
 -13  -7  -7  238.78   28.30
  -7 -13  -7  245.48   32.80
 -13  -7  -7  272.97   36.30
   7 -13   7  249.38   28.00
   7   7 -13  291.67   33.30
  13  -7   7  277.57   32.80
  -7 -13  -7  256.57   30.60
   7 -13   7  271.57   36.70
   7 -13   7  327.17   33.10
  -7 -13   7  310.47   33.50
   7 -13  -7  227.18   30.10
   7  -7 -13  243.58   28.20
   7  -7 -13  218.78   31.80
   7 -13  -7  264.97   34.10
  -7 -13   7  254.87   20.70
  -7 -13   7  245.78   32.10
  -7  13  -7  220.08   35.10
  -7   7 -13  243.18   23.70
  -7  13  -7  298.27   21.80
 -13  -7   7  272.37   18.70
  -7 -13   7  179.78   56.09
  -7 -13   7  227.18   20.20
   7  13   7  233.98   28.30
  -7  -7  13  254.17   27.30
  -7  -7  13  250.67   29.60
 -13  -7   7  258.87   19.40
  13  -7  -7  301.37   35.90
 -13   7  -7  313.27   40.10
  13   7   7  273.27   36.90
  -7   7 -13  257.27   23.20
  13  -7  -7  294.07   31.30
  -7   7 -13  271.07   43.90
 -13  -9  -7  -24.00   20.70
   7 -13   9   66.59   26.10
 -13  -9  -7   -2.60   18.80
  13   9  -7    4.50   24.50
  -9  -7 -13   38.10   29.90
  -9  -7 -13   27.70   18.60
   9   7 -13   -3.00   16.00
   9  -7  13   -3.20   29.80
   7 -13   9   31.60   17.70
   7 -13   9   -5.10   21.40
  -7 -13  -9    5.40   20.80
  -7 -13  -9  -11.50   16.40
  -7 -13  -9   17.80   18.80
  13  -9   7   30.10   18.60
  13  -9   7   34.70   19.10
 -13   9   7   11.00   15.20
  13  -9   7  -12.50   17.90
   7  13  -9   28.60   17.20
  -7  13   9   35.10   22.80
   9   7 -13    2.20   20.90
   9   7 -13    1.70   22.30
 -13  -9  -7    9.30   21.10
  -7  13  -9    1.60   10.50
  -9  -7  13   20.70   20.60
  13  -9  -7    5.30   17.30
 -13  -9   7   20.70   10.90
 -13   9  -7   -0.60   22.60
   7 -13  -9   25.50   22.20
   7  13   9   41.60   20.90
  13  -9  -7   18.50   22.20
  -7  13  -9   18.10    9.00
  -9   7 -13    3.80   14.60
  -7 -13   9   14.60   10.00
  -7 -13   9   47.40   20.70
 -13  -9   7   21.50    9.30
  -7  13  -9   52.59   26.20
  -9   7 -13   17.00   14.50
  -7 -13   9    1.20    7.20
   7 -13  -9   20.50   18.90
  13   9   7   36.40   24.50
   9  -7 -13   23.40   21.60
  -9  -7  13   -7.80   15.70
  -9   7 -13   54.49   28.70
   9  -7 -13   39.60   16.60
 -11  -7 -13  -12.60   28.70
  -7  13  11  -12.20   26.30
  11  -7  13  -12.40   21.50
   7 -13  11    5.80   18.20
 -13 -11  -7   12.00   21.00
   7  13 -11   30.00   18.70
 -13 -11  -7   23.90   26.10
  -7 -13 -11  -39.50   24.50
  -7 -13 -11   25.90   20.70
  11   7 -13   77.19   26.60
  11   7 -13  -46.60   23.10
  13  11  -7   17.30   23.40
 -13  11   7  -22.70   14.30
 -11  -7 -13    2.60   20.30
  13 -11   7   27.60   22.10
  -7 -13 -11    4.20   21.50
   7 -13  11  -19.60   22.10
  13 -11   7    6.70   22.20
  11  -7 -13  -11.60   16.80
  13 -11  -7   11.50   18.70
  13 -11  -7   33.00   25.40
  13 -11  -7   -2.20   20.50
  -7  13 -11   -0.40    9.10
  11  -7 -13   -7.30   24.20
  -7  13 -11    2.20   11.40
  -7  13 -11  -13.80   29.80
 -13 -11   7  -13.40    8.60
 -13 -11   7    3.20    9.80
 -13 -11   7  -22.80   13.90
 -13  11  -7   -1.00   24.90
  -7 -13  11   20.10   21.60
 -11  -7  13    8.10   15.80
  -7 -13  11   -0.40   10.50
   7 -13 -11  -18.20   22.70
  13  11   7    2.60   26.20
 -11   7 -13    1.70   30.10
 -11   7 -13    3.70   18.10
 -11   7 -13    4.50   17.10
  -1  -9 -13   67.29   24.60
   1   9 -13   46.60   11.20
   1   9 -13   54.19   10.90
 -13  -1  -9   62.69   20.20
 -13  -1  -9   68.99   20.20
   9 -13   1   14.90   17.40
  -9  13   1   45.90   12.20
  -1  -9 -13   63.89   18.50
   1  -9  13   40.00   20.70
   1   9 -13   45.70   10.90
   9  13  -1   30.70   21.10
  -9 -13  -1   44.10   16.50
  -9 -13  -1   42.70   15.40
  -9 -13  -1   42.10   13.70
  13   1  -9   44.80   11.00
 -13  -1  -9   70.89   24.70
   9 -13   1   66.19   20.90
  -1   9  13    4.20   26.90
 -13   1   9   22.50   12.90
  13  -1   9   13.40   14.60
  13  -1   9   34.10   19.90
  13   1  -9   60.79   26.10
  13   1  -9   28.50   11.20
  -1  -9 -13   50.49   18.30
  -9 -13  -1   51.79   17.00
  -9  13   1   19.30   18.40
  -1   9 -13   40.00   27.30
  -1  -9  13   66.79   21.60
  13  -1  -9   77.49   22.10
   1   9  13   33.50   25.70
   9  13   1   45.10   22.30
  -9 -13   1   61.49   15.70
  -9 -13   1   48.90   14.40
  -9  13  -1   47.40   14.60
  -1   9 -13   39.30   13.00
   9 -13  -1   16.30   17.60
 -13  -1   9   34.50   11.30
   1  -9 -13   54.99   25.80
   1  -9 -13   46.00   17.30
   1  -9 -13   14.70   18.90
 -13   1  -9   88.99   26.20
  13  -1  -9   47.90   26.90
  13   1   9   61.49   23.00
  13   1   9   65.39   15.80
 -13   1  -9   41.20   20.90
  -9 -13   1   66.09   15.60
  -9 -13   1   77.49   16.80
   9 -13  -1   54.29   16.70
  -1   9 -13   52.79    8.30
  -1   9 -13   62.29   11.10
  -9  13  -1   17.40   16.30
  13  -1  -9   55.79   12.30
  -1  -9  13   43.20   11.00
   9 -13  -1   98.09   23.30
  -9 -13  -3  470.45   36.00
  -3  -9 -13  459.05   39.00
   3  -9  13  467.65   33.10
 -13  -3  -9  435.06   37.40
  -9  13   3  457.05   28.50
   3   9 -13  468.05   33.00
   3   9 -13  469.85   29.30
  -3   9  13  408.56   49.50
   9 -13   3  541.35   45.10
  -9 -13  -3  476.25   37.40
  13   3  -9  446.96   45.60
  13   3  -9  424.96   28.70
  13  -3   9  498.75   41.90
  13  -3   9  422.66   35.60
  -3  -9 -13  455.05   39.40
 -13   3   9  447.76   33.70
  -9 -13  -3  440.26   35.70
  -3  -9 -13  504.75   49.70
 -13  -3  -9  438.36   47.80
 -13  -3  -9  419.26   39.00
   9  13  -3  451.65   41.60
   9 -13   3  544.65   32.40
   9 -13   3  471.05   39.00
   3  -9  13  408.36   40.90
  -9 -13   3  465.15   33.80
  13  -3  -9  452.05   41.90
  13  -3  -9  435.56   31.40
  -3  -9  13  480.95   28.90
  -9 -13   3  501.05   36.80
  13   3   9  454.55   36.90
  -9  13  -3  469.75   33.10
  -9 -13   3  428.86   36.80
  -9  13  -3  453.95   37.00
 -13  -3   9  483.75   27.10
  13   3   9  420.66   43.20
 -13   3  -9  391.56   42.50
  13  -3  -9  449.56   31.60
 -13   3  -9  459.35   46.20
 -13   3  -9  515.95   44.20
  -3   9 -13  433.46   33.40
  -3   9 -13  426.06   28.10
   3  -9 -13  406.36   36.00
   3  -9 -13  476.55   40.70
   9  13   3  400.76   45.50
   9 -13  -3  420.06   38.80
   9 -13  -3  425.06   34.90
  -9 -13   3  476.25   33.10
   9 -13  -3  458.85   43.00
  -3  -9  13  412.86   38.60
  -3   9 -13  419.06   51.59
   9  13  -5   19.30   17.20
   5   9 -13   10.30   12.40
  -5  -9 -13    2.30   25.10
 -13  -5  -9   29.40   18.20
 -13  -5  -9  -10.70   19.00
  13   5  -9   -4.20   22.40
  13   5  -9   16.30   11.70
 -13  -5  -9   -7.80   23.00
  -5   9  13  -12.00   32.40
  13  -5   9   43.20   19.90
  13  -5   9   47.70   17.60
   5  -9  13    5.30   14.90
   5  -9  13    7.10   19.70
 -13   5   9    9.20   19.40
  -5  -9 -13   13.70   19.50
  13  -5   9    6.90   15.70
  -9 -13  -5    6.10   17.40
   9 -13   5    8.50   15.50
   9 -13   5   47.20   13.20
   9 -13   5   25.00   22.00
   9 -13   5   10.10   15.00
  -9 -13  -5   14.70   18.00
  -9  13   5   22.40   11.10
   5  -9 -13   23.00   19.30
   9 -13  -5    9.80   20.30
  -5   9 -13    3.00   10.90
   9 -13  -5   14.90   16.90
  13   5   9  -14.90   22.70
  -9 -13   5   31.20   11.60
  -9 -13   5   37.90   14.10
  -9 -13   5   21.50   17.40
  13  -5  -9   35.40   21.50
  13  -5  -9   23.40   16.50
   5  -9 -13   23.90   15.50
   9 -13  -5   20.60   17.80
  -5   9 -13   56.19   29.80
  -9  13  -5   26.80   14.70
 -13   5  -9    9.30   20.60
  -9  13  -5   27.90   24.50
  -5  -9  13   10.50   11.80
  -5  -9  13   24.00   18.70
  13  -5  -9    8.20   14.00
 -13   5  -9   12.30   22.90
 -13  -5   9   12.50   10.30
  -7  -9 -13   24.30   19.10
  13  -7   9   12.30   19.30
  13   7  -9   14.30   23.20
  13   7  -9    3.30   13.10
  -9 -13  -7   32.20   20.00
  -9 -13  -7   18.30   18.90
  13  -7   9  -10.30   17.90
  13  -7   9    8.10   18.70
   7  -9  13   -4.30   16.50
  -7  -9 -13   28.00   27.90
   9 -13   7   -4.90   16.90
   9 -13   7   13.10    8.90
   9 -13   7  -33.70   29.20
   9  13  -7   28.90   20.20
   7   9 -13   16.20   17.40
 -13  -7  -9   13.60   19.30
  -9  13   7   21.90   12.30
   9 -13   7   50.49   20.60
 -13  -7  -9  -11.90   22.60
 -13  -7  -9  -12.90   20.40
   7  -9  13   33.50   21.90
  -9  13   7   -0.90   22.50
  -9 -13   7    5.10   18.80
 -13  -7   9   27.40   10.80
  13   7   9   54.69   26.60
  -9 -13   7   18.50   14.20
  13  -7  -9   17.90   16.40
  -9 -13   7    1.50    8.90
   9 -13  -7   21.60   20.40
  -9  13  -7    0.10   14.00
   7  -9 -13   18.30   16.60
 -13   7  -9   13.00   25.10
  13  -7  -9   18.90   20.70
   9  13   7  -14.60   23.30
  -9  13  -7   16.00   21.40
  -7  -9  13  -12.40   17.10
   9 -13  -7    6.10   19.70
  13  -7  -9   -9.90   22.30
  -7   9 -13   14.50   12.90
   7  -9 -13   55.09   20.90
  -7  -9  13   -4.80   14.90
  -7   9 -13   14.20   28.00
   9  13  -9  417.46   40.50
   9  -9  13  361.66   41.30
  -9 -13  -9  447.26   39.90
  13  -9   9  392.06   43.20
  13  -9   9  500.65   41.90
   9   9 -13  404.66   44.40
  -9  -9 -13  404.36   50.39
  -9 -13  -9  438.06   47.00
  13   9  -9  391.46   49.70
  13   9  -9  443.06   32.90
  -9  -9 -13  381.56   39.90
 -13  -9  -9  408.86   50.59
 -13  -9  -9  346.97   43.90
   9 -13   9  376.66   41.10
   9  -9  13  487.65   44.80
   9 -13   9  403.06   44.60
  -9  13   9  456.05   48.20
  -9   9 -13  384.36   31.20
  -9  13  -9  393.76   30.60
  -9 -13   9  385.76   29.90
  -9 -13   9  348.07   38.50
   9  -9 -13  372.86   46.40
 -13  -9   9  376.96   30.30
  -9  -9  13  378.36   37.10
 -13   9  -9  367.76   46.10
  -9  13  -9  476.75   50.29
   9 -13  -9  490.05   44.90
  13  -9  -9  382.16   38.50
  13  -9  -9  350.86   43.50
  -9 -13   9  382.06   21.60
   9  -9 -13  386.86   39.80
  -9  -9  13  378.66   36.50
   9 -13  -9  417.56   45.10
  -9   9 -13  369.36   51.59
  13   9   9  447.36   49.90
   9  13 -11   12.70   22.70
  -9  13  11   37.90   34.30
 -11  -9 -13   34.50   31.60
 -11  -9 -13   31.70   21.90
 -13 -11  -9   22.90   24.30
  13 -11   9    1.70   24.20
  13  11  -9  -11.80   26.50
  -9 -13 -11  -12.30   29.40
   9 -13  11   54.59   22.30
  -9 -13 -11   51.09   25.10
  11   9 -13    4.00   25.80
  11  -9  13   30.80   24.00
  13 -11   9   20.70   17.90
   9 -13  11   14.30   25.00
  13 -11   9   56.59   24.90
  11  -9  13   52.89   26.00
 -13  11  -9   -5.60   30.00
 -13 -11   9   37.20   17.80
  11  -9 -13   53.99   27.70
  -9  13 -11   17.90   34.40
  -9 -13  11    1.10   14.80
  -9 -13  11   15.20   20.40
 -11  -9  13   42.60   18.80
   9 -13 -11   15.30   23.70
 -11   9 -13   28.10   16.30
   9 -13 -11   70.99   26.40
  13 -11  -9    5.40   21.50
  11  -9 -13   21.70   20.10
 -11   9 -13   23.30   35.20
  -9  13 -11   35.50   15.20
  -9  13 -11   39.70   16.10
  13 -11  -9   62.19   27.70
 -11  13   1  416.06   33.10
 -11 -13  -1  401.66   37.20
 -11 -13  -1  423.86   35.40
  -1  11  13  366.16   43.50
  11  13  -1  426.36   43.90
  13   1 -11  407.56   46.80
   1 -11  13  385.36   41.90
   1  11 -13  432.16   29.10
  13   1 -11  463.95   31.60
 -13  -1 -11  381.06   47.40
   1  11 -13  412.46   24.10
   1  11 -13  412.16   22.90
   1 -11  13  411.26   31.80
  13  -1  11  424.96   42.90
  13  -1  11  403.46   37.40
  13   1 -11  411.16   26.70
 -13   1  11  399.96   29.60
  11 -13   1  356.06   40.70
  11 -13   1  480.05   46.40
 -13  -1 -11  318.67   37.40
  -1 -11 -13  412.46   41.80
  13   1 -11  464.15   41.00
  -1 -11 -13  423.66   47.40
 -11 -13  -1  358.56   36.80
  -1 -11 -13  461.35   39.40
  11  13   1  459.85   44.30
  11 -13  -1  413.66   43.80
  13  -1 -11  401.16   40.30
  13  -1 -11  410.56   31.10
 -11 -13   1  421.06   37.00
 -11 -13   1  414.26   32.60
  11 -13  -1  367.26   39.10
  -1  11 -13  436.06   23.30
 -13  -1  11  410.56   27.10
 -13   1 -11  392.56   40.00
  13  -1 -11  453.65   44.30
 -13   1 -11  365.36   46.80
   1 -11 -13  432.66   48.30
   1 -11 -13  390.66   35.90
   1 -11 -13  379.46   40.50
   1  11  13  429.76   46.90
  -1 -11  13  421.96   42.50
  -1  11 -13  339.27   53.89
  -1  11 -13  390.26   31.50
 -11 -13   1  415.76   35.90
 -11 -13   1  380.66   34.70
 -11  13  -1  467.75   37.60
 -11  13  -1  440.16   43.60
  13   1  11  373.96   41.90
  13   1  11  427.26   38.40
   3 -11  13   96.09   25.20
  13  -3  11   62.79   21.40
  13  -3  11   72.29   21.10
  13   3 -11   60.69   27.30
  13   3 -11   87.49   17.10
 -11  13   3   52.89   16.10
  11  13  -3   73.09   25.90
 -13   3  11   75.89   17.10
  11 -13   3   86.89   24.90
 -11 -13  -3   53.69   20.30
  -3  11  13  111.09   33.10
  -3 -11 -13  108.69   23.70
   3  11 -13   78.09   10.90
  -3 -11 -13   50.89   29.80
  -3 -11 -13   55.49   19.50
 -13  -3 -11   58.29   29.10
  11 -13   3   94.59   23.40
  11 -13   3   38.20   24.00
   3  11 -13   76.79   15.60
 -11 -13  -3   94.79   22.50
 -13  -3 -11   63.29   23.90
   3 -11  13   65.69   15.70
 -11  13  -3   81.49   21.90
 -13   3 -11   55.89   20.20
 -13   3 -11   59.29   27.80
 -13   3 -11   88.19   28.50
  13  -3 -11   70.09   15.30
  13  -3 -11  113.79   28.60
  -3 -11  13   70.69   10.70
 -11 -13   3   47.30   19.50
  11 -13  -3   49.20   20.80
  11 -13  -3   70.89   22.20
  11 -13  -3   62.49   24.20
  13  -3 -11   73.19   17.20
  -3  11 -13   28.60   32.00
  -3  11 -13   70.99   19.30
  -3  11 -13   61.79   10.80
  11  13   3   88.99   30.20
   3 -11 -13  102.59   22.70
   3 -11 -13  116.99   25.00
 -11  13  -3   88.89   22.00
  13   3  11   66.59   25.80
  13   3  11   63.49   21.50
 -13  -3  11   74.19   10.60
 -11 -13   3   80.39   22.30
 -11 -13   3   84.79   15.50
  -3 -11  13   88.19   25.30
  11 -13   5   32.00   17.50
  -5  11  13    5.50   32.40
  11  13  -5   12.40   23.50
  11 -13   5   74.69   20.80
  11 -13   5   -5.20   23.30
  11 -13   5   43.70   20.40
 -11 -13  -5   41.30   21.10
 -11 -13  -5   22.40   21.30
  13   5 -11   39.60   24.60
  13   5 -11   -2.80   16.10
   5 -11  13    0.90   21.20
 -13  -5 -11   25.10   26.40
 -13  -5 -11   20.20   20.30
  -5 -11 -13   50.39   29.80
  -5 -11 -13   31.90   19.70
  -5 -11 -13   20.40   20.50
   5 -11  13    4.70   16.30
  13  -5  11   59.89   21.70
  13  -5  11   18.20   17.90
 -11  13   5   30.80   15.20
   5  11 -13   40.40   20.40
  11 -13  -5   61.49   23.00
  11 -13  -5   16.40   19.10
 -11  13  -5   15.20   18.40
 -11 -13   5    2.40   18.20
 -11 -13   5   21.10   17.00
   5 -11 -13   33.50   19.50
   5 -11 -13  -10.60   23.00
 -13   5 -11   21.20   27.50
 -13   5 -11    3.30   23.30
 -13   5 -11   45.40   19.80
  11 -13  -5   23.60   21.30
  13   5  11   54.49   27.80
 -11  13  -5    9.10   19.40
 -11 -13   5   13.90   12.80
  -5 -11  13   27.20   22.20
  -5  11 -13   12.50   33.00
  -5  11 -13   20.20   10.20
  13  -5 -11   63.09   20.00
 -13  -5  11   13.20   14.60
  -5 -11  13    5.20   11.50
  11  13   5   66.39   27.20
  13  -5 -11   39.50   15.70
  13  -5 -11   11.20   21.70
  11 -13   7    2.80   24.10
  11 -13   7   -5.50   12.80
  11  13  -7   37.50   23.00
 -11 -13  -7  -13.00   25.70
  13  -7  11   38.30   23.40
  13  -7  11   -5.90   18.10
  13  -7  11    9.70   20.80
 -11  13   7  -18.30   14.30
 -11  13   7  -19.30   28.90
  11 -13   7   26.00   25.80
   7 -11  13   -4.50   19.00
   7 -11  13   -2.00   22.50
  11 -13   7  -15.00   20.70
   7  11 -13  -10.60   18.10
 -13  -7 -11   28.20   28.60
 -13  -7 -11   -9.70   19.80
  13   7 -11   30.10   27.20
  -7 -11 -13  -17.20   20.80
  13   7 -11    9.80   16.60
 -11 -13  -7  -39.30   17.10
  -7 -11 -13   44.80   31.60
 -13   7 -11   -1.40   17.50
  13  -7 -11  -24.60   21.40
   7 -11 -13    1.60   22.20
  13  -7 -11  -19.20   15.90
  11 -13  -7  -13.70   18.30
  11 -13  -7    1.00   22.90
  11 -13  -7  -17.10   20.90
 -11 -13   7   17.90   19.00
 -13   7 -11  -11.10   22.00
  -7 -11  13  -13.80   13.50
  -7 -11  13   -5.10   19.60
  -7  11 -13   25.40   31.00
 -13  -7  11  -10.20   14.60
 -13   7 -11    9.90   27.80
 -11 -13   7    6.20    9.50
 -11 -13   7   16.60   17.50
  -7  11 -13    2.70   12.80
 -11  13  -7   24.20   25.10
 -11  13  -7  -19.70   18.10
   7 -11 -13  -11.20   17.30
 -11 -13  -9   40.20   23.30
 -13  -9 -11  -11.00   31.40
 -13  -9 -11  -12.00   23.20
  13  -9  11   39.20   24.70
  13  -9  11   -0.60   17.80
  13  -9  11   17.10   25.20
 -11  13   9   66.39   36.30
  -9 -11 -13   38.90   34.70
  -9 -11 -13   37.00   24.00
 -11 -13  -9   10.20   26.30
  11  13  -9   48.90   25.50
   9 -11  13   38.10   21.60
   9 -11  13    9.10   24.80
   9  11 -13   41.10   24.00
  11 -13   9   22.20    8.80
  11 -13   9   25.80   26.30
  11 -13   9   65.49   23.80
  13   9 -11   48.10   26.60
  13   9 -11   43.90   20.40
  -9 -11  13   20.60   18.70
  -9 -11  13   29.60   19.60
  13  -9 -11   37.00   27.50
 -11  13  -9    7.70   32.10
 -11  13  -9   27.70   20.00
  -9  11 -13   12.50   35.20
  -9  11 -13   33.70   15.20
  11 -13  -9   -3.20   20.90
  11 -13  -9   26.40   25.10
 -11 -13   9   30.70   20.00
 -11 -13   9   50.59   20.30
 -13  -9  11    9.50   17.00
 -13   9 -11   -6.80   31.70
 -13   9 -11   27.80   19.10
   9 -11 -13   34.00   22.40
   9 -11 -13   -1.30   23.20
  13  -9 -11   11.80   20.90
 -13 -11 -11  152.08   40.30
 -13 -11 -11   87.99   31.90
  13  11 -11   74.89   31.90
  13  11 -11  123.49   27.10
  11  13 -11   88.49   31.60
 -11 -13 -11   54.09   34.70
 -11 -13 -11  158.88   32.30
  13 -11  11  146.29   30.50
  13 -11  11  102.39   17.90
  13 -11  11   63.99   31.80
 -11 -11 -13   79.59   37.90
 -11 -11 -13  130.19   31.30
  11 -11  13  136.59   36.00
  11  11 -13  128.39   32.30
  11 -11  13   72.89   27.50
  11 -13  11  118.59   29.10
  11 -13  11  113.79   34.10
  11 -13 -11   96.39   31.80
 -11  13 -11  126.29   20.00
 -11  13 -11   83.79   23.90
  11 -13 -11   98.19   28.00
 -11  13 -11  158.48   39.20
 -11  11 -13  122.69   20.90
 -13  11 -11  115.59   23.50
 -11 -11  13  176.48   27.90
 -11  11 -13  115.99   43.40
  11 -11 -13  148.89   35.40
 -13  11 -11  116.99   39.30
  13 -11 -11   80.49   26.40
  13 -11 -11  104.99   32.40
  11 -11 -13  125.19   28.10
 -11 -13  11   87.89   26.50
 -11 -13  11   92.29   25.40
 -13 -11  11  126.59   20.90
 -13 -13  -1  130.29   28.70
 -13 -13  -1  145.39   26.40
 -13 -13  -1  133.79   21.40
  13   1 -13  141.99   16.70
  13   1 -13  196.88   38.40
  13   1 -13  123.69   29.10
 -13  -1 -13   63.59   32.70
 -13  -1 -13  103.39   26.30
   1  13 -13  139.99   18.60
  13  13  -1   79.79   27.70
 -13   1  13  142.19   17.30
  13 -13   1  132.79   29.20
  13 -13   1  174.08   32.60
  13   1 -13  153.18   22.90
 -13  13   1  113.39   21.30
  -1 -13 -13  113.09   31.90
  -1 -13 -13  161.58   28.30
  -1 -13 -13  118.89   28.80
   1 -13  13  117.39   30.50
  13 -13   1  174.08   31.40
   1 -13  13  151.88   19.60
  -1  13  13  148.49   30.60
  13  -1  13  140.99   28.50
   1 -13 -13  154.88   29.40
  -1 -13  13  132.39   32.50
  -1 -13  13  136.89   18.70
   1 -13 -13  187.68   31.60
  13 -13  -1  170.18   30.10
  13 -13  -1  142.79   32.00
  -1  13 -13  166.48   21.80
 -13  13  -1  138.69   22.70
  13  -1 -13  142.49   30.30
  13  -1 -13  149.39   33.40
  13  -1 -13   77.69   21.80
 -13   1 -13  116.09   25.60
   1  13  13  157.98   31.20
 -13 -13   1  105.19   27.30
 -13 -13   1   98.09   25.40
 -13 -13   1  144.39   25.30
  13   1  13  131.09   27.60
 -13   1 -13  166.08   38.10
  13  13   1  141.39   32.20
 -13 -13  -3  146.79   31.90
 -13 -13  -3  166.78   30.00
 -13 -13  -3  128.99   21.70
  13   3 -13  118.39   33.30
  13   3 -13  188.88   30.30
  13   3 -13   94.99   21.90
 -13  -3 -13  125.09   39.00
 -13  -3 -13  106.99   27.40
  13  13  -3  115.29   32.50
   3  13 -13  133.59   16.60
  -3 -13 -13  128.79   27.90
 -13   3  13  127.79   20.10
  13 -13   3  162.48   30.20
  13 -13   3  133.69   26.10
  13 -13   3  171.18   31.20
 -13  13   3  114.29   21.50
   3  13 -13  173.98   17.80
  -3 -13 -13   70.59   31.70
  -3 -13 -13  109.59   26.70
   3 -13  13  140.39   21.80
   3 -13  13  108.39   31.20
  13  -3  13  150.98   26.40
  -3  13  13  126.19   30.70
  -3 -13  13  129.19   14.90
  -3 -13  13  154.28   33.10
  -3  13 -13   81.59   37.80
   3 -13 -13  140.59   28.20
  13 -13  -3  173.18   32.30
  13 -13  -3  176.88   32.30
 -13  13  -3  129.99   25.90
  13  -3 -13  129.09   19.50
  13  -3 -13   51.59   28.50
  13  -3 -13   86.89   23.50
 -13   3 -13  137.79   25.40
   3 -13 -13  162.18   31.10
 -13 -13   3  154.18   24.70
 -13   3 -13   68.89   33.50
 -13 -13   3  117.49   27.50
 -13 -13   3  127.89   18.10
  13   3  13  157.98   30.60
  13  13   3  157.78   35.50
 -13 -13  -5  189.18   34.20
 -13 -13  -5  116.79   27.70
  13   5 -13  156.08   37.10
  13   5 -13  101.69   23.80
 -13  -5 -13   46.40   34.70
 -13  -5 -13  137.99   30.20
  13  13  -5   89.89   32.50
   5  13 -13  119.99   22.70
  -5 -13 -13   75.99   33.80
  13  -5  13  149.88   29.70
  13 -13   5  118.59   25.60
  13 -13   5  144.59   33.50
 -13  13   5  125.89   20.40
  -5 -13 -13   93.29   24.60
  -5 -13 -13  141.99   30.20
   5 -13  13   78.89   28.70
  -5  13  13   88.19   34.70
   5 -13  13  116.79   23.30
  13 -13   5  117.49   30.00
  -5 -13  13  102.79   27.40
 -13  -5  13  110.49   22.90
   5 -13 -13   76.29   27.30
  -5  13 -13   90.79   37.60
  13 -13  -5  119.49   30.30
  13 -13  -5   88.99   25.70
 -13 -13   5  104.49   23.00
   5 -13 -13  111.19   26.80
 -13  13  -5   83.19   27.60
  13  -5 -13  141.29   21.90
  13  -5 -13   98.39   31.30
 -13   5 -13   68.29   35.40
 -13   5 -13  109.09   30.00
 -13   5 -13   83.99   22.80
 -13 -13   5  146.29   29.20
 -13 -13   5  103.19   17.80
 -13 -13   5   76.59   18.20
  -5  13 -13  110.89   13.30
  13 -13  -5   85.89   25.80
  13  13   5   90.79   33.80
 -13 -13  -7  211.78   36.90
 -13 -13  -7  190.08   33.10
  13   7 -13  264.87   42.20
  13   7 -13  244.58   29.40
 -13  -7 -13  301.77   49.00
 -13  -7 -13  234.78   35.50
  13  13  -7  313.57   43.20
   7  13 -13  244.98   29.90
  13  -7  13  212.28   34.80
  13 -13   7  316.57   41.90
  13 -13   7  216.98   29.60
  13 -13   7  198.38   35.70
 -13  13   7  255.37   30.40
  -7 -13 -13  222.88   42.60
  -7 -13 -13  310.97   39.30
   7 -13  13  317.87   37.60
  -7 -13 -13  240.98   35.90
   7 -13  13  231.68   38.20
  -7  13  13  266.07   45.10
   7 -13 -13  230.28   38.70
 -13 -13   7  234.78   27.20
 -13   7 -13  241.58   47.10
  -7 -13  13  289.17   37.70
  -7  13 -13  275.67   50.89
   7 -13 -13  187.08   32.00
  13 -13  -7  196.68   33.50
  13 -13  -7  204.38   36.90
  13 -13  -7  218.18   33.60
 -13  13  -7  214.28   39.20
  13  -7 -13  204.78   30.90
  13  -7 -13  257.27   42.50
 -13   7 -13  237.88   30.20
 -13   7 -13  248.28   32.30
 -13 -13   7  228.48   22.30
  -7  13 -13  218.58   21.70
 -13  -7  13  244.78   31.00
 -13 -13  -9   12.20   31.80
 -13 -13  -9    2.10   24.80
 -13  -9 -13   20.40   36.50
 -13  -9 -13   21.90   23.80
  13  -9  13   18.30   28.10
  13   9 -13   51.29   32.70
   9 -13  13   34.60   25.80
  13  -9  13   45.10   28.00
 -13  13   9   61.69   21.10
  -9 -13 -13  -10.90   30.40
  -9 -13 -13    0.70   24.70
  13   9 -13   91.19   28.40
   9  13 -13   11.50   26.10
  13 -13   9   38.70   27.10
  13 -13   9   31.00   15.70
  13  13  -9   11.80   30.50
  13 -13   9   73.29   33.10
   9 -13  13   37.70   28.90
 -13  13  -9   52.69   33.40
   9 -13 -13   50.39   27.70
  13 -13  -9   49.20   27.10
  13 -13  -9  114.29   32.90
  -9 -13  13   68.89   25.40
  -9  13 -13   68.09   40.60
   9 -13 -13   39.90   27.70
  13  -9 -13   62.09   23.90
  13  -9 -13   39.30   29.60
 -13  -9  13   26.00   18.80
 -13   9 -13   39.90   34.90
 -13   9 -13   18.30   21.20
 -13 -13   9   26.00   20.30
  13 -13  -9   28.10   28.10
 -13 -13 -11   58.19   36.00
 -13 -13 -11   40.30   30.00
  13 -11  13   56.49   28.50
 -13 -11 -13   75.49   41.40
 -13 -11 -13  113.59   33.30
  13  11 -13  109.79   37.30
  13  13 -11  110.09   35.10
  13 -11  13   27.90   33.40
 -11 -13 -13   48.30   42.00
 -11 -13 -13   92.79   30.00
  11  13 -13   61.19   32.80
  13 -13  11   38.20   27.90
  13 -13  11   55.29   34.60
  11 -13  13   29.60   32.30
  11 -13  13   97.79   29.90
  11 -13 -13   48.60   34.80
  11 -13 -13   55.79   28.50
 -11  13 -13   51.49   18.70
 -11  13 -13   30.50   42.80
  13 -13 -11    3.40   26.20
  13 -13 -11   26.40   35.40
 -13  11 -13   77.19   23.80
  13 -11 -13   33.80   24.70
  13 -11 -13   67.99   33.50
 -13 -13  11   47.40   21.40
 -13  13 -11   33.60   20.40
 -13 -11  13   57.69   21.20
 -13  11 -13   15.00   42.80
 -11 -13  13   49.90   25.60
 -13  13 -11   52.59   40.80
 -13 -13 -13  103.89   43.30
 -13 -13 -13   57.79   30.00
  13  13 -13   36.50   35.20
  13 -13  13   42.70   39.80
  13 -13  13   79.99   31.10
  13 -13 -13   22.60   31.30
  13 -13 -13   14.60   34.40
 -13  13 -13   57.19   22.30
 -13 -13  13   49.10   26.10
 -13  13 -13   43.80   46.90
 -14   0   0   31.00   15.00
 -14   0   0   27.20   14.20
   0 -14   0   13.80   12.30
   0 -14   0    1.80   14.90
   0 -14   0    1.40    8.30
   0 -14   0   18.80   15.60
   0   0 -14   -0.30   23.10
   0   0 -14   31.00   14.60
   0   0  14   40.10   18.00
   0   0  14  -10.70   14.20
   0  14   0    9.20   15.60
   0  14   0   20.20    9.00
  14   0   0   13.90   11.60
  14   0   0  -12.50   17.30
   2   0  14   25.30   16.00
  14  -2   0   62.39   15.10
  14  -2   0   35.10   17.30
  14  -2   0   46.30    7.90
  14   2   0   35.10   18.70
   2   0  14   64.99   18.10
   0  14  -2   19.80   15.10
   0  14   2   23.80   12.10
   2   0 -14   65.59   26.70
   2   0 -14   69.69   15.70
   0 -14  -2   52.19   16.60
   0 -14   2   45.50   10.00
   0 -14   2   62.19   15.20
   0 -14   2   36.10   13.80
   0 -14   2   44.70    7.90
   0 -14   2   39.50   17.40
  -2   0  14   24.20   16.00
 -14  -2   0   47.80   16.80
 -14  -2   0   32.00   14.50
 -14   2   0   38.00   15.10
  -2   0 -14    2.40   24.20
  -2   0 -14   70.09   15.60
  -2   0  14   18.40   17.20
   0 -14  -2   45.90   13.00
   0 -14  -2   50.99   14.80
   0 -14  -2   40.70   17.30
  14  -4   0  125.69   24.80
  14  -4   0  132.09   16.00
  14   4   0  106.59   26.00
   0  14   4   65.49   18.20
   4   0 -14  128.89   15.50
   4   0 -14  123.49   20.50
   4   0  14  121.19   23.20
  14  -4   0   79.79   17.40
[truncated: 571,908 more chars]
