# Supplementary material for: Mg44.29Ru7
Source: IUCrdata. 2025 Aug 19;10(Pt 8):x250729. doi: 10.1107/S2414314625007291 (PMC12412686; doi:10.1107/S2414314625007291)
Supplement: Supplementary file 2 [file x-10-x250729-Isup2.hkl]

data_I                                                                          
_shelx_title ' MgRu03051_a.res in F-43m'                                        
_shelx_refln_list_code          4                                               
_shelx_F_calc_maximum     2933.35                                               
_exptl_crystal_F_000      6716.30                                               
_reflns_d_resolution_high  0.7746                                               
                                                                                
loop_                                                                           
 _space_group_symop_operation_xyz                                               
 'x, y, z'                                                                      
 '-x, -y, z'                                                                    
 '-x, y, -z'                                                                    
 'x, -y, -z'                                                                    
 'z, x, y'                                                                      
 'z, -x, -y'                                                                    
 '-z, -x, y'                                                                    
 '-z, x, -y'                                                                    
 'y, z, x'                                                                      
 '-y, z, -x'                                                                    
 'y, -z, -x'                                                                    
 '-y, -z, x'                                                                    
 'y, x, z'                                                                      
 '-y, -x, z'                                                                    
 'y, -x, -z'                                                                    
 '-y, x, -z'                                                                    
 'x, z, y'                                                                      
 '-x, z, -y'                                                                    
 '-x, -z, y'                                                                    
 'x, -z, -y'                                                                    
 'z, y, x'                                                                      
 'z, -y, -x'                                                                    
 '-z, y, -x'                                                                    
 '-z, -y, x'                                                                    
 'x, y+1/2, z+1/2'                                                              
 '-x, -y+1/2, z+1/2'                                                            
 '-x, y+1/2, -z+1/2'                                                            
 'x, -y+1/2, -z+1/2'                                                            
 'z, x+1/2, y+1/2'                                                              
 'z, -x+1/2, -y+1/2'                                                            
 '-z, -x+1/2, y+1/2'                                                            
 '-z, x+1/2, -y+1/2'                                                            
 'y, z+1/2, x+1/2'                                                              
 '-y, z+1/2, -x+1/2'                                                            
 'y, -z+1/2, -x+1/2'                                                            
 '-y, -z+1/2, x+1/2'                                                            
 'y, x+1/2, z+1/2'                                                              
 '-y, -x+1/2, z+1/2'                                                            
 'y, -x+1/2, -z+1/2'                                                            
 '-y, x+1/2, -z+1/2'                                                            
 'x, z+1/2, y+1/2'                                                              
 '-x, z+1/2, -y+1/2'                                                            
 '-x, -z+1/2, y+1/2'                                                            
 'x, -z+1/2, -y+1/2'                                                            
 'z, y+1/2, x+1/2'                                                              
 'z, -y+1/2, -x+1/2'                                                            
 '-z, y+1/2, -x+1/2'                                                            
 '-z, -y+1/2, x+1/2'                                                            
 'x+1/2, y, z+1/2'                                                              
 '-x+1/2, -y, z+1/2'                                                            
 '-x+1/2, y, -z+1/2'                                                            
 'x+1/2, -y, -z+1/2'                                                            
 'z+1/2, x, y+1/2'                                                              
 'z+1/2, -x, -y+1/2'                                                            
 '-z+1/2, -x, y+1/2'                                                            
 '-z+1/2, x, -y+1/2'                                                            
 'y+1/2, z, x+1/2'                                                              
 '-y+1/2, z, -x+1/2'                                                            
 'y+1/2, -z, -x+1/2'                                                            
 '-y+1/2, -z, x+1/2'                                                            
 'y+1/2, x, z+1/2'                                                              
 '-y+1/2, -x, z+1/2'                                                            
 'y+1/2, -x, -z+1/2'                                                            
 '-y+1/2, x, -z+1/2'                                                            
 'x+1/2, z, y+1/2'                                                              
 '-x+1/2, z, -y+1/2'                                                            
 '-x+1/2, -z, y+1/2'                                                            
 'x+1/2, -z, -y+1/2'                                                            
 'z+1/2, y, x+1/2'                                                              
 'z+1/2, -y, -x+1/2'                                                            
 '-z+1/2, y, -x+1/2'                                                            
 '-z+1/2, -y, x+1/2'                                                            
 'x+1/2, y+1/2, z'                                                              
 '-x+1/2, -y+1/2, z'                                                            
 '-x+1/2, y+1/2, -z'                                                            
 'x+1/2, -y+1/2, -z'                                                            
 'z+1/2, x+1/2, y'                                                              
 'z+1/2, -x+1/2, -y'                                                            
 '-z+1/2, -x+1/2, y'                                                            
 '-z+1/2, x+1/2, -y'                                                            
 'y+1/2, z+1/2, x'                                                              
 '-y+1/2, z+1/2, -x'                                                            
 'y+1/2, -z+1/2, -x'                                                            
 '-y+1/2, -z+1/2, x'                                                            
 'y+1/2, x+1/2, z'                                                              
 '-y+1/2, -x+1/2, z'                                                            
 'y+1/2, -x+1/2, -z'                                                            
 '-y+1/2, x+1/2, -z'                                                            
 'x+1/2, z+1/2, y'                                                              
 '-x+1/2, z+1/2, -y'                                                            
 '-x+1/2, -z+1/2, y'                                                            
 'x+1/2, -z+1/2, -y'                                                            
 'z+1/2, y+1/2, x'                                                              
 'z+1/2, -y+1/2, -x'                                                            
 '-z+1/2, y+1/2, -x'                                                            
 '-z+1/2, -y+1/2, x'                                                            
                                                                                
_cell_length_a    20.4805                                                       
_cell_length_b    20.4805                                                       
_cell_length_c    20.4805                                                       
_cell_angle_alpha  90.000                                                       
_cell_angle_beta   90.000                                                       
_cell_angle_gamma  90.000                                                       
                                                                                
_shelx_F_squared_multiplier     1.000                                           
                                                                                
loop_                                                                           
 _refln_index_h                                                                 
 _refln_index_k                                                                 
 _refln_index_l                                                                 
 _refln_F_squared_calc                                                          
 _refln_F_squared_meas                                                          
 _refln_F_squared_sigma                                                         
 _refln_observed_status                                                         
  -2   2   2     239211.00     242526.30      4021.91 o                         
   0   2   2      42570.72      51965.66       848.97 o                         
   2   2   2     240090.50     242442.38      4034.35 o                         
  -1   1   3      94706.45     106044.73      1245.14 o                         
   1   1   3      94543.27     105594.16      1325.98 o                         
  -3   3   3     265436.00     290606.50      4914.07 o                         
  -1   3   3     566932.62     561511.38      5013.43 o                         
   1   3   3     567864.31     568416.25      4780.30 o                         
   3   3   3     265414.34     290044.38      4722.69 o                         
   0   0   4     153476.83     159215.45      2513.69 o                         
  -2   2   4     599456.12     622873.88      5596.08 o                         
   0   2   4         10.79         42.41       323.10 o                         
   2   2   4     598534.56     620561.81      5015.89 o                         
  -4   4   4     224082.94     226795.05      4567.78 o                         
  -2   4   4      74289.63      72072.04      1368.48 o                         
   0   4   4     117982.47     128106.91      1640.60 o                         
   2   4   4      73338.36      73939.96      1384.01 o                         
   4   4   4     221172.20     221336.44      4263.78 o                         
  -1   1   5     475763.41     488199.62      4289.79 o                         
   1   1   5     476331.66     494246.94      4278.11 o                         
  -3   3   5     119961.97     114143.59      1848.30 o                         
  -1   3   5       4513.53       5240.20       468.27 o                         
   1   3   5       4654.15       5846.63       453.27 o                         
   3   3   5     120033.62     115059.59      1785.20 o                         
  -5   5   5    3237653.00    3288596.00     41956.95 o                         
  -3   5   5      19691.81      22610.36      1161.26 o                         
  -1   5   5      74476.43      64751.56      1535.83 o                         
   1   5   5      80074.17      70974.32      1431.75 o                         
   3   5   5      22473.31      27542.75      1158.39 o                         
   5   5   5    3216359.25    3235727.00     45703.75 o                         
   0   0   6     434968.59     395797.88      5273.84 o                         
  -2   2   6       5046.96       6868.32       830.11 o                         
   0   2   6       1447.55       1210.71       443.42 o                         
   2   2   6       5792.22       7838.77       753.51 o                         
  -4   4   6     360787.81     385165.81      4062.40 o                         
  -2   4   6       1165.45        653.03       590.52 o                         
   0   4   6      17813.25      15977.92       668.29 o                         
   2   4   6       2304.79       2518.78       598.57 o                         
   4   4   6     359631.06     385162.12      4156.93 o                         
  -6   6   6     180049.75     173071.08      5079.94 o                         
  -4   6   6     127966.16     135126.67      2597.32 o                         
  -2   6   6     327976.69     325296.25      3513.73 o                         
   0   6   6    8604566.00    8368790.50     59779.22 o                         
   2   6   6     320491.28     316957.09      3478.01 o                         
   4   6   6     124732.45     136022.23      2578.00 o                         
   6   6   6     194103.00     181691.58      6752.82 o                         
  -1   1   7      88960.02      84286.88      1545.63 o                         
   1   1   7      88254.02      86632.22      1584.79 o                         
  -3   3   7    1257528.50    1250963.12     10274.75 o                         
  -1   3   7       4421.08       6554.46       589.37 o                         
   1   3   7       5001.42       5918.19       562.97 o                         
   3   3   7    1290717.75    1292241.38     10284.43 o                         
  -5   5   7     164720.30     161296.55      2769.77 o                         
  -3   5   7     153311.62     148194.50      1835.04 o                         
  -1   5   7     548036.25     539994.94      3671.40 o                         
   1   5   7     542228.25     535770.56      3663.91 o                         
   3   5   7     154999.61     150418.77      1722.26 o                         
   5   5   7     167056.45     163023.75      2774.04 o                         
  -7   7   7     297631.66     306312.31      7627.67 o                         
  -5   7   7      47530.21      47329.11      1938.94 o                         
  -3   7   7     114579.10     118046.92      2535.71 o                         
  -1   7   7      34595.02      32911.12      1459.55 o                         
   1   7   7      33039.31      29271.42      1350.54 o                         
   3   7   7     114719.11     117357.54      2335.12 o                         
   5   7   7      42482.39      43426.50      1885.65 o                         
   7   7   7     303114.16     329056.03      9073.87 o                         
   0   0   8        218.02       3352.27      1347.47 o                         
  -2   2   8    2962531.25    3035974.00     21825.14 o                         
   0   2   8     248854.25     268392.91      2109.82 o                         
   2   2   8    2931298.50    2989024.50     22394.83 o                         
  -4   4   8     785963.06     768524.06      7143.99 o                         
  -2   4   8     325576.19     319841.12      2555.96 o                         
   0   4   8       8079.13       7704.15       772.00 o                         
   2   4   8     325981.06     316101.97      2483.65 o                         
   4   4   8     787141.69     774442.88      7223.91 o                         
  -6   6   8      38355.22      39939.97      1941.50 o                         
  -4   6   8      74729.98      78690.48      1572.21 o                         
  -2   6   8       9136.72       9410.83       916.94 o                         
   0   6   8      95657.02     100047.06      1583.39 o                         
   2   6   8      10405.43      11030.94       840.38 o                         
   4   6   8      74674.32      76999.95      1521.22 o                         
   6   6   8      39261.02      42397.95      2069.51 o                         
  -8   8   8    2693086.25    2679073.50     37950.69 o                         
  -6   8   8       2262.39       3461.82      1902.29 o                         
  -4   8   8     657351.75     658186.62      6801.05 o                         
  -2   8   8      94394.71      95709.56      2398.84 o                         
   0   8   8     342867.81     348273.69      4206.25 o                         
   2   8   8      91005.80      90821.14      2201.76 o                         
   4   8   8     662356.50     667208.31      6706.72 o                         
   6   8   8       2048.33       4604.42      1649.40 o                         
   8   8   8    2675049.25    2672151.50     51261.25 o                         
  -1   1   9     304783.78     315534.88      3436.62 o                         
   1   1   9     299919.19     304365.62      3433.52 o                         
  -3   3   9     112981.78     111203.12      2420.81 o                         
  -1   3   9     577817.50     550945.56      3928.64 o                         
   1   3   9     582366.38     552507.25      3871.42 o                         
   3   3   9     109780.55     112082.07      2183.52 o                         
  -5   5   9      91560.36      97182.65      2425.65 o                         
  -3   5   9     172810.75     162581.73      2120.51 o                         
  -1   5   9      88325.75      87993.39      1516.26 o                         
   1   5   9      89099.41      92380.11      1548.70 o                         
   3   5   9     166154.31     160470.86      1929.56 o                         
   5   5   9      88504.84      93672.15      2345.53 o                         
  -7   7   9       3118.45       4649.75      1999.51 o                         
  -5   7   9       3615.14       3337.59      1274.93 o                         
  -3   7   9     480691.59     468288.44      3623.99 o                         
  -1   7   9       9786.68       9062.25      1043.76 o                         
   1   7   9       8707.40       6544.96      1025.82 o                         
   3   7   9     479385.69     457936.69      3609.28 o                         
   5   7   9       4040.61       4737.21      1241.06 o                         
   7   7   9       4387.19       6266.02      1592.52 o                         
  -9   9   9     679418.88     644017.44     18927.65 o                         
  -7   9   9     512570.16     497191.12      7078.56 o                         
  -5   9   9     153922.58     156660.50      4088.56 o                         
  -3   9   9        315.13       4182.56      1886.08 o                         
  -1   9   9     257415.09     246363.25      3850.14 o                         
   1   9   9     251373.23     241702.22      3760.85 o                         
   3   9   9        551.65       2190.93      1540.76 o                         
   5   9   9     153861.86     149028.86      3553.39 o                         
   7   9   9     512131.59     500797.16      7240.58 o                         
   9   9   9     685841.50     686463.12     19720.81 o                         
   0   0  10     198391.73     210330.75      3692.91 o                         
  -2   2  10       9837.88       5086.04      1301.17 o                         
   0   2  10       1222.92       1118.52       867.45 o                         
   2   2  10      11883.97       8485.61      1311.05 o                         
  -4   4  10     175330.61     170633.03      3025.09 o                         
  -2   4  10      63892.53      65199.84      1339.48 o                         
   0   4  10      55601.10      60140.00      1338.78 o                         
   2   4  10      67849.84      67179.19      1306.85 o                         
   4   4  10     175827.61     174301.16      2952.74 o                         
  -6   6  10        743.97       2051.38      1877.21 o                         
  -4   6  10     239017.20     234765.61      2753.52 o                         
  -2   6  10       2389.75       2081.92      1103.94 o                         
   0   6  10     151447.77     153374.11      2082.79 o                         
   2   6  10       2305.36       4023.38      1066.53 o                         
   4   6  10     236533.14     236325.03      2525.15 o                         
   6   6  10       1191.23       2392.72      1799.58 o                         
  -8   8  10       4291.65       2744.40      2798.81 o                         
  -6   8  10      41794.38      44721.11      2029.00 o                         
  -4   8  10     118483.80     119018.42      2350.54 o                         
  -2   8  10     111562.92     109393.46      2038.82 o                         
   0   8  10       3666.45       3901.15      1194.72 o                         
   2   8  10     113337.62     116400.12      2135.88 o                         
   4   8  10     118915.93     119758.25      2090.82 o                         
   6   8  10      42023.27      46148.63      1774.40 o                         
   8   8  10       6976.86      10053.98      2181.73 o                         
 -10  10  10      59552.07      45152.16      7870.60 o                         
  -8  10  10     160052.66     162004.86      5142.74 o                         
  -6  10  10      32352.40      29604.11      3309.15 o                         
  -4  10  10     138386.34     150117.42      4185.91 o                         
  -2  10  10     209815.97     210011.86      4195.81 o                         
   0  10  10    2560375.25    2610760.00     24419.53 o                         
   2  10  10     207460.59     205168.44      4114.43 o                         
   4  10  10     134515.05     144005.06      4222.25 o                         
   6  10  10      31888.61      35448.48      2661.83 o                         
   8  10  10     159036.50     156738.72      5224.76 o                         
  10  10  10      61519.99      56265.70      6925.43 o                         
  -1   1  11     207625.94     200693.30      2913.55 o                         
   1   1  11     203506.83     190738.00      3119.62 o                         
  -3   3  11     290735.81     286173.78      4100.25 o                         
  -1   3  11      27546.31      31183.42      1093.77 o                         
   1   3  11      29344.55      32268.06      1164.40 o                         
   3   3  11     293558.28     283710.09      3824.11 o                         
  -5   5  11      90249.60      87055.63      2889.00 o                         
  -3   5  11       7765.88       8634.38      1025.94 o                         
  -1   5  11     524185.81     517161.88      3865.01 o                         
   1   5  11     526426.25     518861.88      3884.05 o                         
   3   5  11       7934.31       9688.02      1071.84 o                         
   5   5  11      91490.06      92214.48      2514.69 o                         
  -7   7  11     245075.47     238912.27      5018.30 o                         
  -5   7  11     192696.83     196843.33      3092.47 o                         
  -3   7  11       5718.52       4762.49      1411.68 o                         
  -1   7  11      94421.16      97872.84      2068.85 o                         
   1   7  11      87893.20      92341.61      2012.58 o                         
   3   7  11       5286.83       6001.54      1359.64 o                         
   5   7  11     195344.20     188701.27      2893.12 o                         
   7   7  11     232109.56     240236.27      5094.39 o                         
  -9   9  11     377140.38     376296.25      7865.04 o                         
  -7   9  11      60938.91      60898.75      2637.28 o                         
  -5   9  11      37934.09      42822.30      2280.45 o                         
  -3   9  11     137707.52     137038.02      2774.32 o                         
  -1   9  11     117749.59     126124.19      2414.71 o                         
   1   9  11     119800.57     123792.82      2485.23 o                         
   3   9  11     143112.42     140509.95      2494.81 o                         
   5   9  11      39626.04      42674.17      1769.60 o                         
   7   9  11      63205.34      66237.86      2317.62 o                         
   9   9  11     372979.19     368821.22     11281.49 o                         
 -11  11  11     181273.12     182660.62     12273.02 o                         
  -9  11  11      70258.08      72568.84      4885.31 o                         
  -7  11  11     220058.97     226923.03      6586.94 o                         
  -5  11  11     624616.12     628535.44      9086.55 o                         
  -3  11  11      56861.37      54590.42      3259.14 o                         
  -1  11  11     214000.06     212149.25      4977.94 o                         
   1  11  11     204200.45     201536.62      5002.68 o                         
   3  11  11      59444.16      59569.74      2826.57 o                         
   5  11  11     627087.00     613815.50      8636.23 o                         
   7  11  11     218375.06     212772.72      5399.34 o                         
   9  11  11      69894.66      72265.98      4563.79 o                         
  11  11  11     181886.08     175582.70     12387.28 o                         
   0   0  12    2721036.50    2699474.50     29444.67 o                         
  -2   2  12     188804.66     195866.47      3267.67 o                         
   0   2  12      51427.36      54713.22      1424.82 o                         
   2   2  12     190915.27     198121.08      3339.76 o                         
  -4   4  12       1109.32       -878.95      2006.14 o                         
  -2   4  12      24369.46      26450.39      1353.70 o                         
   0   4  12       1386.48        888.53      1402.20 o                         
   2   4  12      22490.29      23402.42      1259.15 o                         
   4   4  12       1271.47       5096.72      2009.96 o                         
  -6   6  12    2015996.12    1982987.50     19826.03 o                         
  -4   6  12     125932.60     125369.59      2651.90 o                         
  -2   6  12       5340.19       8032.09      1320.28 o                         
   0   6  12     381737.62     370818.16      3603.78 o                         
   2   6  12       4816.59       4653.49      1280.85 o                         
   4   6  12     129783.73     127776.95      2186.06 o                         
   6   6  12    2056033.88    2039820.12     19349.71 o                         
  -8   8  12     359070.38     362134.34      7344.42 o                         
  -6   8  12      23689.85      25194.76      2185.94 o                         
  -4   8  12        559.12       -155.52      1864.34 o                         
  -2   8  12      83988.70      88789.10      2182.26 o                         
   0   8  12      68100.20      73769.94      2059.61 o                         
   2   8  12      82136.42      83164.71      2126.75 o                         
   4   8  12        161.23       3124.25      1415.70 o                         
   6   8  12      21696.05      23933.67      1847.24 o                         
   8   8  12     358896.38     349412.41      5874.25 o                         
 -10  10  12      58099.98      64900.15      5139.84 o                         
  -8  10  12      62030.43      63324.80      3247.22 o                         
  -6  10  12      19890.31      19573.68      2577.32 o                         
  -4  10  12        481.40       -343.70      1928.89 o                         
  -2  10  12      22690.55      23919.65      1840.92 o                         
   0  10  12      60916.87      61356.28      2137.11 o                         
   2  10  12      20199.05      19710.83      1970.04 o                         
   4  10  12        438.98       1222.98      1577.69 o                         
   6  10  12      18165.14      16976.55      1966.68 o                         
   8  10  12      60923.73      64266.29      2541.08 o                         
  10  10  12      57431.17      51470.29      4658.07 o                         
 -12  12  12     757025.69     708357.75     26396.26 o                         
 -10  12  12        286.44      -5123.86      5123.86 o                         
  -8  12  12      99977.23      90422.29      5477.94 o                         
  -6  12  12     232365.14     246182.05      7217.69 o                         
  -4  12  12       9591.83      13601.27      3716.85 o                         
  -2  12  12     282823.38     274700.12      5786.75 o                         
   0  12  12    1574734.38    1597569.50     19114.42 o                         
   2  12  12     282721.75     275764.41      7145.46 o                         
   4  12  12       8262.86      12692.72      3485.98 o                         
   6  12  12     233348.45     225413.11      5713.27 o                         
   8  12  12      98311.08      97222.23      4779.32 o                         
  10  12  12        462.85      10785.15      4805.65 o                         
  12  12  12     789074.50     732235.12     28168.70 o                         
  -1   1  13     167608.67     172583.20      3086.44 o                         
   1   1  13     167419.52     166145.06      3425.73 o                         
  -3   3  13    1120497.25    1115526.00     11974.16 o                         
  -1   3  13       3837.03       4316.22      1375.23 o                         
   1   3  13       2972.62       3256.49      1231.66 o                         
   3   3  13    1093887.50    1082606.00     11237.53 o                         
  -5   5  13     480705.31     491193.62      6957.59 o                         
  -3   5  13     240239.16     231724.06      3459.28 o                         
  -1   5  13      12641.00      12624.57      1569.34 o                         
   1   5  13       9597.88      10378.32      1397.69 o                         
   3   5  13     236509.66     235659.19      3285.21 o                         
   5   5  13     468568.22     475457.41      6686.92 o                         
  -7   7  13     239746.56     242242.12      6422.84 o                         
  -5   7  13     279272.38     283223.25      4148.77 o                         
  -3   7  13      78032.64      79028.54      2357.88 o                         
  -1   7  13      16288.42      15571.47      1641.81 o                         
   1   7  13      18334.06      19225.47      1685.63 o                         
   3   7  13      79743.02      82518.12      2206.78 o                         
   5   7  13     270089.12     266795.31      3458.08 o                         
   7   7  13     238090.05     234418.14      5142.53 o                         
  -9   9  13     387246.69     378333.81      9399.86 o                         
  -7   9  13       9481.07      10469.92      2506.83 o                         
  -5   9  13      18735.89      14554.82      2359.02 o                         
  -3   9  13     419935.34     416786.03      4966.73 o                         
  -1   9  13      42191.29      42040.79      2056.54 o                         
   1   9  13      46184.97      45749.07      2077.99 o                         
   3   9  13     421643.84     408789.38      4715.78 o                         
   5   9  13      19532.12      18977.93      1680.46 o                         
   7   9  13      11077.98      13952.71      2072.39 o                         
   9   9  13     376986.31     352191.66      7740.41 o                         
 -11  11  13     107606.54     100378.98      6578.57 o                         
  -9  11  13      27744.91      24447.85      3418.72 o                         
  -7  11  13       1645.61       1512.15      2987.99 o                         
  -5  11  13      21513.62      22379.67      2794.05 o                         
  -3  11  13      63700.67      68515.62      2694.56 o                         
  -1  11  13     380997.19     376955.19      4823.53 o                         
   1  11  13     379104.44     378948.62      5163.09 o                         
   3  11  13      61700.49      65378.25      2534.17 o                         
   5  11  13      21771.73      23890.84      2211.69 o                         
   7  11  13       1180.98      -1686.27      2273.21 o                         
   9  11  13      26670.03      22543.01      3273.05 o                         
  11  11  13     107681.20     108004.30      5879.81 o                         
 -13  13  13      47773.18      57060.66     14031.47 o                         
 -11  13  13      50580.23      61119.15      7655.29 o                         
  -9  13  13      33404.85      27798.72      5542.03 o                         
  -7  13  13     212360.95     227511.45      7478.52 o                         
  -5  13  13     107558.00     108716.56      5806.49 o                         
  -3  13  13     118349.09     124291.46      4774.53 o                         
  -1  13  13     121322.98     125217.27      4690.12 o                         
   1  13  13     121633.27     127536.26      5566.97 o                         
   3  13  13     119754.27     120437.76      5971.06 o                         
   5  13  13     102662.51      94199.40      4825.77 o                         
   7  13  13     209973.64     207152.89      7002.47 o                         
   9  13  13      36686.25      42069.75      6302.40 o                         
  11  13  13      44417.26      40350.88      6140.35 o                         
  13  13  13      47147.04      35501.47     11822.07 o                         
   0   0  14       7417.88      11827.52      3225.07 o                         
  -2   2  14     149833.17     147447.16      3446.85 o                         
   0   2  14      39031.24      41425.73      1696.68 o                         
   2   2  14     148280.06     150215.44      3662.43 o                         
  -4   4  14     649333.00     639916.38      8633.67 o                         
  -2   4  14     834000.62     826832.69      6861.99 o                         
   0   4  14     104001.62     108571.20      2526.76 o                         
   2   4  14     827708.50     816998.88      6677.01 o                         
   4   4  14     674950.69     661681.12      8201.38 o                         
  -6   6  14      38692.35      41217.27      2598.83 o                         
  -4   6  14      29724.81      32028.53      2108.32 o                         
  -2   6  14      27624.93      23224.74      1938.57 o                         
   0   6  14      66044.79      64295.82      2021.99 o                         
   2   6  14      27506.05      31298.93      1909.72 o                         
   4   6  14      30171.01      32509.54      2084.84 o                         
   6   6  14      38097.45      44906.95      3828.27 o                         
  -8   8  14      42462.74      47209.35      4483.14 o                         
  -6   8  14      88646.15      95911.50      3069.92 o                         
  -4   8  14      36736.26      41543.74      2455.87 o                         
  -2   8  14     776832.00     768485.81      6981.66 o                         
   0   8  14       6964.97       8313.12      1861.25 o                         
   2   8  14     774198.69     756467.25      6772.03 o                         
   4   8  14      39023.16      42025.87      2273.82 o                         
   6   8  14      89250.02      85946.43      2586.83 o                         
   8   8  14      42547.58      49695.55      3325.06 o                         
 -10  10  14     171541.61     161330.12      7589.74 o                         
  -8  10  14     119740.47     120979.00      3959.38 o                         
  -6  10  14      60427.08      58162.45      3097.33 o                         
  -4  10  14     244653.28     251682.16      4568.51 o                         
  -2  10  14     154145.28     153444.33      3314.08 o                         
   0  10  14      49445.07      49511.50      2418.55 o                         
   2  10  14     150486.67     149402.22      3405.33 o                         
   4  10  14     249325.97     244988.09      4387.08 o                         
   6  10  14      61287.31      56317.97      2241.09 o                         
   8  10  14     119697.77     119084.85      3219.00 o                         
  10  10  14     175703.36     173394.28      7430.26 o                         
 -12  12  14       5867.37      -7987.32      7987.32 o                         
 -10  12  14      16200.93      19964.32      4508.97 o                         
  -8  12  14      19202.34      16831.16      3676.14 o                         
  -6  12  14      13368.34      10639.30      3352.46 o                         
  -4  12  14       8789.18       7341.67      2974.27 o                         
  -2  12  14      36514.95      36163.88      2485.34 o                         
   0  12  14       2438.45       4092.68      2722.47 o                         
   2  12  14      35826.26      41093.89      2743.60 o                         
   4  12  14       9811.67       8690.07      2693.89 o                         
   6  12  14      14269.72      12621.85      2697.91 o                         
   8  12  14      20060.52      20771.55      3134.71 o                         
  10  12  14      16497.27       8976.03      4170.59 o                         
  12  12  14       5755.50      12284.98      6513.61 o                         
 -14  14  14     197225.92     151712.72     18795.60 o                         
 -12  14  14      59504.61      54084.33      9306.63 o                         
 -10  14  14      52390.81      43094.03      8081.45 o                         
  -8  14  14     786609.94     754391.69     14593.84 o                         
  -6  14  14     161884.05     167192.33      7586.28 o                         
  -4  14  14     297089.34     298197.94      8294.71 o                         
  -2  14  14      18645.30      22756.97      4057.00 o                         
   0  14  14      19328.30      14189.11      4393.65 o                         
   2  14  14      16906.11      19411.95      4660.30 o                         
   4  14  14     303739.12     311584.09      9827.28 o                         
   6  14  14     159676.94     166487.45      6450.75 o                         
   8  14  14     789741.38     772945.38     14881.76 o                         
  10  14  14      54327.11      59208.77      7103.09 o                         
  12  14  14      57600.99      48682.46      7662.75 o                         
  14  14  14     211337.27     199603.81     25480.94 o                         
  -1   1  15      47237.15      49409.29      3029.78 o                         
   1   1  15      44751.14      49314.59      2382.94 o                         
  -3   3  15      52970.05      58294.29      3047.93 o                         
  -1   3  15     125995.25     117950.98      2636.53 o                         
   1   3  15     133286.23     128463.65      2669.45 o                         
   3   3  15      50667.73      53187.61      2756.24 o                         
  -5   5  15     738215.38     732374.56     11212.21 o                         
  -3   5  15      99300.93      98768.53      2723.24 o                         
  -1   5  15      93290.52      98728.26      2801.96 o                         
   1   5  15      97609.48     104951.32      2774.86 o                         
   3   5  15     101100.23      98552.38      2614.71 o                         
   5   5  15     740775.50     719631.25      9543.08 o                         
  -7   7  15      16279.41      16024.45      3608.40 o                         
  -5   7  15      25583.34      25466.71      2581.09 o                         
  -3   7  15     231741.80     226070.80      3781.67 o                         
  -1   7  15       5553.53       3987.31      1961.56 o                         
   1   7  15       4749.25       4634.08      1960.01 o                         
   3   7  15     230902.45     224204.42      3795.68 o                         
   5   7  15      28584.21      28742.07      2381.23 o                         
   7   7  15      16847.98      11664.87      3085.63 o                         
  -9   9  15      12618.26      13914.44      5610.06 o                         
  -7   9  15      67842.21      67400.64      3130.00 o                         
  -5   9  15     147408.94     152649.31      3674.75 o                         
  -3   9  15      77151.71      78369.81      3018.78 o                         
  -1   9  15     157198.64     159496.67      3475.27 o                         
   1   9  15     156766.47     156888.58      3338.13 o                         
   3   9  15      74969.99      77967.48      2607.55 o                         
   5   9  15     145348.70     149911.03      3587.11 o                         
   7   9  15      70515.03      65244.64      2629.27 o                         
   9   9  15      11840.76       8418.12      3431.55 o                         
 -11  11  15      57190.77      69350.84      7078.41 o                         
  -9  11  15      31425.39      25659.36      4141.36 o                         
  -7  11  15       3098.22       1189.41      3373.93 o                         
  -5  11  15      28354.32      28301.62      3245.64 o                         
  -3  11  15      57875.10      60728.32      3125.51 o                         
  -1  11  15      77586.35      78945.66      2929.39 o                         
   1  11  15      79962.74      80159.72      3187.48 o                         
   3  11  15      59971.00      65268.12      3000.69 o                         
   5  11  15      28466.85      24975.60      2618.79 o                         
   7  11  15       2934.74        107.68      2318.07 o                         
   9  11  15      32477.96      28261.14      4111.87 o                         
  11  11  15      58452.49      61029.07      6813.66 o                         
 -13  13  15      94766.34      88912.41     10088.53 o                         
 -11  13  15       7850.39       1991.08      5807.64 o                         
  -9  13  15     163242.89     180572.77      6812.06 o                         
  -7  13  15      95159.28      94439.20      4836.96 o                         
  -5  13  15       4685.55       5778.44      3907.09 o                         
  -3  13  15     111820.06     107955.98      3799.94 o                         
  -1  13  15       5270.10       5804.25      3046.89 o                         
   1  13  15       4810.69       8187.67      3354.57 o                         
   3  13  15     107562.77     109244.16      4403.13 o                         
   5  13  15       5806.66      10787.23      3842.92 o                         
   7  13  15      99008.23      87128.12      4046.28 o                         
   9  13  15     159468.16     162132.95      5705.91 o                         
  11  13  15       8381.87      13983.36      4733.23 o                         
  13  13  15      94491.15      81608.29     10048.03 o                         
 -15  15  15     134310.44     152423.41     28091.32 o                         
 -13  15  15      36477.75      28164.93      9684.62 o                         
 -11  15  15     202326.52     188408.58     10284.05 o                         
  -9  15  15     182280.03     198273.81      9958.65 o                         
  -7  15  15      64187.07      72181.16      7657.15 o                         
  -5  15  15      27509.20      26233.79      6722.13 o                         
  -3  15  15      56493.62      58866.96      6644.25 o                         
  -1  15  15      90846.62      86339.52      5723.27 o                         
   1  15  15      92208.71      93844.59      6694.91 o                         
   3  15  15      57179.02      52204.49      6464.16 o                         
   5  15  15      27183.02      25372.02      6625.49 o                         
   7  15  15      63302.54      67610.50      8092.65 o                         
   9  15  15     178622.61     177961.05     10406.28 o                         
  11  15  15     201785.58     196821.42     10564.46 o                         
  13  15  15      35295.85      47178.25     10451.36 o                         
  15  15  15     133516.77     172401.67     27883.56 o                         
   0   0  16     220859.34     224847.73      8004.54 o                         
  -2   2  16     131940.80     127745.22      4275.78 o                         
   0   2  16          0.35      -1629.26      1629.26 o                         
   2   2  16     131638.77     127903.39      3630.39 o                         
  -4   4  16     260279.08     259570.89      5769.24 o                         
  -2   4  16     241723.62     240494.69      3912.04 o                         
   0   4  16     432253.78     429049.75      5177.13 o                         
   2   4  16     237826.73     234394.62      3719.07 o                         
   4   4  16     259336.33     256772.81      5886.19 o                         
  -6   6  16     205782.94     196596.44      5475.64 o                         
  -4   6  16      63785.82      69148.80      2849.96 o                         
  -2   6  16      48789.61      49639.44      2744.38 o                         
   0   6  16        306.81        626.40      2389.66 o                         
   2   6  16      48011.94      51006.04      2541.79 o                         
   4   6  16      62946.73      67150.90      2995.40 o                         
   6   6  16     207787.52     205125.67      6457.59 o                         
  -8   8  16      92488.89      92185.85      5353.92 o                         
  -6   8  16      45293.29      42856.88      2536.00 o                         
  -4   8  16      29449.09      29320.27      2745.26 o                         
  -2   8  16      61467.69      59689.89      2640.04 o                         
   0   8  16       6230.60       5836.98      2264.36 o                         
   2   8  16      60036.62      61563.14      2629.96 o                         
   4   8  16      31109.03      29913.71      2658.68 o                         
   6   8  16      46577.75      43957.84      2904.67 o                         
   8   8  16      91828.70      90977.29      4788.71 o                         
 -10  10  16     201078.38     196277.75      8479.81 o                         
  -8  10  16     126091.06     137104.78      5094.20 o                         
  -6  10  16     441396.44     433604.59      6614.83 o                         
  -4  10  16     101999.09     107984.29      3689.01 o                         
  -2  10  16     108346.94     101633.39      3196.78 o                         
   0  10  16       7903.98       6068.13      2482.34 o                         
   2  10  16     100105.84      97403.96      3336.43 o                         
   4  10  16      98677.38      98036.21      3510.88 o                         
   6  10  16     443749.84     424665.28      6522.39 o                         
   8  10  16     123113.95     131217.61      3934.83 o                         
  10  10  16     201637.11     185305.83      9268.19 o                         
 -12  12  16      24523.38      20376.05      8405.72 o                         
 -10  12  16       3088.05      14804.41      4997.13 o                         
  -8  12  16      10470.29       7403.43      4560.94 o                         
  -6  12  16      87103.54      95948.66      4695.85 o                         
  -4  12  16      34836.14      35491.41      3965.86 o                         
  -2  12  16       7154.64       9069.29      3225.42 o                         
   0  12  16      28706.56      25349.58      3065.34 o                         
   2  12  16       7547.12      10580.46      3310.21 o                         
   4  12  16      34441.28      36193.37      3671.88 o                         
   6  12  16      84627.05      88482.25      4439.36 o                         
   8  12  16      10047.63      17548.23      4840.81 o                         
  10  12  16       2773.29      11430.27      5046.09 o                         
  12  12  16      25632.79      31600.24      7804.45 o                         
 -14  14  16     139318.83     134885.30     12232.33 o                         
 -12  14  16      41716.71      36994.35      6454.10 o                         
 -10  14  16      11483.16      25615.53      5812.21 o                         
  -8  14  16      96596.90      96267.49      5836.52 o                         
  -6  14  16      71013.48      68214.01      5389.48 o                         
  -4  14  16     210323.31     210010.70      6170.10 o                         
  -2  14  16      39401.64      35588.90      4490.04 o                         
   0  14  16      34459.36      35184.63      4255.69 o                         
   2  14  16      38092.22      44444.94      4459.88 o                         
   4  14  16     208469.39     218196.69      6462.88 o                         
   6  14  16      72324.03      72298.91      5220.98 o                         
   8  14  16      96306.30      98863.83      6344.19 o                         
  10  14  16      11772.61      23954.18      6588.40 o                         
  12  14  16      42421.91      54206.75      7210.92 o                         
  14  14  16     136956.62     174133.09     14033.99 o                         
 -12  16  16     112587.44     152047.62     12302.11 o                         
 -10  16  16       8199.50      17699.88     10124.57 o                         
  -8  16  16     100814.45     100754.29      9642.14 o                         
  -6  16  16      29760.59      25775.83      7995.96 o                         
  -4  16  16     189700.42     204625.48      9365.48 o                         
  -2  16  16      60456.05      70575.20      7416.74 o                         
   0  16  16     510094.72     500505.44     13920.39 o                         
   2  16  16      62546.04      59669.13      7229.61 o                         
   4  16  16     190850.50     168086.53      9330.49 o                         
   6  16  16      29951.74      38516.36      9347.19 o                         
   8  16  16      95909.99      93696.87     10745.39 o                         
  10  16  16       7299.56      15017.51     10072.18 o                         
  12  16  16     115072.55     112658.95     14550.44 o                         
  -1   1  17     132837.84     127698.43      4774.17 o                         
   1   1  17     131057.30     131622.22      4833.08 o                         
  -3   3  17     220266.61     207582.05      5678.49 o                         
  -1   3  17      25455.19      23362.69      1995.29 o                         
   1   3  17      23564.42      22055.38      2194.31 o                         
   3   3  17     227432.97     226464.58      5161.25 o                         
  -5   5  17     330575.41     309882.59      6702.52 o                         
  -3   5  17       6881.21       5308.21      2407.48 o                         
  -1   5  17     135017.00     142004.16      3578.62 o                         
   1   5  17     132178.92     144298.61      3572.48 o                         
   3   5  17       6771.61       6850.05      2410.15 o                         
   5   5  17     329888.25     317848.62      6298.01 o                         
  -7   7  17      63542.88      63278.46      5668.70 o                         
  -5   7  17      80698.58      90330.04      3743.55 o                         
  -3   7  17     121656.28     125353.54      3868.69 o                         
  -1   7  17     111807.52     119686.37      3675.98 o                         
   1   7  17     103751.93     109761.41      3603.16 o                         
   3   7  17     120220.58     118623.86      3381.54 o                         
   5   7  17      82482.82      83473.16      3165.53 o                         
   7   7  17      60500.11      64311.14      4552.60 o                         
  -9   9  17      52813.52      47057.84      5790.95 o                         
  -7   9  17      27137.44      22797.34      3239.42 o                         
  -5   9  17       6743.91       5974.54      2704.29 o                         
  -3   9  17     127384.02     129676.06      4007.30 o                         
  -1   9  17       5230.48       8953.88      2908.55 o                         
   1   9  17       5908.12       9972.73      2679.66 o                         
   3   9  17     131932.78     138505.34      3803.50 o                         
   5   9  17       7558.72       4720.09      3173.56 o                         
   7   9  17      26201.94      23393.53      3832.27 o                         
   9   9  17      54550.96      56790.34      5635.62 o                         
 -11  11  17     211525.80     229190.00      9606.92 o                         
  -9  11  17       6760.03      12143.57      4742.46 o                         
  -7  11  17      29633.40      33208.00      4483.98 o                         
  -5  11  17     195564.16     194380.88      5488.69 o                         
  -3  11  17      10837.09       6215.11      3647.08 o                         
  -1  11  17     203924.73     221235.12      4791.62 o                         
   1  11  17     203544.09     214489.61      5137.91 o                         
   3  11  17      10137.99      10867.40      3637.52 o                         
   5  11  17     198881.25     203673.84      5656.54 o                         
   7  11  17      26087.79      28887.98      4518.44 o                         
   9  11  17       7140.76      11837.24      5398.98 o                         
  11  11  17     208657.56     203684.19     11683.90 o                         
 -13  13  17      27112.17      32419.27      9742.56 o                         
 -11  13  17      44596.29      40387.12      6730.61 o                         
  -9  13  17      31683.91      26694.04      5470.93 o                         
  -7  13  17     256328.94     258039.61      7387.88 o                         
  -5  13  17     120987.95     120344.27      6017.57 o                         
  -3  13  17     113873.52     113218.95      4963.47 o                         
  -1  13  17       1236.49       3020.67      3956.75 o                         
   1  13  17       1828.51       -600.61      4349.36 o                         
   3  13  17     115060.45     111152.63      5213.35 o                         
   5  13  17     127618.45     126766.41      5544.00 o                         
   7  13  17     249960.00     245218.62      7148.11 o                         
   9  13  17      31965.96      43182.12      5702.11 o                         
  11  13  17      44773.49      57187.63      6709.50 o                         
  13  13  17      25418.95      45959.64     10416.85 o                         
 -13  15  17       9685.49      11117.63      8029.74 o                         
 -11  15  17      22458.21      20276.48      6975.72 o                         
  -9  15  17      99031.16     101757.13      7306.50 o                         
  -7  15  17       7354.08       7895.95      6246.77 o                         
  -5  15  17      30869.29      22600.67      5443.21 o                         
  -3  15  17      15546.74      24326.48      5207.67 o                         
  -1  15  17      11828.81      22360.98      5369.73 o                         
   1  15  17      10475.78      14893.41      4781.60 o                         
   3  15  17      16994.29      27683.04      5157.63 o                         
   5  15  17      31416.10      31761.29      5531.51 o                         
   7  15  17       7702.78      18780.11      6292.88 o                         
   9  15  17     101505.22     103923.77      7802.73 o                         
  11  15  17      22624.80      33719.92      9333.82 o                         
  13  15  17       9098.39      19660.61     10558.67 o                         
 -11  17  17     121453.29     133400.73     25511.04 o                         
  -9  17  17      31849.07      27957.96     12498.75 o                         
  -7  17  17     182805.62     181931.72     11305.07 o                         
  -5  17  17     119685.48     103993.73      9812.18 o                         
  -3  17  17      72285.51      76217.68      9935.36 o                         
  -1  17  17      36973.04      51996.25      9232.44 o                         
   1  17  17      33290.60      50210.24      8968.26 o                         
   3  17  17      71060.45      85991.52     10037.97 o                         
   5  17  17     118085.96     109658.30     10984.91 o                         
   7  17  17     185384.67     185908.45     13762.95 o                         
   9  17  17      29671.99      29790.76     12128.67 o                         
  11  17  17     121051.85      91261.40     29688.97 o                         
   0   0  18     271916.72     266885.53     10110.03 o                         
  -2   2  18      48520.32      47345.46      3967.93 o                         
   0   2  18     130250.20     123322.10      3567.74 o                         
   2   2  18      47600.16      45334.14      3655.25 o                         
  -4   4  18      28377.57      30311.69      4248.01 o                         
  -2   4  18      21063.27      21722.06      2600.17 o                         
   0   4  18      40139.04      33058.56      2801.70 o                         
   2   4  18      19298.44      13728.83      2836.55 o                         
   4   4  18      28304.39      24924.18      3607.08 o                         
  -6   6  18     409302.62     387602.88      8458.86 o                         
  -4   6  18      17218.36      15527.06      2599.12 o                         
  -2   6  18      10437.28       9021.23      2880.96 o                         
   0   6  18     461190.78     454188.12      6737.29 o                         
   2   6  18       9973.95      12224.13      2992.87 o                         
   4   6  18      18293.66      21388.41      2749.89 o                         
   6   6  18     411101.59     398237.62      8739.39 o                         
  -8   8  18      34314.96      32329.57      6221.97 o                         
  -6   8  18      20464.94      16708.21      4082.69 o                         
  -4   8  18       4369.76       3681.52      3883.04 o                         
  -2   8  18     256804.97     260423.73      5991.53 o                         
   0   8  18      29567.54      32651.42      3496.42 o                         
   2   8  18     253668.48     248442.72      4943.67 o                         
   4   8  18       4692.21       4511.79      3137.39 o                         
   6   8  18      18951.14      20705.22      3735.34 o                         
   8   8  18      34238.13      35817.54      4991.03 o                         
 -10  10  18       5438.21       5471.26      7668.77 o                         
  -8  10  18     126424.79     119730.64      5916.39 o                         
  -6  10  18      16134.04       6923.21      4501.30 o                         
  -4  10  18       3731.66       4488.23      4163.22 o                         
  -2  10  18      84246.43      91515.38      4522.83 o                         
   0  10  18        661.39       1456.32      3766.20 o                         
   2  10  18      82587.38      80938.27      3842.60 o                         
   4  10  18       3883.98       6661.32      3923.05 o                         
   6  10  18      16007.19      17830.47      4321.01 o                         
   8  10  18     121656.16     113643.25      5818.99 o                         
  10  10  18       4354.96      26076.26      8197.06 o                         
 -12  12  18     304389.84     317061.41     13111.12 o                         
 -10  12  18      16634.12      27636.62      6052.40 o                         
  -8  12  18      77018.02      86730.91      6021.23 o                         
  -6  12  18     517752.66     509797.22     10110.55 o                         
  -4  12  18      17742.60      19476.24      4855.72 o                         
  -2  12  18      86794.59      87845.25      5583.83 o                         
   0  12  18     486962.12     461436.06      8507.43 o                         
   2  12  18      85476.20      87714.54      5115.72 o                         
   4  12  18      19429.88      13370.08      4612.52 o                         
   6  12  18     532518.75     546332.75      9561.17 o                         
   8  12  18      79547.23      83704.50      6254.27 o                         
  10  12  18      17563.29       9027.10      7021.57 o                         
  12  12  18     303433.34     297473.12     12203.94 o                         
 -12  14  18      11970.28      17580.80      7581.43 o                         
 -10  14  18       7866.57       9223.02      7037.00 o                         
  -8  14  18      87514.97      94038.77      7162.91 o                         
  -6  14  18      13508.24      20120.21      6052.89 o                         
  -4  14  18      30695.34      39606.57      5635.14 o                         
  -2  14  18       5982.64      -1451.65      5326.41 o                         
   0  14  18       1530.54       7681.29      5106.04 o                         
   2  14  18       6218.62       2071.51      5111.74 o                         
   4  14  18      30439.18      23217.35      5629.73 o                         
   6  14  18      12980.94      19546.15      6055.03 o                         
   8  14  18      86819.59      97578.53      7099.67 o                         
  10  14  18       7841.50      21838.53      7247.13 o                         
  12  14  18      12630.59      15899.70      8649.77 o                         
 -10  16  18       2938.04      23332.35      8720.03 o                         
  -8  16  18      32623.41      39118.39      7929.25 o                         
  -6  16  18      18944.15      12709.40      7602.50 o                         
  -4  16  18      32466.70      30977.80      6517.19 o                         
  -2  16  18      11008.57      14406.93      6294.05 o                         
   0  16  18       4123.73      15158.38      6305.25 o                         
   2  16  18      10367.11      12405.24      6428.78 o                         
   4  16  18      31770.14      30199.84      6665.73 o                         
   6  16  18      19039.00      28915.61      7420.41 o                         
   8  16  18      30631.63      40952.57      9256.38 o                         
  10  16  18       2510.29       7723.95      8994.08 o                         
  -6  18  18     230464.72     237846.25     14720.87 o                         
  -4  18  18      11683.53      30124.88     11438.89 o                         
  -2  18  18      49310.41      43658.52     13168.21 o                         
   0  18  18     965452.75     927976.31     23812.68 o                         
   2  18  18      50754.93      65475.82     12762.45 o                         
   4  18  18      12688.73      11590.38     14164.37 o                         
   6  18  18     226727.81     275072.16     16315.73 o                         
  -1   1  19      22428.63      16590.37      4535.86 o                         
   1   1  19      20945.57      23775.60      4686.99 o                         
  -3   3  19     438551.41     429468.56      9368.47 o                         
  -1   3  19      21136.40      17443.83      3039.93 o                         
   1   3  19      23905.98      26402.83      2605.47 o                         
   3   3  19     441862.81     418928.88      8655.23 o                         
  -5   5  19      11179.48      11984.44      5172.57 o                         
  -3   5  19      18868.19      15210.96      3114.47 o                         
  -1   5  19     176586.03     174065.38      4801.63 o                         
   1   5  19     178412.03     178518.28      4693.60 o                         
   3   5  19      19545.82      16550.35      3218.99 o                         
   5   5  19       9196.82       7065.04      4623.15 o                         
  -7   7  19      44429.98      47809.43      6687.70 o                         
  -5   7  19       2254.43      -4333.58      4488.13 o                         
  -3   7  19      17664.93      20371.88      4012.20 o                         
  -1   7  19     106276.70     106212.96      4436.80 o                         
   1   7  19     108222.90     113175.94      4312.44 o                         
   3   7  19      17807.05      17443.60      3398.88 o                         
   5   7  19       1707.52       2021.76      3924.91 o                         
   7   7  19      42946.60      33061.59      6311.86 o                         
  -9   9  19     257878.14     276435.41     10648.22 o                         
  -7   9  19      32251.39      31915.63      5180.31 o                         
  -5   9  19      78122.12      76438.30      5198.78 o                         
  -3   9  19     432369.28     426840.66      8418.50 o                         
  -1   9  19      84516.81      87336.59      4726.78 o                         
   1   9  19      85915.48     103982.77      4856.39 o                         
   3   9  19     423808.19     412791.69      8003.75 o                         
   5   9  19      74849.88      67204.49      4766.99 o                         
   7   9  19      34434.78      37280.38      4887.73 o                         
   9   9  19     262769.91     263016.25     10639.63 o                         
 -11  11  19      34891.04      49864.09      9194.27 o                         
  -9  11  19      66560.39      61518.16      6107.74 o                         
  -7  11  19      60885.05      64857.82      5829.01 o                         
  -5  11  19     243501.50     232658.23      7289.58 o                         
  -3  11  19      74990.55      67815.29      5361.11 o                         
  -1  11  19      46199.20      36588.39      5314.39 o                         
   1  11  19      48422.01      51484.07      5284.67 o                         
   3  11  19      73147.91      72023.38      5408.73 o                         
   5  11  19     239365.81     234110.48      6678.58 o                         
   7  11  19      61094.70      65026.60      5780.03 o                         
   9  11  19      66160.95      58352.21      6519.67 o                         
  11  11  19      32186.19      29848.95      9864.44 o                         
 -13  13  19      52963.79      16123.31     28564.20 o                         
 -11  13  19      11551.87      17476.72      8729.89 o                         
  -9  13  19      40128.66      46559.35      7189.89 o                         
  -7  13  19      17984.43      27932.86      6212.38 o                         
  -5  13  19      30631.21      32255.21      5912.96 o                         
  -3  13  19      77495.91      74302.88      6073.01 o                         
  -1  13  19      66270.30      78475.74      7087.53 o                         
   1  13  19      63762.43      68491.69      6242.95 o                         
   3  13  19      78583.70      86588.47      6669.71 o                         
   5  13  19      28260.82      34089.41      6302.39 o                         
   7  13  19      16949.23      10166.51      6419.46 o                         
   9  13  19      38488.77      42706.12      6968.33 o                         
  11  13  19      10873.50       5286.96      7548.50 o                         
  13  13  19      50386.36      27118.91     21499.54 o                         
  -9  15  19      89458.64     107945.39      8550.20 o                         
  -7  15  19       3176.33        480.33      7707.66 o                         
  -5  15  19      28220.52      23034.41      6987.84 o                         
  -3  15  19     131628.97     138580.98      7824.94 o                         
  -1  15  19      73804.84      66564.22      6615.03 o                         
   1  15  19      74758.30      69383.66      6814.29 o                         
   3  15  19     132598.23     143803.06      7450.96 o                         
   5  15  19      28452.76      22235.98      7893.43 o                         
   7  15  19       2931.58       5858.84      7709.22 o                         
   9  15  19      86355.16     104538.76      8988.30 o                         
  -7  17  19       2917.76      10886.50     13212.30 o                         
  -5  17  19      13404.42      36447.98      8199.76 o                         
  -3  17  19      41645.04      40429.96      8397.65 o                         
  -1  17  19      65975.57      47713.38      7952.29 o                         
   1  17  19      65785.19      59412.31      8037.07 o                         
   3  17  19      41306.38      39886.22      9578.12 o                         
   5  17  19      12017.01       9945.41      9686.48 o                         
   7  17  19       2523.84      35845.89     19419.49 o                         
   0   0  20     655481.12     640906.06     19228.22 o                         
  -2   2  20     289041.47     279446.28      7850.91 o                         
   0   2  20       3300.44       7215.42      3595.95 o                         
   2   2  20     292823.81     298165.44      8887.76 o                         
  -4   4  20     279288.38     282588.41      9238.03 o                         
  -2   4  20      81945.32      81932.77      4489.38 o                         
   0   4  20       1312.92       -255.60      4256.71 o                         
   2   4  20      81068.30      75146.05      3678.16 o                         
   4   4  20     286459.62     284925.91      8277.59 o                         
  -6   6  20      72690.71      78634.16      9775.88 o                         
  -4   6  20      24904.07      29008.04      3860.84 o                         
  -2   6  20       9843.40        -66.08      4046.85 o                         
   0   6  20      19259.62      21778.15      3947.58 o                         
   2   6  20      10284.27      13657.91      5020.65 o                         
   4   6  20      25198.74      25762.77      4334.65 o                         
   6   6  20      74938.69      65899.49      7045.01 o                         
  -8   8  20     238164.88     266974.16     10144.08 o                         
  -6   8  20       7354.49       4942.03      5038.47 o                         
  -4   8  20     142899.36     148103.86      6507.00 o                         
  -2   8  20       3360.13      -2010.28      4392.54 o                         
   0   8  20       6421.70      11489.60      4481.98 o                         
   2   8  20       1914.42       6112.32      4312.48 o                         
   4   8  20     142237.03     144637.16      6159.25 o                         
   6   8  20       7054.53       4892.90      4709.15 o                         
   8   8  20     235750.20     246783.33      9887.73 o                         
 -10  10  20      62484.98      69723.84      9397.63 o                         
  -8  10  20      76107.84      81652.27      6310.33 o                         
  -6  10  20      14990.82      11755.25      5341.76 o                         
  -4  10  20     203535.66     203267.25      6720.00 o                         
  -2  10  20     147212.84     160898.44      6406.54 o                         
   0  10  20     264600.31     255261.77      7221.69 o                         
   2  10  20     146526.84     151900.03      6422.95 o                         
   4  10  20     209402.97     192384.58      6385.49 o                         
   6  10  20      16426.42      12073.04      5285.01 o                         
   8  10  20      76400.00     103246.51      6425.43 o                         
  10  10  20      60911.36      63385.64     10079.60 o                         
 -12  12  20       3886.98       4326.01     12963.01 o                         
 -10  12  20      32318.73      18798.68      7469.67 o                         
  -8  12  20      14921.81      18139.79      6825.73 o                         
  -6  12  20       3158.73      20568.93      6161.96 o                         
  -4  12  20        975.04      -2400.36      5800.41 o                         
  -2  12  20       6905.15      11752.17      5796.08 o                         
   0  12  20      25457.01      22482.65      5968.33 o                         
   2  12  20       7287.39       9703.88      5735.04 o                         
   4  12  20        914.24       3661.04      6049.09 o                         
   6  12  20       3338.33      -1055.44      6675.46 o                         
   8  12  20      15680.20      14518.87      7419.57 o                         
  10  12  20      33767.23      44598.62      8517.27 o                         
  12  12  20       4142.80      17529.46     13611.23 o                         
 -10  14  20     100028.51      98093.52      8602.41 o                         
  -8  14  20      42255.28      55018.27      7842.05 o                         
  -6  14  20      18436.61      25667.88      7068.11 o                         
  -4  14  20      33359.61      41738.26      6865.97 o                         
  -2  14  20     147175.70     156664.25      7477.28 o                         
   0  14  20      70726.51      69713.63      7402.63 o                         
   2  14  20     144898.41     154310.92      8042.16 o                         
   4  14  20      35034.07      48888.48      7703.01 o                         
   6  14  20      17168.06       1668.03      7593.84 o                         
   8  14  20      43491.18      45811.41      8025.02 o                         
  10  14  20      99330.59     100990.89      9705.05 o                         
  -6  16  20      35752.04      42259.78      8214.15 o                         
  -4  16  20       9448.97      18765.27      7904.73 o                         
  -2  16  20      83437.55      83243.33      8950.84 o                         
   0  16  20      34943.04      32563.42      7868.50 o                         
   2  16  20      83158.86      71262.96      8253.76 o                         
   4  16  20      10314.91      -3033.34      9129.54 o                         
   6  16  20      37738.85      51372.84      9843.13 o                         
  -1   1  21     105330.64     106100.07      8239.83 o                         
   1   1  21     102258.30     101746.40      6567.72 o                         
  -3   3  21       7250.99      15371.26      5830.45 o                         
  -1   3  21     125046.02     128047.77      5021.85 o                         
   1   3  21     118556.07     115522.15      6301.17 o                         
   3   3  21       6219.43      10281.35      6425.53 o                         
  -5   5  21      31523.47      29159.48      7745.23 o                         
  -3   5  21      62601.34      62315.82      6555.17 o                         
  -1   5  21      76806.84      83273.35      5086.08 o                         
   1   5  21      79756.30      75961.91      4905.01 o                         
   3   5  21      63391.79      62830.24      5584.21 o                         
   5   5  21      31656.91      38685.23      7164.89 o                         
  -7   7  21        974.60      14297.16      7713.62 o                         
  -5   7  21       7427.47       -945.26      5449.68 o                         
  -3   7  21     149001.22     151828.42      6591.33 o                         
  -1   7  21      42869.23      43734.25      5273.97 o                         
   1   7  21      40116.36      38617.29      4850.09 o                         
   3   7  21     149569.56     142207.89      5974.21 o                         
   5   7  21       7944.63       8113.61      5184.02 o                         
   7   7  21       1193.29       1406.02      7404.46 o                         
  -9   9  21     151758.38     171525.94     11481.92 o                         
  -7   9  21     113920.33     139968.55      6966.92 o                         
  -5   9  21      23649.74      30420.85      5789.19 o                         
  -3   9  21      37324.36      46572.70      5500.51 o                         
  -1   9  21     172710.20     177835.09      6421.90 o                         
   1   9  21     173652.20     171229.92      6350.05 o                         
   3   9  21      37265.71      35666.73      6412.12 o                         
   5   9  21      24830.65      27778.43      5626.57 o                         
   7   9  21     110137.40     112221.37      7074.53 o                         
   9   9  21     145528.41     151149.84     11607.33 o                         
 -11  11  21     104986.84     114878.81     12317.88 o                         
  -9  11  21     150597.45     148221.75      8031.93 o                         
  -7  11  21       7230.43      18273.31      7042.74 o                         
  -5  11  21     112725.95     118259.60      7127.36 o                         
  -3  11  21      24009.01      24871.45      6309.15 o                         
  -1  11  21      36055.61      52597.84      6519.62 o                         
   1  11  21      36325.37      34299.55      6464.13 o                         
   3  11  21      22683.71      24606.76      6221.37 o                         
   5  11  21     112091.26     104278.49      6981.08 o                         
   7  11  21       6786.39      15661.44      6985.72 o                         
   9  11  21     150939.11     148254.89      8965.93 o                         
  11  11  21     106105.11      92753.20     13978.59 o                         
  -9  13  21      52461.36      55809.05      9324.63 o                         
  -7  13  21      20334.74      30283.13      7655.28 o                         
  -5  13  21       9746.86      20533.33      7063.93 o                         
  -3  13  21     145910.39     163193.05      7880.90 o                         
  -1  13  21      10443.74      29661.49      6752.77 o                         
   1  13  21      10969.61       3416.52      7108.42 o                         
   3  13  21     146727.48     151845.86      8364.88 o                         
   5  13  21      10418.13      18116.98      8074.15 o                         
   7  13  21      21146.67      27524.12      7801.91 o                         
   9  13  21      56223.67      82074.45      8818.05 o                         
  -5  15  21     129291.08     131375.94      9151.44 o                         
  -3  15  21      82062.48      95363.16     10922.09 o                         
  -1  15  21      23711.91      24753.96      7862.93 o                         
   1  15  21      22730.95      35754.54      8342.92 o                         
   3  15  21      79613.84      74805.15     10134.99 o                         
   5  15  21     127372.60      95826.48     10254.56 o                         
   0   0  22      20980.74      35439.02     17390.49 o                         
  -2   2  22     236836.17     215022.00     10603.22 o                         
   0   2  22      62302.13      65359.68      6208.96 o                         
   2   2  22     243137.92     238401.27     10445.29 o                         
  -4   4  22     105910.12      84816.84     10124.18 o                         
  -2   4  22     108293.13     110720.18      5729.56 o                         
   0   4  22        664.82      19156.31      5241.47 o                         
   2   4  22     102863.69      99058.31      6216.58 o                         
   4   4  22     101351.87     117335.38      9030.10 o                         
  -6   6  22      43833.45      39951.98      8890.49 o                         
  -4   6  22      82281.25      88156.59      6831.68 o                         
  -2   6  22      27086.08      30749.83      6541.79 o                         
   0   6  22      83763.40      84463.41      6138.16 o                         
   2   6  22      29122.65      26886.15      5525.92 o                         
   4   6  22      79625.61      92407.31      6319.96 o                         
   6   6  22      42487.41      44781.71      8834.81 o                         
  -8   8  22     141144.75     117667.96     10034.52 o                         
  -6   8  22        560.56       3311.66      6209.01 o                         
  -4   8  22     163877.69     163726.41      7092.08 o                         
  -2   8  22      51093.68      53845.11      5965.19 o                         
   0   8  22      11997.60      22949.13      5993.00 o                         
   2   8  22      48764.71      57038.31      5891.22 o                         
   4   8  22     163365.73     151914.33      7123.02 o                         
   6   8  22        489.51      -1046.37      6993.67 o                         
   8   8  22     145079.77     130867.40     11497.61 o                         
 -10  10  22       7293.14      10517.11     12034.94 o                         
  -8  10  22      16330.60      20445.78      7470.45 o                         
  -6  10  22       1531.97       7346.66      6947.49 o                         
  -4  10  22     120575.31     121739.10      8311.39 o                         
  -2  10  22      78732.38      80116.07      6804.88 o                         
   0  10  22     177351.38     178688.50      7587.00 o                         
   2  10  22      79990.80      90998.52      7532.73 o                         
   4  10  22     126801.66     118228.63      7304.83 o                         
   6  10  22       1375.36      12279.02      7127.09 o                         
   8  10  22      14875.00       8439.29      8105.98 o                         
  10  10  22       6724.41      29939.88     11906.39 o                         
  -8  12  22      96455.98      96792.80      8885.91 o                         
  -6  12  22      48949.93      40374.98      7796.73 o                         
  -4  12  22      38044.42      47631.61      7730.60 o                         
  -2  12  22      34917.89      32888.97      7354.34 o                         
   0  12  22       6532.24       7094.49      7307.17 o                         
   2  12  22      35998.41      34511.13      7690.23 o                         
   4  12  22      35525.65      20472.51     10896.32 o                         
   6  12  22      51843.22      60422.31      8137.54 o                         
   8  12  22      95677.81      96796.23      8700.66 o                         
  -4  14  22       7487.44      14835.94      8151.21 o                         
  -2  14  22     100293.23     101008.59     10849.86 o                         
   0  14  22       5027.10      19881.27      8423.03 o                         
   2  14  22     100605.97     103581.29      9439.07 o                         
   4  14  22       7635.82      23951.50     10619.18 o                         
  -1   1  23     115441.81     132171.02      9337.28 o                         
   1   1  23     116167.10      94805.98      9452.01 o                         
  -3   3  23      93908.61      82020.17      9976.53 o                         
  -1   3  23      22791.52      22831.90      5898.74 o                         
   1   3  23      22868.85      19048.11      5906.89 o                         
   3   3  23      92807.06     103916.85      8945.57 o                         
  -5   5  23     233348.86     231599.50     12749.06 o                         
  -3   5  23      43442.09      50994.00      6810.89 o                         
  -1   5  23      64637.87      82524.12      7150.28 o                         
   1   5  23      65513.01      80429.80      7657.23 o                         
   3   5  23      43572.02      53062.24      6153.23 o                         
   5   5  23     245015.70     247843.19     11586.11 o                         
  -7   7  23     158108.81     138844.83     10911.11 o                         
  -5   7  23      79858.55      87700.27      7750.27 o                         
  -3   7  23      99356.82      93946.10      8664.39 o                         
  -1   7  23       6640.19       5946.70      6898.87 o                         
   1   7  23       7266.95      20652.89      6658.69 o                         
   3   7  23      99733.78      96256.15      6740.08 o                         
   5   7  23      85432.02      86009.26      6940.13 o                         
   7   7  23     152978.14     146147.08     13276.40 o                         
  -9   9  23      26530.97      32934.98     11636.07 o                         
  -7   9  23      12323.95       6397.50      7675.45 o                         
  -5   9  23       2106.05        955.38      7221.32 o                         
  -3   9  23      45162.62      43756.28      7277.65 o                         
  -1   9  23      12425.28      17361.29      7542.49 o                         
   1   9  23      12864.52      19618.61      7400.27 o                         
   3   9  23      46052.55      56535.47      8106.82 o                         
   5   9  23       2092.94      13749.79      7199.96 o                         
   7   9  23      13120.11      26244.90      9098.90 o                         
   9   9  23      28432.27      18866.64     17183.57 o                         
  -7  11  23      63802.70      62342.13     14230.95 o                         
  -5  11  23      70323.55      90650.46      8823.51 o                         
  -3  11  23       3056.73      19888.60      8362.58 o                         
  -1  11  23      66377.84      76503.66      8735.80 o                         
   1  11  23      63595.86      59103.77      8618.44 o                         
   3  11  23       2945.12      23538.54      8156.50 o                         
   5  11  23      68222.11      87994.16      8815.95 o                         
   7  11  23      65358.77      95348.74     17564.13 o                         
  -1  13  23      51128.08      44057.94     15036.75 o                         
   1  13  23      45301.64      31368.70     16455.82 o                         
   0   0  24      56576.21      90546.80     14385.39 o                         
  -2   2  24      86730.12      73848.14      9847.93 o                         
   0   2  24       1968.40      -6060.31      6988.25 o                         
   2   2  24      85568.75      89790.77     15023.20 o                         
  -4   4  24      33111.13      34905.22     10582.10 o                         
  -2   4  24      17231.86      23471.91      7424.86 o                         
   0   4  24      27094.98      41897.74      7004.04 o                         
   2   4  24      18091.93      26950.67      6615.21 o                         
   4   4  24      31763.17      21591.95      9590.22 o                         
  -6   6  24     123279.31     139618.00     13726.57 o                         
  -4   6  24      20545.47      19396.14      7507.41 o                         
  -2   6  24      32117.32      36428.40      7918.63 o                         
   0   6  24     444433.97     442184.84     11569.08 o                         
   2   6  24      32693.01      26849.82      7293.15 o                         
   4   6  24      20930.86      24278.85      6832.05 o                         
   6   6  24     116970.92     104745.73     10645.30 o                         
  -6   8  24       9077.07      18606.75      8033.02 o                         
  -4   8  24      71144.75      63907.43      8098.85 o                         
  -2   8  24       4590.35      19734.04      7679.19 o                         
   0   8  24       7654.58      24681.98      8026.62 o                         
   2   8  24       4353.75       9319.51      7759.28 o                         
   4   8  24      72574.46      88126.02      8180.15 o                         
   6   8  24       8926.04      11523.56      9718.41 o                         
  -4  10  24      67641.84      53963.30      8769.62 o                         
  -2  10  24       3822.54      -9447.58      9447.58 o                         
   0  10  24        920.57      13328.81      8669.13 o                         
   2  10  24       3054.19      14861.02     11152.95 o                         
   4  10  24      67570.06      51084.04      9589.28 o                         
  -1   1  25     106907.18     104194.73     11816.44 o                         
   1   1  25     109747.99     129417.22     12248.95 o                         
  -3   3  25     224580.52     234283.30     14545.23 o                         
  -1   3  25       2919.04      -2135.77      9183.63 o                         
   1   3  25       2540.09       5701.98      8769.25 o                         
   3   3  25     219327.42     231386.09     15270.85 o                         
  -5   5  25     332442.72     305153.06     19786.17 o                         
  -3   5  25      21587.17      32091.06      8558.13 o                         
  -1   5  25      12300.32       8671.76      9976.52 o                         
   1   5  25      13425.33       8037.26      9165.15 o                         
   3   5  25      19439.06      35187.96      8172.17 o                         
   5   5  25     335492.06     309328.78     17271.49 o                         
  -5   7  25      60266.20      82596.66     20425.69 o                         
  -3   7  25      57640.09      62892.33      8718.81 o                         
  -1   7  25       4099.55      -8283.68      8283.68 o                         
   1   7  25       4727.57      10803.65      8197.23 o                         
   3   7  25      57347.12      44867.45      8451.14 o                         
   5   7  25      59059.78      55833.70     13852.58 o                         
   0   0  26      12944.19     -16636.87     16636.87 o                         
  -2   2  26      15127.16      32019.23     18475.08 o                         
   0   2  26         31.27      19427.63      8836.57 o                         
   2   2  26      15337.31      13077.07     13297.28 o                         
  -2   4  26      40687.04      31245.06      9214.61 o                         
   0   4  26       7096.14      15904.65      9408.55 o                         
   2   4  26      39203.34      48678.66      9228.97 o                         
                                                                                
